# Supplementary material for: Population structure of indigenous inhabitants of Arabia
Source: PLoS Genet. 2021 Jan 11;17(1):e1009210. doi: 10.1371/journal.pgen.1009210 (PMC7799765; doi:10.1371/journal.pgen.1009210)
Supplement: S1 Data — (GZ) [file pgen.1009210.s028.gz]

Archive with 1 entries (1 files):
- supplemental_data.tsv
