# Supplementary material for: Population structure of indigenous inhabitants of Arabia
Source: PLoS Genet. 2021 Jan 11;17(1):e1009210. doi: 10.1371/journal.pgen.1009210 (PMC7799765; doi:10.1371/journal.pgen.1009210)
Supplement: S1 Data — (GZ) [file pgen.1009210.s028.gz › supplemental_data.tsv]

#Column Headers
#SNP: dbSNP ID
#CHR: Human chromosome number
#A1: Allele 1
#A2: Allele 2
#T01 - T28: Tribal data
#Each genotype data consists of three values by XX:YY:ZZ format, where XX is a number of homozygote A1, YY is a number of heterozygote A1-A2, and ZZ is a number of homozygote A2.
SNP	CHR	A1	A2	T01	T02	T03	T04	T05	T06	T07	T08	T09	T10	T11	T12	T13	T14	T15	T16	T17	T18	T19	T20	T21	T22	T23	T24	T25	T26	T27	T28
rs3094315	1	G	A	5:39:50	3:11:18	0:1:3	2:6:11	5:20:18	3:10:21	2:15:15	3:8:12	2:9:5	1:5:2	4:30:59	2:21:39	0:8:19	3:22:30	0:5:10	2:5:8	4:19:20	1:4:6	0:2:8	1:3:10	7:22:45	6:25:56	1:5:3	6:6:11	2:13:7	1:6:9	3:6:8	1:6:10
rs12184325	1	T	C	0:16:82	2:2:28	0:1:4	0:3:18	0:7:37	0:0:33	1:2:31	0:0:23	0:5:14	0:0:8	0:11:86	0:6:60	0:1:29	0:11:44	1:4:13	0:1:14	0:5:40	0:1:10	0:0:10	0:1:13	0:6:68	0:3:85	0:2:8	0:3:21	0:5:18	0:1:15	0:5:15	0:1:19
rs3131969	1	A	G	4:36:59	1:11:19	0:1:4	2:5:14	4:17:23	2:14:18	2:14:18	4:7:12	2:11:6	0:5:2	3:26:67	2:21:42	1:10:19	4:15:36	1:7:10	2:4:9	2:18:23	1:5:5	0:2:8	0:4:10	5:21:48	3:26:57	1:5:4	5:5:13	0:15:8	1:4:11	2:7:11	2:8:10
rs12562034	1	A	G	5:19:74	1:4:27	1:0:4	0:6:15	0:7:37	0:4:30	0:11:23	0:1:22	1:5:13	0:2:6	2:22:72	4:12:50	0:7:23	4:20:32	0:5:13	0:5:10	1:11:32	0:0:11	0:3:7	0:6:8	4:29:42	0:20:68	0:2:8	2:7:15	1:6:16	1:5:10	0:5:15	0:5:15
rs2518996	1	A	G	2:16:81	1:5:26	0:2:3	1:1:18	2:8:34	0:6:28	0:5:29	1:1:21	0:1:18	0:1:6	1:17:77	2:15:49	0:6:22	0:11:44	0:2:16	1:1:13	0:4:40	0:3:7	0:1:9	0:5:9	1:19:54	2:14:72	0:0:10	1:4:17	0:4:19	1:0:14	0:7:13	1:2:17
rs12132517	1	A	G	0:8:89	0:2:29	0:0:5	0:3:18	0:3:40	0:4:29	0:5:29	0:2:21	0:3:16	0:0:8	1:16:77	2:9:52	0:5:23	0:10:45	1:2:15	0:1:13	0:8:36	0:3:8	0:2:8	0:2:12	2:15:54	0:13:75	0:1:9	0:3:19	1:3:18	0:2:14	0:2:18	0:3:17
rs11240777	1	A	G	18:41:39	6:15:11	0:2:3	4:6:11	7:21:12	7:15:12	4:19:10	4:9:10	2:12:5	0:6:1	9:44:41	10:31:22	7:9:13	12:25:18	5:10:3	3:4:8	11:14:18	1:7:3	1:5:4	1:6:6	19:31:23	16:39:30	3:4:3	7:9:8	7:11:5	2:7:7	2:13:5	4:10:6
rs11579015	1	C	T	4:20:74	1:4:27	0:3:2	0:6:15	0:14:30	1:8:25	3:7:24	2:7:14	1:5:13	1:3:4	3:26:67	1:19:46	0:6:24	0:15:41	0:7:11	1:7:7	1:11:33	0:3:8	0:0:10	1:4:9	2:18:54	1:18:69	1:0:9	1:7:16	0:8:15	1:7:8	0:4:16	0:5:15
rs12134754	1	T	C	8:40:49	4:13:14	0:1:4	1:7:13	4:21:18	2:10:20	3:13:17	1:10:11	1:5:12	1:1:6	3:39:54	3:29:32	1:11:16	5:24:25	3:4:10	0:2:13	2:20:23	0:2:9	1:8:1	0:5:9	2:29:44	15:34:39	0:5:5	2:5:17	1:7:15	1:5:10	1:8:11	0:9:11
rs11260595	1	A	C	0:0:99	0:0:31	0:0:5	0:0:21	0:0:43	0:0:34	0:0:34	0:0:23	0:0:19	0:0:8	0:0:97	0:2:62	0:1:29	0:3:53	0:1:17	0:0:15	0:3:42	0:1:10	0:0:10	0:0:13	0:6:69	0:0:88	0:0:9	1:2:21	0:1:22	0:0:16	0:0:20	0:0:20
rs6671356	1	C	T	7:30:61	1:8:23	0:4:1	2:8:11	4:16:24	4:10:19	3:7:21	2:10:11	1:9:9	1:4:3	6:35:54	5:24:36	0:8:21	3:23:30	0:11:7	2:6:7	5:14:25	0:6:5	0:1:9	1:5:8	7:30:37	3:29:56	1:2:7	4:6:12	0:10:13	3:7:6	0:8:11	3:3:13
rs1320571	1	A	G	2:12:84	0:4:27	0:0:5	0:2:19	0:9:34	0:8:26	0:9:24	1:3:19	0:6:13	0:2:6	1:16:79	1:9:54	0:5:25	2:9:44	0:4:14	0:1:14	2:4:37	0:0:11	0:2:8	0:1:13	1:8:63	3:8:77	0:0:10	0:4:19	0:4:19	0:0:16	1:5:14	0:4:16
rs6603791	1	G	A	5:36:56	8:8:15	0:5:0	3:8:9	7:17:20	3:21:9	1:19:14	4:7:12	5:8:6	0:8:0	17:41:36	15:29:20	2:15:13	9:21:26	3:11:4	1:10:4	12:18:15	2:1:8	1:7:2	0:8:6	6:38:30	14:36:38	0:5:5	2:10:10	3:12:8	2:6:8	6:7:7	2:14:4
rs16825336	1	A	G	0:3:94	0:0:32	0:0:5	0:0:19	1:1:41	0:1:33	0:0:32	0:1:22	0:1:17	0:0:8	0:7:89	0:1:65	0:2:27	0:4:52	0:0:18	0:1:14	0:1:42	0:0:11	0:0:10	0:2:12	0:1:72	0:1:87	0:0:10	0:1:23	0:0:23	0:0:16	0:1:19	0:0:20
rs9786942	1	G	A	7:44:48	3:11:16	1:2:2	3:7:11	3:18:22	3:14:17	3:8:23	1:11:11	0:7:12	1:3:4	12:38:47	9:25:30	5:15:10	6:19:30	2:10:5	3:4:8	2:20:23	2:3:6	1:2:7	1:8:4	10:29:36	18:41:28	1:6:3	3:12:9	6:7:10	0:6:10	0:11:8	2:13:5
rs11260622	1	A	G	0:3:96	0:0:32	0:1:4	0:0:21	1:3:40	0:2:32	0:2:32	0:5:18	0:0:19	0:0:8	0:4:92	2:1:63	0:5:25	1:5:50	0:0:18	0:0:15	0:4:41	0:0:11	0:0:10	0:0:14	0:4:71	0:0:87	0:1:9	0:2:22	0:0:23	0:3:13	0:4:16	0:6:14
rs4648727	1	C	A	11:46:40	4:12:16	0:4:1	4:8:9	10:17:16	6:12:16	4:11:18	2:15:6	0:8:11	1:3:4	17:43:36	12:27:27	8:16:6	11:23:21	5:12:1	3:4:8	5:19:21	2:3:6	1:2:7	2:8:3	15:31:29	24:38:25	2:6:1	4:11:9	6:9:8	0:9:7	3:9:8	7:9:4
rs11260624	1	T	C	12:35:52	4:9:19	1:2:2	1:7:13	2:13:29	1:17:16	0:15:19	1:8:13	3:9:7	1:2:5	5:40:51	1:19:45	1:9:20	4:15:37	1:3:14	1:7:7	8:22:15	3:4:4	0:6:4	0:4:10	5:24:46	6:23:59	0:2:8	2:9:13	2:3:18	0:7:9	1:4:15	1:3:16
rs28548017	1	A	G	13:56:30	9:10:13	0:4:1	1:12:8	10:14:19	4:17:13	13:11:9	2:10:11	4:10:5	1:4:3	13:39:42	15:25:25	4:10:16	9:23:22	0:11:5	2:7:6	4:19:19	2:2:7	2:3:5	1:8:5	19:29:24	14:36:35	1:6:2	1:6:16	4:9:10	3:8:5	4:10:6	5:8:7
rs13303273	1	G	A	6:37:55	4:12:16	0:4:1	2:4:15	4:12:25	0:8:26	2:11:21	1:5:17	1:9:9	0:2:6	3:22:71	1:27:36	1:14:15	2:14:40	0:3:13	1:4:9	2:7:36	2:3:6	1:4:5	1:5:8	6:25:44	5:26:56	1:4:5	2:4:17	1:4:18	1:5:10	0:5:15	0:7:13
rs16824727	1	A	G	5:35:58	5:10:17	0:3:2	2:4:15	5:12:26	0:8:26	2:8:23	2:4:17	0:7:11	0:2:6	3:24:70	1:24:40	1:10:19	2:12:40	0:6:12	1:6:8	1:8:35	2:3:6	1:3:6	0:6:8	5:25:45	5:24:58	1:4:5	2:5:17	1:4:18	1:6:9	1:4:15	0:8:12
rs16824937	1	A	G	1:24:74	2:10:20	0:1:4	0:3:18	1:10:33	0:9:25	1:14:19	0:0:23	0:3:16	0:1:6	2:20:75	0:17:49	2:7:21	2:19:34	0:6:12	0:3:12	0:7:38	1:2:8	0:7:3	0:6:8	1:15:59	6:27:54	1:3:6	0:5:19	0:11:12	0:5:11	0:6:14	0:3:16
rs2840542	1	T	C	16:41:41	3:9:19	0:4:1	1:7:13	6:19:17	3:16:15	3:21:10	3:12:8	0:11:8	0:4:4	13:29:55	9:25:32	4:12:13	7:18:30	0:7:10	0:6:9	6:13:25	0:6:5	1:3:6	2:10:2	11:40:24	7:41:38	2:2:6	2:11:10	3:13:7	3:1:12	1:13:6	3:10:7
rs2645090	1	C	T	3:32:64	4:12:16	1:0:4	3:6:12	4:12:28	2:14:18	0:15:19	3:9:11	1:6:12	0:7:1	14:35:46	5:27:32	3:13:14	7:19:29	2:11:4	2:8:5	5:13:27	1:6:4	2:3:5	2:3:9	4:33:37	8:37:43	1:6:3	1:9:13	1:13:9	1:6:9	3:8:9	1:11:8
rs6674705	1	C	A	0:5:88	0:1:31	0:0:4	0:0:21	0:1:42	0:6:26	0:3:28	0:1:21	0:2:17	0:0:8	0:6:88	0:2:61	1:1:28	0:0:55	0:0:17	0:0:14	1:6:36	0:0:11	0:0:10	0:2:12	0:2:71	0:2:84	0:0:10	0:2:22	0:0:23	0:0:16	0:1:18	0:0:18
rs2840540	1	G	C	0:6:92	0:4:28	0:1:4	0:1:20	0:1:41	0:3:31	0:4:28	1:3:19	0:2:17	0:0:8	0:6:90	0:5:56	0:2:28	1:2:53	0:1:17	0:0:15	0:1:44	0:0:11	0:0:10	0:0:14	0:7:67	1:5:80	0:3:7	0:0:24	0:1:22	0:0:16	0:1:19	0:1:19
rs2840536	1	G	C	9:46:44	2:10:20	0:2:3	1:9:11	6:14:23	3:13:17	7:17:10	2:12:9	1:7:11	0:4:4	8:35:54	8:22:36	1:10:19	6:18:32	0:6:12	5:2:8	3:16:26	2:4:4	1:3:6	3:7:4	10:33:32	5:40:43	1:2:7	4:10:10	3:11:9	2:1:13	1:10:8	0:10:9
rs6665546	1	A	G	6:47:44	1:12:19	0:1:4	1:11:9	4:20:17	2:14:18	3:15:16	1:9:13	4:7:8	2:1:5	17:37:41	6:24:34	2:12:16	3:16:36	0:8:8	1:11:3	4:17:24	2:3:6	4:2:4	1:9:4	5:32:37	12:33:42	1:4:5	1:10:13	3:9:11	1:9:6	2:8:10	2:13:4
rs10910060	1	A	G	4:30:63	2:8:22	0:2:3	0:9:12	2:17:22	1:12:21	1:8:24	0:9:14	1:8:9	0:4:4	3:25:66	1:17:47	0:6:23	5:17:33	0:9:9	0:2:13	1:14:28	0:1:10	0:4:6	0:4:10	3:15:55	2:24:60	0:0:10	0:4:20	0:8:15	0:4:12	1:8:11	1:6:13
rs10797434	1	C	T	13:41:43	0:14:18	0:2:3	1:14:6	13:21:10	5:15:14	6:17:11	3:11:9	4:6:9	0:5:3	21:45:31	19:33:13	3:18:9	11:25:19	2:10:6	2:8:5	10:22:12	2:6:3	6:3:1	3:9:2	21:31:21	25:43:19	2:4:4	6:10:7	6:13:4	4:11:1	4:8:8	2:11:7
rs4379628	1	A	G	0:3:94	0:0:32	0:0:5	0:0:21	1:0:39	0:2:32	0:1:33	0:0:23	0:0:19	0:0:8	0:2:95	0:0:64	0:0:30	0:1:54	0:1:17	0:0:15	0:1:44	0:0:11	0:2:8	0:0:13	0:0:75	0:1:86	0:0:10	0:6:17	0:0:23	0:0:16	0:0:20	0:1:18
rs10797441	1	T	G	23:51:24	9:13:9	0:4:1	6:10:4	24:14:5	11:18:4	9:21:4	4:13:6	7:7:5	2:5:1	46:39:11	38:26:1	13:14:2	22:20:13	5:12:1	7:5:3	22:19:4	3:7:1	10:0:0	6:8:0	39:29:7	52:31:5	2:7:1	9:11:4	8:13:2	9:7:0	7:8:5	9:7:3
rs11590198	1	A	G	14:51:34	7:15:10	1:3:1	4:6:11	4:11:28	0:17:16	2:20:12	4:11:8	3:8:8	0:5:3	6:31:60	2:21:43	0:12:17	3:20:33	0:4:13	1:3:11	3:12:30	1:4:6	0:1:9	0:6:7	4:25:46	3:22:63	1:4:4	4:6:14	2:9:12	0:9:7	2:8:10	1:4:15
rs3890745	1	T	C	23:50:25	9:13:10	0:4:1	6:10:5	24:14:4	13:17:4	9:21:4	4:13:6	7:7:5	2:5:1	47:37:11	38:27:1	14:13:3	23:19:14	5:11:2	6:6:3	23:18:4	3:6:1	10:0:0	6:7:0	37:32:6	52:31:5	2:7:1	9:10:3	8:13:2	9:7:0	7:8:5	9:7:4
rs6680471	1	T	C	19:42:38	3:17:12	1:3:1	0:13:8	17:22:5	4:20:10	9:18:7	6:10:7	8:6:5	1:6:1	32:39:25	26:29:10	12:11:7	14:22:19	2:14:2	5:5:5	13:22:10	5:4:2	6:3:1	6:6:1	28:32:15	36:42:9	2:5:3	8:10:6	7:13:3	8:6:2	2:12:5	6:11:3
rs2993510	1	C	T	2:16:79	1:3:28	0:1:4	1:3:16	0:10:32	0:9:23	0:10:23	1:4:17	1:3:15	0:4:4	4:18:69	0:13:47	0:7:22	4:11:37	0:5:13	1:4:10	0:8:35	0:2:8	0:1:9	1:6:7	1:13:58	3:22:61	0:1:9	1:6:17	3:6:14	0:3:13	0:7:13	1:7:12
rs12409277	1	C	T	2:8:89	0:3:29	0:1:4	1:2:18	1:6:36	0:5:28	0:6:28	0:3:20	0:5:13	0:3:5	2:12:82	0:9:56	0:3:26	1:10:44	0:3:15	0:2:13	0:5:40	0:0:11	0:1:9	0:7:7	1:7:67	2:20:66	0:2:8	1:1:22	1:4:18	0:3:13	0:3:17	0:4:14
rs10797386	1	A	G	1:11:86	1:6:25	0:0:4	0:0:20	0:11:33	0:6:28	0:6:28	1:2:20	0:4:15	0:0:8	1:17:78	1:7:56	0:6:24	1:9:44	1:5:12	0:2:13	3:14:28	0:0:11	0:0:9	0:1:13	1:4:70	0:11:75	0:1:8	0:5:19	0:0:22	1:2:13	0:7:13	0:4:16
rs17398063	1	A	G	15:56:28	1:16:15	1:2:2	4:11:6	7:13:22	3:14:15	5:10:19	3:10:10	4:5:9	2:2:4	5:36:54	4:19:41	1:9:19	10:18:24	0:9:9	4:5:6	3:15:25	0:7:4	0:5:4	2:6:6	13:25:32	10:34:43	1:5:4	7:9:8	4:9:10	6:7:3	1:5:13	2:8:10
rs16824328	1	G	C	0:3:94	0:0:31	0:0:5	0:0:20	0:1:42	0:0:34	0:0:33	0:0:23	0:1:18	0:0:8	0:0:95	1:0:62	0:0:29	0:1:55	0:1:16	0:0:15	0:1:44	0:0:11	0:1:9	0:0:14	0:1:72	0:1:85	0:0:10	0:2:22	0:0:23	0:1:14	0:2:18	1:1:18
rs882430	1	A	G	24:50:25	4:14:14	2:2:1	3:10:8	5:22:17	6:19:9	10:16:8	5:9:9	6:10:3	2:5:1	17:51:29	12:28:25	1:16:13	14:26:16	5:6:7	3:6:6	6:21:18	3:6:2	2:6:2	3:9:2	16:35:24	12:36:38	1:6:3	4:11:9	2:11:10	4:8:4	3:9:8	6:7:7
rs10909990	1	A	G	1:20:77	0:5:26	1:1:3	2:5:14	1:18:25	2:6:26	1:11:22	3:2:18	0:6:13	1:3:4	4:34:59	4:15:47	0:6:23	2:7:46	1:4:13	0:3:12	4:12:28	1:3:7	0:3:7	0:5:9	5:33:37	6:21:60	0:2:8	0:6:18	1:5:17	0:2:14	0:2:18	1:4:15
rs12120656	1	T	G	14:56:28	7:15:9	2:3:0	6:9:6	10:19:15	6:15:12	5:14:15	5:9:9	5:10:4	1:6:1	13:50:33	11:32:23	4:16:9	8:20:26	4:6:8	3:5:7	10:17:17	0:5:5	4:4:2	3:6:5	9:25:41	14:39:34	3:6:0	5:9:10	9:8:6	2:7:7	3:9:8	3:9:8
rs4648415	1	T	C	12:49:36	4:14:12	0:1:4	1:8:12	5:15:23	2:13:19	4:11:19	2:9:11	1:9:9	2:1:5	17:43:34	8:25:30	3:8:19	8:24:21	3:5:10	1:8:4	3:19:21	1:5:4	1:6:3	0:8:6	5:31:37	9:35:43	1:4:5	2:8:14	1:7:15	4:11:1	3:6:11	4:4:12
rs9424290	1	T	C	2:20:76	0:5:27	1:2:2	0:3:18	2:11:31	1:6:27	1:9:24	1:5:17	0:2:17	0:2:6	0:19:77	1:11:52	0:5:25	2:7:46	0:3:15	0:0:15	1:12:31	0:1:10	0:0:10	0:2:12	1:14:58	3:7:78	0:1:9	0:2:22	1:1:21	0:3:13	0:1:19	0:2:18
rs9424310	1	G	A	21:54:22	9:15:8	0:2:3	6:10:5	11:19:13	9:14:10	6:12:16	5:8:10	3:12:3	2:3:3	24:50:21	14:25:27	4:11:13	15:21:18	4:7:7	5:9:1	7:24:12	3:6:2	2:5:3	2:7:5	12:30:32	18:43:25	1:5:4	4:8:11	3:6:14	7:8:1	5:5:10	4:7:9
rs6659702	1	T	C	23:51:25	8:13:11	1:3:1	1:11:9	8:21:15	5:15:14	6:19:9	3:14:6	2:11:6	2:3:2	25:49:23	12:30:24	3:13:14	16:24:16	3:8:7	2:8:5	9:21:15	2:4:5	1:7:2	1:8:5	8:42:25	16:34:38	0:5:4	2:7:14	1:9:13	6:10:0	4:6:10	5:4:11
rs2275833	1	T	C	1:31:66	2:9:21	0:3:2	1:9:11	6:12:25	2:16:16	1:13:20	0:7:16	1:10:8	0:2:6	3:24:69	1:15:49	0:9:21	1:11:43	1:8:9	0:9:6	3:12:28	1:4:6	0:1:9	3:3:8	3:15:54	4:26:57	0:1:8	2:6:16	3:6:14	0:2:14	0:5:15	0:5:15
rs2275831	1	A	G	2:20:77	0:5:27	1:2:2	0:3:18	2:11:31	1:6:27	1:9:24	1:5:17	0:4:15	0:2:6	0:19:77	1:11:53	0:5:24	3:7:46	0:3:15	0:0:15	2:13:30	0:1:10	0:0:10	0:2:12	1:14:60	3:8:77	0:1:9	0:1:22	0:2:21	0:3:13	0:1:19	0:2:18
rs1836	1	A	G	2:19:77	0:5:27	1:2:2	0:3:18	2:11:31	1:6:27	1:9:24	1:5:17	0:4:15	0:2:6	0:19:77	1:11:53	0:3:24	3:7:46	0:3:15	0:0:15	2:12:30	0:1:10	0:0:10	0:2:12	1:14:60	3:8:77	0:0:9	0:1:23	0:2:21	0:3:13	0:1:19	0:2:18
rs17403773	1	T	C	2:24:73	1:6:25	0:0:5	0:6:15	2:11:31	0:9:25	0:8:26	1:8:14	1:3:15	0:2:6	0:27:70	3:22:41	4:11:14	0:19:36	1:4:13	1:4:10	3:10:32	1:2:8	1:3:6	0:4:9	6:21:48	5:24:59	3:5:2	3:12:9	3:10:10	0:3:13	0:8:12	3:6:10
rs12741965	1	A	C	7:52:40	5:13:14	0:1:4	3:10:7	5:20:19	5:15:14	5:14:15	3:13:7	1:7:11	1:5:2	10:44:42	15:27:21	10:12:8	11:20:25	2:8:7	1:7:7	7:19:18	2:4:5	2:6:2	0:10:4	16:40:19	16:46:26	4:4:2	9:9:6	7:9:7	0:7:9	7:6:7	6:6:7
rs12127483	1	A	G	1:23:74	1:10:21	0:0:5	1:10:10	2:13:28	2:6:26	1:7:26	0:5:18	0:5:13	0:2:6	2:22:71	2:21:43	0:4:26	1:10:44	1:3:14	0:5:9	3:11:31	1:2:8	0:1:9	0:2:12	1:10:64	1:23:63	0:1:9	2:8:14	1:5:17	0:3:13	2:6:12	2:5:13
rs4074709	1	T	G	4:27:67	2:10:19	0:3:2	0:3:18	2:9:30	0:11:22	3:7:24	1:3:19	0:4:14	0:3:5	5:34:56	5:17:44	0:8:21	2:18:36	1:7:10	0:4:10	1:8:34	0:3:8	0:2:8	1:1:12	7:21:46	3:23:62	0:3:7	1:4:18	3:7:13	2:8:6	3:8:9	1:8:10
rs10797351	1	T	G	0:9:88	0:2:30	0:0:5	0:2:19	0:2:40	0:5:29	0:4:30	0:2:21	0:1:18	1:0:7	1:2:93	0:5:60	0:3:27	0:6:50	0:3:15	0:0:15	0:7:38	1:2:8	0:1:9	0:3:11	1:4:70	1:5:82	0:0:10	1:2:21	0:1:22	0:1:15	0:0:20	0:2:18
rs11807227	1	A	G	3:26:68	1:3:27	0:1:4	0:7:14	1:7:35	1:12:21	1:5:28	0:7:16	0:3:16	0:2:6	3:26:68	1:16:48	1:10:19	0:10:46	0:6:12	1:2:12	0:10:35	0:3:8	0:2:8	1:3:10	3:19:53	3:20:64	0:3:7	1:3:20	0:4:19	0:3:13	0:3:17	0:3:17
rs12097125	1	T	C	5:31:62	1:12:19	0:2:3	0:5:16	1:9:33	1:12:21	0:9:25	1:4:17	0:3:16	2:2:4	7:27:63	4:19:42	0:11:19	3:14:38	0:10:8	1:4:10	2:15:28	2:3:6	0:4:6	1:4:9	5:17:52	3:22:62	0:3:7	3:4:16	3:9:11	2:9:5	2:8:10	2:7:11
rs34770924	1	T	C	0:9:89	1:3:28	0:1:4	0:0:21	1:5:37	0:2:32	0:2:32	0:3:20	0:2:17	0:1:7	0:12:85	0:5:61	0:2:28	0:3:53	0:3:15	0:2:13	0:3:42	0:1:10	0:1:9	0:1:13	0:2:73	0:4:83	0:1:9	0:2:22	0:4:19	0:1:15	0:0:20	0:1:19
rs10915568	1	A	G	2:18:79	2:4:26	0:1:4	0:5:16	1:7:34	0:6:28	0:4:30	0:5:18	0:5:14	0:0:8	4:24:68	0:7:59	0:4:25	1:7:48	0:8:10	0:1:14	1:6:38	0:2:9	0:1:9	0:4:10	0:6:69	2:19:67	0:2:7	1:4:19	0:1:22	0:2:14	0:5:15	0:6:14
rs7548668	1	C	T	25:44:30	11:11:10	1:3:1	7:7:7	9:21:14	7:20:7	7:17:10	11:5:7	2:7:9	2:4:2	11:47:39	11:31:23	7:13:9	18:23:15	2:7:9	3:7:5	6:26:12	3:5:3	4:4:2	3:5:5	21:37:17	22:36:30	3:4:3	2:12:9	4:15:4	6:6:3	7:8:5	3:10:7
rs12096512	1	C	T	2:12:85	0:4:28	0:2:2	0:0:21	0:5:38	0:0:33	0:2:31	0:3:19	0:4:15	0:2:6	0:9:87	0:10:56	0:1:29	0:6:50	0:2:14	0:0:15	0:10:34	0:2:9	0:0:9	0:1:13	0:1:74	0:6:82	1:1:8	0:7:17	0:1:22	0:4:12	0:0:20	0:1:19
rs12031275	1	G	A	7:26:66	3:10:19	1:3:1	2:10:9	4:19:21	3:9:22	3:9:22	3:8:12	3:6:10	1:5:2	17:33:46	6:31:29	2:12:16	3:25:28	1:6:11	2:7:6	3:15:27	1:6:4	0:3:7	1:5:8	11:33:31	7:36:45	0:5:5	1:5:17	0:6:17	2:4:10	2:10:8	2:4:14
rs10915490	1	C	G	0:7:90	1:2:29	0:1:4	0:1:20	0:9:33	0:1:32	0:4:30	0:2:21	0:3:16	0:2:6	3:18:76	0:14:52	1:5:23	0:9:45	0:3:14	0:3:12	1:4:40	0:1:10	0:0:10	0:0:14	0:17:57	0:13:74	0:2:8	0:0:23	0:0:23	0:0:16	0:4:16	0:2:18
rs12758410	1	C	T	9:38:52	4:15:13	1:3:1	2:9:10	6:24:14	2:13:19	4:16:14	3:10:10	4:5:9	0:7:1	14:38:43	7:33:26	4:12:13	5:20:30	1:9:8	3:3:9	4:14:27	2:3:6	0:2:8	1:7:6	17:31:27	10:41:37	1:4:5	1:6:16	3:8:12	3:3:10	2:9:9	1:6:13
rs6675979	1	A	G	10:47:40	9:13:10	1:3:1	2:10:9	11:24:8	8:8:17	7:18:9	7:11:5	5:7:7	3:3:2	25:37:31	11:31:23	9:10:11	14:25:16	5:6:5	3:7:3	5:18:22	1:7:3	2:4:4	1:10:3	11:40:24	26:42:20	1:9:0	6:10:8	3:7:13	0:8:8	3:11:6	2:11:7
rs12027284	1	T	C	3:25:71	5:10:17	0:2:3	1:6:14	2:19:23	0:12:22	2:11:21	3:8:12	2:7:10	0:3:5	10:40:47	3:22:41	2:9:19	4:23:29	1:10:7	2:5:8	1:13:31	0:7:4	1:4:5	0:5:9	1:20:54	13:27:48	0:6:3	4:10:9	1:7:15	0:4:12	1:7:12	1:4:15
rs4440829	1	A	G	5:27:66	3:7:22	0:2:2	0:6:15	4:14:25	1:13:20	1:15:18	1:9:13	2:3:13	1:4:3	2:28:64	3:23:39	2:11:15	5:13:36	0:7:10	1:4:10	3:7:34	0:2:9	0:2:8	1:5:8	4:30:40	5:30:51	0:5:5	0:2:21	0:4:19	0:4:12	1:7:12	1:5:14
rs10915600	1	G	T	5:27:66	2:6:24	0:2:3	0:6:14	4:12:27	1:12:21	1:15:17	1:8:14	2:3:14	0:5:3	2:29:65	2:21:41	3:9:18	4:9:42	0:6:11	1:4:10	2:7:34	0:2:8	0:2:8	1:5:8	4:26:43	3:27:54	1:4:5	0:1:22	0:4:19	0:4:11	1:7:11	1:4:15
rs34649702	1	C	A	0:9:88	0:3:29	0:1:4	0:0:21	0:3:41	0:2:32	0:3:31	1:4:18	0:2:17	0:0:8	1:14:82	3:7:56	1:1:27	0:5:50	0:0:18	0:0:15	0:3:42	0:1:10	0:1:9	0:2:11	0:3:72	2:7:79	0:1:9	1:2:21	0:4:19	0:2:14	0:3:17	0:2:18
rs10915654	1	A	C	2:31:66	2:6:21	0:2:2	0:4:17	1:15:26	1:12:21	1:15:17	1:7:14	2:3:13	0:6:2	1:23:67	3:23:39	1:12:16	2:11:42	0:6:12	0:4:11	2:9:32	0:3:8	0:1:9	1:4:9	2:26:41	4:29:51	0:5:3	0:2:21	1:3:19	0:4:12	0:8:12	0:3:16
rs4328052	1	C	T	4:31:63	2:8:22	0:2:3	0:5:16	4:17:23	1:11:21	3:15:16	1:10:12	2:3:14	1:5:2	4:27:65	3:25:36	2:12:16	4:14:38	0:6:12	2:4:9	3:10:32	0:3:8	0:1:9	1:5:8	4:31:40	9:31:48	0:8:2	0:3:21	1:4:18	0:4:12	1:7:12	1:3:16
rs12137595	1	T	C	3:27:68	2:5:25	0:2:3	0:4:17	3:14:27	1:9:24	0:15:19	1:6:16	0:3:16	0:4:4	2:22:72	3:18:45	1:8:20	1:9:46	0:3:15	1:2:12	3:9:33	0:2:9	0:1:9	1:4:9	1:23:51	4:28:56	0:4:6	0:1:22	1:3:19	0:4:12	0:6:14	1:2:17
rs4553153	1	T	C	8:38:50	2:10:19	0:1:4	1:7:13	1:20:23	4:13:17	2:12:20	4:6:13	1:9:9	0:2:6	9:32:54	7:17:39	4:9:16	3:22:30	0:10:8	1:2:12	5:18:22	0:3:7	0:5:5	0:7:7	3:18:54	4:27:57	0:2:8	4:9:11	0:9:14	1:8:7	0:9:11	2:8:9
rs10915422	1	A	C	1:24:73	1:5:26	1:2:2	0:10:11	0:8:35	0:6:28	1:6:27	1:2:20	0:2:17	0:2:5	1:19:76	0:11:54	0:7:22	2:7:46	0:3:15	1:4:10	1:11:31	0:2:9	0:1:9	1:5:8	2:23:49	0:22:63	0:0:10	0:6:18	0:3:20	3:8:5	0:3:17	0:2:18
rs4481820	1	A	C	10:49:39	3:15:14	1:1:2	4:10:7	12:13:18	2:14:17	1:15:16	3:10:10	1:7:11	1:4:3	21:33:43	12:32:22	4:9:17	7:24:25	3:8:7	2:4:9	4:14:27	0:5:6	1:7:2	1:7:6	12:33:29	19:40:29	0:6:4	3:12:9	5:6:12	5:6:5	4:10:6	2:6:12
rs10915428	1	T	G	19:38:40	7:10:15	1:1:3	4:7:10	6:20:18	8:17:9	3:15:16	2:9:12	4:8:7	1:1:6	11:39:47	7:27:32	8:8:14	10:23:23	0:10:8	1:9:5	7:22:16	3:4:3	0:6:4	1:7:6	14:32:28	7:44:37	1:6:2	3:12:9	2:8:13	3:7:6	4:10:6	2:9:9
rs10799201	1	C	T	7:33:58	4:8:20	1:2:1	2:6:13	3:17:24	2:13:19	0:13:21	2:11:9	0:9:10	0:4:4	4:34:58	3:31:31	2:11:17	2:19:35	2:5:11	0:7:8	1:11:33	3:4:4	1:5:4	1:4:9	10:27:38	8:36:42	0:2:8	2:12:10	0:9:14	0:7:9	1:8:11	1:9:10
rs10915437	1	G	A	8:32:57	3:9:20	0:0:4	1:5:15	3:12:28	5:13:15	0:16:18	2:7:14	2:4:13	1:2:5	5:35:57	3:27:35	0:14:15	3:19:33	1:6:11	0:6:9	3:13:28	0:6:5	0:3:7	0:5:9	3:24:46	3:32:52	1:5:3	2:7:14	0:4:19	0:8:8	1:7:12	1:6:13
rs6426389	1	T	C	17:42:38	9:11:12	0:1:3	5:7:9	9:17:18	11:13:10	8:13:13	3:10:10	2:6:11	2:2:4	10:41:45	10:31:24	6:14:9	13:20:21	2:13:3	2:8:5	9:24:12	1:5:5	0:6:4	2:8:4	24:27:24	14:45:28	2:6:1	3:9:12	3:8:12	4:9:3	7:8:5	4:8:7
rs6663976	1	C	G	0:8:91	1:1:30	0:1:4	0:2:19	1:7:36	1:3:30	0:0:34	0:1:22	0:1:18	0:1:7	0:9:88	0:2:64	0:2:28	0:8:47	0:2:15	0:2:13	0:3:42	0:0:11	0:1:9	0:2:12	3:16:56	1:14:73	0:1:8	0:1:22	0:1:22	0:4:12	0:1:19	0:3:17
rs4654487	1	T	C	14:39:44	4:9:19	2:2:1	3:11:7	9:12:22	2:17:15	5:12:17	5:6:11	3:9:7	1:4:3	10:44:41	6:33:27	5:14:11	10:24:22	1:7:10	0:8:7	4:15:25	4:5:2	2:6:2	1:6:7	13:29:30	11:41:35	0:4:6	10:10:3	9:9:5	0:9:7	1:8:11	2:12:6
rs10915442	1	G	A	13:30:55	3:11:17	0:0:4	3:6:12	10:13:20	9:14:10	4:13:17	2:8:13	2:4:13	1:2:5	10:41:42	2:32:26	6:13:11	6:20:29	3:9:5	1:7:7	5:16:21	1:5:5	0:5:5	0:7:7	12:32:30	11:36:39	1:7:2	4:12:8	1:6:16	3:5:8	3:8:9	2:6:11
rs4408122	1	T	C	18:40:40	9:10:13	0:1:4	5:6:10	9:18:17	11:12:10	9:10:15	3:10:10	2:5:12	2:2:4	12:44:41	9:34:22	6:15:9	14:21:21	3:12:3	2:8:5	9:22:14	1:5:5	0:6:4	2:8:4	23:29:23	14:45:29	0:7:1	5:13:6	3:7:13	5:8:3	6:9:5	4:9:7
rs16840837	1	A	G	2:22:72	0:3:28	0:0:5	0:2:18	2:6:34	1:7:25	0:8:26	0:5:17	0:4:13	0:1:7	3:20:71	0:9:53	0:4:25	1:14:40	0:8:9	0:5:9	0:12:31	1:3:7	0:3:7	0:4:9	2:12:59	0:17:68	0:4:6	0:10:14	0:5:18	0:1:15	2:0:18	0:3:16
rs12117021	1	T	C	1:23:74	0:4:27	0:0:5	0:5:16	0:2:41	0:6:26	0:4:30	1:3:19	0:8:11	0:0:8	3:17:74	0:10:55	0:7:22	1:11:43	0:5:12	0:2:13	0:10:33	1:6:4	0:3:7	0:4:8	2:9:61	0:7:81	0:3:6	0:12:12	0:1:22	0:1:15	1:2:17	0:6:13
rs35392680	1	A	C	1:8:90	2:7:23	0:0:5	0:6:15	1:7:36	1:10:23	0:6:28	0:0:22	0:0:19	1:0:7	0:13:84	0:9:57	1:5:24	0:6:50	0:6:12	0:0:15	1:7:37	0:1:10	0:2:8	0:1:13	1:12:62	0:9:79	0:1:9	1:5:18	0:3:20	0:5:11	0:6:14	1:3:16
rs4654510	1	T	G	0:19:80	1:9:22	0:2:3	0:3:18	0:10:34	0:7:27	0:7:27	0:6:17	0:1:18	0:0:8	0:10:87	3:12:51	1:4:25	0:12:43	0:1:17	1:1:13	0:5:40	0:2:9	1:1:8	0:0:14	1:18:56	1:13:74	0:0:10	1:0:23	1:5:17	2:5:9	0:2:18	1:5:14
rs6687268	1	T	C	6:39:53	1:8:23	1:3:1	3:6:12	4:13:27	3:12:18	1:12:21	0:7:16	1:5:13	1:4:3	6:27:64	5:17:44	2:9:19	3:22:31	1:6:11	2:7:6	2:15:28	1:4:6	1:4:5	1:6:7	10:32:33	8:35:45	0:6:4	2:10:11	3:7:13	0:5:11	3:3:14	1:8:11
rs4130091	1	T	C	1:17:81	0:5:27	0:0:5	0:2:19	0:6:38	1:5:28	0:5:29	2:4:17	0:6:13	0:2:6	3:15:79	0:17:49	0:8:22	2:12:42	1:4:13	0:4:11	0:8:37	0:2:9	0:2:8	0:6:8	6:20:48	4:27:57	0:7:3	0:9:15	0:1:22	0:2:14	0:3:17	0:3:17
rs34681506	1	C	A	0:6:92	0:5:27	0:0:5	1:2:17	0:3:41	0:3:31	0:3:31	0:3:20	0:4:15	0:0:8	0:5:91	0:3:61	1:4:25	0:7:49	0:1:17	0:0:15	0:4:41	1:2:8	0:1:9	0:2:12	0:1:74	0:2:86	0:0:10	0:4:19	0:2:21	0:0:16	0:2:18	1:1:18
rs12022636	1	C	A	22:42:34	9:13:10	1:3:1	6:12:3	13:17:14	12:19:3	5:20:9	5:8:10	3:11:5	4:2:2	20:37:40	13:29:24	10:12:8	14:30:12	5:11:2	4:7:4	11:22:12	4:5:2	4:3:3	7:4:3	35:31:9	28:39:21	4:6:0	13:7:3	5:10:8	2:8:6	6:8:6	3:12:5
rs10737404	1	T	C	1:18:80	0:5:27	0:0:5	0:1:20	0:6:37	0:4:30	0:5:29	1:4:18	0:4:15	0:1:7	2:14:79	0:16:50	0:8:20	1:15:39	0:3:14	0:4:11	0:7:38	0:2:9	0:2:8	0:6:8	8:21:46	4:27:56	0:7:3	0:9:15	0:2:21	0:1:15	0:3:17	0:3:17
rs7528938	1	C	T	10:32:57	5:15:12	0:2:3	2:11:8	7:15:22	4:14:16	1:17:16	4:7:12	0:10:9	1:1:6	6:30:60	6:31:29	4:15:11	6:31:18	1:7:10	1:4:10	3:16:26	1:7:3	1:4:5	2:6:6	7:32:35	10:39:39	2:4:4	12:10:2	0:4:19	0:7:9	0:9:11	1:7:12
rs10915480	1	G	A	10:43:46	3:13:16	1:0:3	4:8:9	3:27:13	6:13:15	2:16:16	3:7:13	0:6:12	1:4:3	6:25:66	4:14:46	2:17:11	5:21:30	0:5:13	2:2:11	4:16:25	1:3:7	1:5:4	1:8:5	2:27:44	9:38:41	1:5:4	5:7:12	4:8:11	1:10:5	2:5:13	2:6:11
rs7541544	1	T	C	18:45:35	4:17:11	1:3:1	3:8:10	4:19:21	2:16:16	4:16:14	2:11:10	6:8:5	0:5:3	29:40:27	16:30:20	6:12:12	6:25:25	3:11:4	6:6:3	10:24:11	2:5:4	1:5:4	1:7:5	9:31:35	8:39:41	1:5:3	0:6:18	3:10:10	1:6:9	5:11:4	2:9:9
rs7534558	1	T	C	8:43:48	1:14:17	1:0:4	3:8:10	3:25:16	7:12:15	1:17:16	2:8:13	0:5:14	1:5:2	2:28:66	5:12:49	2:11:17	5:16:35	0:5:13	1:1:13	5:11:29	1:2:8	1:5:4	2:6:5	3:23:49	6:28:54	0:5:5	4:7:12	3:9:11	1:10:5	2:7:11	2:4:14
rs12071761	1	A	G	1:15:83	0:3:29	0:1:4	0:3:18	0:6:37	0:4:30	1:3:30	0:2:20	0:3:16	0:1:7	1:20:76	2:10:54	1:4:25	0:11:45	0:3:15	0:3:12	0:8:37	0:2:9	0:3:6	0:0:14	2:17:55	2:21:65	0:2:8	0:3:21	0:2:21	0:1:15	0:2:18	0:2:18
rs4512614	1	G	A	2:35:62	3:13:16	0:2:3	2:5:14	3:17:24	3:12:19	1:17:16	5:4:14	1:8:10	0:3:5	4:32:61	2:30:34	2:11:17	5:26:25	0:11:7	1:4:10	2:13:30	1:4:6	0:3:7	0:7:7	8:33:34	6:42:40	1:3:6	7:9:8	2:9:12	2:7:7	1:4:15	3:10:7
rs7532225	1	C	G	7:42:49	3:17:12	0:3:2	3:7:11	5:21:16	3:16:15	3:18:13	6:7:10	3:7:9	0:4:4	13:37:47	8:32:26	3:15:11	10:28:17	1:12:5	2:5:8	4:18:23	2:4:5	0:6:4	0:7:7	17:39:18	19:43:26	3:1:6	8:8:6	2:12:9	2:8:6	1:6:13	4:11:5
rs7540505	1	C	T	1:18:78	0:7:25	0:0:5	1:6:14	2:2:40	1:2:31	0:6:28	0:3:20	1:5:13	0:0:8	0:19:78	0:8:57	0:8:22	1:7:48	0:3:15	0:3:12	3:11:31	0:2:9	0:1:9	0:2:12	1:8:66	2:17:69	0:2:8	1:6:17	0:3:20	0:0:16	2:6:12	1:1:18
rs12078298	1	A	T	24:48:27	6:18:8	2:2:1	4:14:3	7:23:14	8:17:8	9:16:8	5:13:5	4:11:4	3:4:0	16:40:41	11:27:28	8:19:3	12:31:13	4:9:5	3:5:7	15:17:13	2:4:5	3:4:3	6:5:3	23:33:19	25:42:21	3:5:2	9:11:4	10:6:7	3:8:5	7:5:7	9:8:3
rs6679489	1	A	G	24:48:27	6:18:8	2:2:1	3:15:3	7:23:13	8:17:9	9:17:8	5:11:5	4:10:4	4:3:0	15:41:41	10:28:27	8:19:3	12:30:13	4:9:5	3:5:7	15:17:13	2:4:5	3:4:3	6:5:3	21:33:19	25:40:21	2:6:2	9:11:4	10:6:7	3:8:5	6:6:7	8:9:3
rs4654519	1	T	C	24:48:24	6:16:9	2:2:1	2:16:3	7:23:14	7:18:9	8:18:8	5:13:4	4:11:4	4:4:0	16:40:41	11:27:27	8:19:3	11:31:14	4:9:5	2:6:7	15:17:13	1:5:5	3:4:3	6:5:3	23:33:19	25:42:20	2:6:2	5:12:7	10:5:8	3:8:5	7:7:6	9:8:3
rs1908490	1	T	C	7:46:46	1:14:17	2:2:1	1:6:14	4:16:24	3:17:14	2:12:20	3:11:9	2:4:13	1:6:1	5:27:65	4:24:38	2:18:10	5:23:28	3:7:7	1:4:10	3:18:24	1:3:7	2:4:4	2:7:5	9:36:29	11:36:41	0:6:4	2:11:11	8:6:9	2:7:7	2:7:11	4:10:6
rs966321	1	T	G	7:46:45	1:14:17	1:2:1	1:6:14	4:16:24	3:16:13	2:13:19	3:11:9	2:4:12	1:6:1	5:27:65	5:22:37	2:18:10	5:24:27	2:8:8	1:4:10	3:18:24	1:3:7	2:4:4	2:7:5	9:38:28	11:36:41	0:6:4	2:11:11	8:6:9	2:7:7	2:7:11	4:10:6
rs12691488	1	T	C	7:46:46	1:14:17	2:1:1	1:6:14	4:16:24	3:17:14	2:12:20	3:11:9	2:4:13	1:6:1	6:26:65	4:24:36	2:18:10	4:25:27	2:8:8	1:4:10	3:18:24	1:3:7	2:4:4	2:7:5	9:37:29	10:35:41	0:6:4	2:11:11	8:6:9	2:7:7	2:7:11	4:10:6
rs17407489	1	A	G	0:1:96	0:2:30	0:0:5	0:2:19	0:4:40	0:3:31	0:2:32	0:3:20	0:1:18	0:0:8	0:0:97	0:1:65	0:1:29	0:4:52	0:0:18	0:0:15	0:2:42	1:1:9	0:1:9	0:2:12	0:3:72	1:7:80	0:0:10	0:0:24	0:3:20	0:0:16	0:1:19	0:0:20
rs964716	1	A	G	1:9:89	0:2:30	0:1:4	0:0:21	0:4:40	0:1:33	0:0:34	0:0:23	0:0:19	0:0:7	0:1:94	0:2:64	0:3:27	0:2:54	0:1:17	0:0:15	0:4:40	0:1:10	0:1:8	0:0:14	0:6:69	1:5:82	0:1:9	1:7:16	0:0:23	0:0:16	0:1:19	1:2:17
rs964715	1	C	T	24:48:27	6:16:10	2:2:1	2:16:2	7:23:14	7:18:9	8:19:7	5:13:5	4:11:4	4:4:0	16:40:41	11:27:28	8:19:3	11:31:14	3:10:5	2:6:7	15:17:12	1:5:5	3:4:3	6:5:3	23:33:19	25:42:21	2:6:2	5:12:7	10:5:8	3:8:5	7:7:6	9:8:3
rs11583756	1	A	G	7:45:45	1:14:17	2:2:1	0:7:13	4:15:24	3:16:14	1:12:20	3:11:9	2:4:13	1:6:1	5:26:63	2:24:38	2:16:9	3:23:28	2:8:7	1:4:10	2:19:24	0:3:7	2:4:4	2:7:5	5:37:29	9:33:41	0:5:4	2:11:11	9:5:9	2:7:7	2:7:11	4:9:6
rs10799220	1	T	C	3:25:71	1:8:23	0:0:5	0:8:13	2:7:35	1:6:27	1:12:21	1:2:20	2:6:11	1:0:7	3:26:67	0:13:53	0:11:19	0:12:44	0:4:14	0:2:13	4:13:28	0:2:9	0:1:9	0:6:8	1:15:59	3:27:58	0:4:5	1:1:22	0:3:20	0:2:14	2:6:12	1:3:16
rs2411738	1	A	G	7:46:46	1:14:17	2:2:1	1:6:14	4:16:24	3:17:14	2:12:20	3:11:9	2:4:13	1:6:1	5:26:64	4:23:38	2:18:9	5:23:28	2:8:8	1:4:10	3:19:23	1:3:7	2:4:4	2:7:5	9:37:29	11:36:41	0:6:4	2:11:11	8:6:9	2:7:7	2:7:11	4:10:6
rs2101576	1	T	C	7:48:44	1:15:16	1:2:1	1:6:14	4:15:25	3:17:14	2:11:20	3:11:9	2:4:13	1:6:1	4:27:64	4:24:38	2:18:9	5:23:27	2:8:8	0:4:10	2:19:24	1:3:7	2:4:4	2:7:5	9:37:29	11:36:41	0:6:4	1:11:11	8:6:9	2:7:7	2:7:11	4:10:6
rs16838501	1	A	G	2:23:73	1:8:23	0:0:5	0:7:14	2:6:36	1:5:28	1:11:22	1:2:20	1:6:12	1:0:7	2:22:73	0:11:55	0:10:19	0:10:46	0:4:14	0:2:13	4:12:29	0:1:10	0:1:9	0:6:8	1:12:62	2:26:59	0:4:6	1:1:21	0:2:21	0:2:14	2:6:12	1:3:15
rs6677984	1	G	A	10:48:41	2:14:16	2:2:1	2:9:10	4:19:21	3:18:13	4:12:18	3:13:7	2:5:12	3:4:1	5:30:61	8:20:37	1:22:7	9:24:23	2:8:8	2:4:9	5:17:23	1:4:6	3:3:4	2:7:5	12:38:25	12:41:35	0:6:4	3:11:9	9:5:9	2:8:6	2:7:11	5:11:4
rs10737408	1	C	T	20:47:32	4:18:10	1:2:2	1:15:5	10:19:15	7:17:10	5:20:9	2:14:7	2:12:5	3:5:0	13:42:42	10:24:31	7:18:5	7:33:16	2:10:6	1:5:8	10:18:17	1:4:6	2:5:3	6:4:4	20:33:22	22:44:22	2:6:2	4:12:8	4:6:12	2:9:5	7:7:6	8:9:3
rs17407901	1	T	C	3:17:79	1:3:28	0:0:5	0:6:15	2:1:41	1:1:32	0:7:27	0:3:20	1:6:12	0:0:8	0:20:76	0:8:57	0:6:23	0:7:48	0:4:14	0:2:13	3:12:30	0:1:10	0:1:9	0:2:12	1:8:65	2:20:66	0:1:9	0:3:21	0:2:21	0:0:16	2:6:12	1:2:17
rs1495244	1	A	G	11:38:49	3:12:17	1:0:4	0:14:7	4:22:18	3:9:21	1:19:14	3:5:15	3:8:8	2:2:4	11:45:40	6:25:35	1:16:13	6:20:30	3:8:6	1:4:10	8:16:21	1:3:7	0:3:7	0:6:8	6:28:41	14:34:40	0:6:4	3:11:10	0:5:18	1:3:12	3:5:12	3:8:9
rs16838542	1	G	A	1:3:92	0:1:31	0:1:4	0:2:18	0:1:42	0:0:34	0:1:33	0:2:20	0:1:17	0:1:7	0:1:96	0:2:64	0:2:28	0:3:53	0:0:18	0:1:14	0:2:43	0:0:11	0:1:9	0:0:14	0:5:70	0:3:84	0:0:10	0:0:24	0:0:23	0:0:16	0:0:20	0:0:19
rs2029490	1	A	G	26:44:29	9:15:8	2:1:2	2:15:4	5:22:17	8:14:12	6:17:11	5:11:7	2:11:6	0:3:5	15:51:31	16:31:19	3:15:12	9:31:16	3:10:5	6:5:4	9:20:16	4:5:2	2:5:3	4:5:5	7:34:34	12:31:45	2:5:3	5:9:10	10:7:6	2:10:4	5:7:8	2:6:12
rs12562995	1	A	G	0:1:98	0:1:31	0:0:5	0:1:20	0:2:42	0:2:32	0:2:32	0:0:22	0:0:19	0:0:8	0:4:93	0:1:64	0:2:28	0:3:53	0:2:16	0:1:14	0:0:44	0:0:11	0:1:9	0:0:14	0:11:64	1:8:79	0:0:10	0:0:24	0:1:22	0:0:16	0:0:20	0:1:19
rs17448695	1	T	C	3:37:57	3:9:20	0:1:3	1:4:15	2:14:28	1:7:26	0:11:23	0:4:18	0:6:13	1:1:6	3:36:57	4:17:45	3:8:18	1:20:34	0:5:13	0:3:12	1:9:34	0:3:8	1:1:8	0:4:10	3:21:51	3:33:52	0:4:6	1:9:14	1:6:16	0:6:10	0:4:16	0:11:9
rs351619	1	G	A	15:50:33	6:16:10	1:1:3	2:12:7	7:19:18	7:16:11	8:13:12	6:9:8	3:11:5	2:4:2	12:54:31	12:26:27	2:12:15	8:31:17	2:4:12	0:5:10	5:17:21	2:4:5	1:5:4	3:10:1	5:29:41	12:27:49	1:4:5	9:10:5	0:7:16	0:4:12	3:7:10	3:11:6
rs351618	1	T	C	11:49:39	4:15:13	1:1:3	2:12:7	5:16:22	5:12:17	7:8:19	6:9:8	2:11:6	1:4:3	10:44:43	9:25:32	1:11:18	7:24:25	2:4:12	0:4:11	5:17:23	0:5:6	0:3:7	3:10:1	3:24:48	7:27:53	1:4:5	5:11:7	0:6:17	0:4:12	2:6:12	3:9:8
rs1495239	1	T	C	1:25:71	1:8:23	0:0:5	1:5:15	0:13:31	1:6:27	0:8:26	0:5:18	0:6:13	0:3:5	0:18:79	2:19:43	0:7:23	0:16:40	0:6:12	0:3:12	0:8:37	0:3:8	0:2:8	0:7:7	3:16:56	1:21:65	0:2:8	0:3:21	4:3:16	0:5:11	0:7:13	0:1:19
rs351615	1	G	A	3:43:51	1:8:23	1:1:3	1:7:13	3:13:28	3:10:20	3:6:25	2:7:14	1:9:9	0:3:5	4:40:52	8:17:41	0:6:24	2:19:35	2:6:10	1:2:12	2:16:27	0:5:6	0:3:7	1:9:4	1:17:57	4:20:64	0:3:7	2:13:9	0:7:16	0:3:13	2:5:13	0:7:13
rs351614	1	T	C	4:51:44	1:9:21	1:2:2	2:7:12	3:14:27	2:13:18	4:12:18	2:6:15	0:9:10	0:4:4	8:33:55	6:21:39	2:17:11	1:27:28	1:7:10	3:5:7	4:22:19	0:7:4	1:5:4	0:4:10	11:30:33	15:36:34	1:5:4	1:7:16	6:8:9	1:6:9	2:7:11	1:10:8
rs3912751	1	T	C	0:12:86	0:7:25	0:0:5	0:3:18	0:4:40	0:10:24	0:7:27	0:3:20	0:1:17	0:2:6	1:12:84	3:7:56	0:5:25	0:8:48	0:0:18	0:1:14	0:3:42	1:3:7	0:5:5	0:0:14	0:9:65	2:7:79	0:0:10	1:8:15	0:2:20	0:0:16	0:4:16	0:5:15
rs12408012	1	G	A	7:36:56	7:10:15	0:0:4	1:11:9	7:17:20	2:12:20	1:12:21	5:6:12	1:9:9	0:5:3	8:43:45	10:21:34	2:16:11	4:27:25	5:9:4	4:5:6	2:24:19	1:4:6	0:4:6	0:8:6	10:26:39	7:38:43	1:4:5	1:7:15	5:8:10	4:7:5	4:6:10	0:8:12
rs2130618	1	C	G	4:27:66	1:13:18	0:1:3	1:6:14	2:9:33	1:9:24	1:16:17	2:5:16	0:2:17	0:3:5	5:24:67	1:14:50	0:9:21	2:13:41	0:2:16	0:4:11	1:8:35	1:1:9	0:1:9	0:4:10	3:19:53	5:25:57	0:5:5	1:9:14	0:4:19	0:3:13	0:3:15	1:3:16
rs13375925	1	T	C	0:1:98	0:3:29	0:0:5	0:2:19	0:4:40	0:1:33	0:1:33	0:0:23	0:0:19	0:0:8	0:3:94	0:2:64	0:0:30	0:1:55	0:2:16	0:1:14	0:6:39	1:1:9	1:0:9	0:1:13	0:6:69	0:0:88	0:0:10	0:1:23	0:1:22	0:0:16	0:1:19	0:0:20
rs351608	1	G	T	3:30:66	0:9:23	0:0:5	0:9:12	1:8:34	1:7:26	0:8:25	0:3:20	0:1:18	0:0:8	3:24:70	3:12:50	0:8:22	1:14:41	0:7:11	0:3:12	0:12:33	0:2:9	0:4:6	0:2:12	2:9:62	0:19:67	1:3:6	1:8:15	0:2:21	0:2:14	0:4:16	1:6:13
rs588224	1	G	A	5:34:60	0:10:22	0:0:5	1:7:13	3:11:30	1:12:21	0:9:25	1:5:17	0:3:16	0:0:8	4:28:64	3:16:47	1:8:21	1:18:37	2:4:12	0:4:11	0:11:34	0:2:9	0:5:5	0:2:12	4:10:61	0:22:65	1:3:6	1:8:15	0:3:20	0:2:14	0:5:15	1:6:13
rs592386	1	T	C	1:29:64	0:9:22	0:0:4	0:9:12	1:8:34	1:4:28	0:6:27	0:6:17	0:2:16	0:0:8	5:18:71	3:14:48	0:8:20	1:12:42	2:3:13	0:3:12	0:10:35	0:2:9	0:4:6	0:1:13	2:8:63	0:13:73	1:3:6	1:8:15	0:3:20	0:2:14	0:4:16	1:5:13
rs1108771	1	A	G	4:26:68	0:6:26	0:3:2	0:4:17	3:13:27	3:9:22	2:9:23	0:6:17	0:8:11	1:3:4	1:31:64	3:24:39	0:14:15	1:22:33	1:7:10	1:4:10	3:14:28	0:2:9	0:6:4	0:4:10	15:25:35	11:35:42	0:5:5	1:11:12	3:7:13	2:7:7	3:8:9	1:8:11
rs488256	1	A	G	7:43:46	5:13:13	0:0:4	1:8:10	2:13:27	2:11:18	1:15:18	0:5:18	1:7:11	0:4:4	6:41:47	8:18:39	1:11:16	3:21:31	2:6:10	0:4:10	2:14:29	0:4:7	1:3:6	0:3:11	3:24:47	7:25:52	3:2:5	4:12:8	0:5:17	0:2:14	0:5:15	1:9:9
rs903539	1	T	C	1:8:90	0:0:32	0:0:5	0:2:19	2:3:38	0:6:28	0:1:32	0:3:20	0:1:18	0:0:8	0:5:91	0:4:61	0:3:27	0:5:51	0:0:18	0:1:14	0:1:43	0:0:11	0:0:10	0:0:14	0:6:69	0:6:82	0:0:10	0:0:23	0:0:23	0:1:15	0:1:19	0:0:20
rs1531329	1	C	T	2:16:81	0:7:25	0:1:4	1:3:17	2:5:36	1:7:25	0:8:26	0:3:20	0:8:11	0:3:5	1:15:79	0:9:57	0:5:23	1:6:47	0:1:16	0:0:15	0:5:40	0:1:10	0:0:10	0:0:14	0:15:60	0:16:70	0:1:9	0:2:22	0:2:21	0:1:15	0:3:17	1:2:17
rs349394	1	T	C	12:37:49	5:13:14	0:2:3	3:9:9	5:12:27	3:17:14	1:18:15	0:9:14	1:8:10	0:3:5	10:35:51	8:19:39	3:8:19	4:18:34	2:6:10	0:4:11	2:14:29	0:4:7	1:3:6	0:4:10	5:24:46	8:27:53	2:2:5	3:12:9	0:5:18	0:2:14	0:7:13	1:9:10
rs17410050	1	T	C	20:44:34	9:11:12	2:3:0	3:12:6	6:24:14	6:10:18	5:19:10	7:15:1	2:13:4	1:2:5	19:46:29	15:25:26	5:18:6	14:23:17	1:9:7	4:7:4	10:22:13	4:5:2	1:5:4	4:8:2	6:30:39	12:45:31	1:3:5	0:10:13	4:10:9	5:6:5	2:11:7	2:12:6
rs16838810	1	G	A	0:17:82	0:4:28	0:1:4	0:4:17	1:5:38	1:6:27	0:6:28	0:2:21	0:3:16	0:3:5	0:19:76	0:13:51	0:2:27	0:6:49	0:5:13	0:4:11	0:11:34	1:2:8	1:0:9	0:4:10	2:15:57	0:8:80	0:2:7	0:6:18	3:4:16	0:3:13	2:1:17	0:4:16
rs16838812	1	G	A	1:16:81	0:4:28	0:0:5	0:4:17	1:5:37	1:6:26	0:6:28	0:2:21	0:3:16	0:3:5	0:20:77	0:12:53	0:2:27	0:8:46	0:7:11	0:4:11	0:10:34	1:2:8	1:0:9	0:4:10	2:16:57	0:10:78	0:2:8	0:6:17	3:4:16	0:3:13	2:1:17	0:5:15
rs12405082	1	G	A	2:21:76	0:4:28	0:0:5	0:4:17	3:7:34	1:9:24	0:7:27	0:4:19	0:4:15	0:3:5	2:24:71	0:15:50	0:3:27	0:8:47	0:8:10	0:4:11	0:11:34	1:2:8	1:0:9	0:4:10	1:17:55	0:15:73	0:2:8	0:6:18	3:4:16	0:3:13	2:2:16	0:5:15
rs12404603	1	T	C	0:2:95	0:3:29	0:0:5	0:2:19	0:5:38	0:1:32	0:2:32	0:0:23	0:0:19	0:0:8	0:2:93	0:4:61	0:0:29	0:1:54	0:2:16	0:1:14	0:4:40	1:1:9	1:0:9	0:1:13	0:6:69	0:0:88	0:0:10	0:1:23	0:2:21	0:0:16	0:2:18	0:0:20
rs349387	1	A	G	6:31:60	2:11:19	0:1:4	1:7:13	3:10:31	1:11:22	1:9:24	0:8:15	0:3:16	0:0:8	2:40:55	7:17:41	1:6:23	1:14:41	1:6:11	1:3:11	1:12:32	0:3:8	1:4:5	0:3:11	5:14:56	5:22:61	3:2:5	3:10:10	0:4:19	0:0:16	0:4:15	0:8:12
rs572439	1	C	A	20:44:34	8:11:13	0:1:4	4:10:7	9:18:17	9:15:10	6:15:13	1:12:10	2:10:6	1:4:3	22:45:30	12:26:28	4:9:17	6:22:28	5:8:5	4:3:8	5:23:17	1:6:4	2:5:3	1:6:7	15:32:28	15:35:38	5:1:4	5:15:4	3:10:10	2:4:10	2:9:9	3:11:6
rs661536	1	A	G	4:24:71	1:6:25	0:1:4	0:6:15	2:9:33	3:7:24	3:6:24	0:3:20	0:6:13	0:4:4	0:18:79	2:19:44	0:13:17	1:20:35	0:5:12	0:4:11	2:14:28	0:1:10	0:4:6	0:4:10	8:23:44	5:29:54	0:2:8	1:11:12	2:8:13	3:6:7	3:7:10	1:5:14
rs727658	1	T	C	0:15:82	0:8:24	0:0:5	1:3:16	0:6:38	0:9:25	0:9:24	0:2:21	0:8:11	0:3:5	0:16:79	0:5:60	0:5:25	0:10:45	0:2:16	0:2:13	0:11:34	0:1:10	0:1:9	0:0:14	0:15:58	2:13:73	0:2:8	1:1:22	0:2:21	0:3:13	0:4:15	1:2:17
rs2926482	1	C	G	3:20:75	1:6:25	0:1:4	0:6:15	1:12:31	3:6:25	2:9:23	0:2:21	0:5:13	0:3:5	0:17:80	3:14:49	0:9:21	2:18:35	0:4:14	0:3:12	3:11:31	0:1:10	0:4:6	0:4:10	8:22:45	3:31:54	0:2:8	1:11:12	2:8:13	2:6:8	3:7:10	1:5:14
rs1109046	1	C	T	0:16:83	0:8:24	0:0:5	1:4:16	0:6:38	0:9:25	0:8:25	0:2:21	0:8:11	0:4:4	1:18:78	0:5:61	0:5:25	1:9:45	0:4:14	0:2:13	0:8:37	0:1:10	0:1:9	0:1:13	0:16:59	2:14:72	0:2:8	0:2:22	0:2:21	0:4:12	1:3:16	1:2:17
rs12041175	1	C	T	0:4:95	0:0:32	0:0:5	0:1:20	0:2:42	0:1:33	0:1:32	0:0:23	0:0:19	0:0:8	0:4:93	0:0:66	0:2:28	0:3:53	0:1:17	0:0:15	0:1:44	0:0:11	0:1:9	0:1:13	0:1:74	0:2:86	0:0:10	0:0:24	0:0:23	0:1:15	0:0:20	1:0:19
rs10915522	1	A	G	0:12:85	0:5:27	0:1:4	0:5:16	0:6:38	2:4:28	1:5:28	0:0:23	0:2:17	0:0:8	0:10:86	1:8:57	0:4:25	0:10:46	0:3:15	0:3:12	2:7:36	0:0:11	0:1:9	0:3:11	1:16:58	0:7:81	0:2:8	1:8:14	0:4:19	0:7:9	1:5:14	0:1:19
rs4654530	1	C	T	0:21:78	0:7:25	0:2:3	0:3:18	1:13:30	0:3:31	0:5:29	0:6:17	0:2:17	0:0:8	1:13:83	0:10:56	0:4:26	4:3:49	0:2:16	1:2:12	1:7:37	0:2:9	0:0:10	0:5:9	1:11:63	1:12:74	0:1:9	0:1:22	0:1:22	0:4:12	0:2:18	0:3:17
rs4654531	1	T	G	0:5:94	0:1:31	0:0:5	0:3:18	0:3:41	0:1:33	0:1:33	0:1:22	0:1:17	0:1:7	0:9:88	0:1:65	0:3:27	1:7:48	0:4:14	0:1:14	0:1:44	0:0:11	0:1:9	0:1:13	0:6:69	0:3:85	0:0:10	0:0:24	0:0:23	0:1:15	0:0:20	1:1:17
rs349400	1	G	T	10:37:52	5:12:15	0:2:3	4:8:9	4:16:24	4:14:16	4:14:16	0:10:13	1:9:9	0:4:4	10:43:43	9:20:37	3:7:19	4:19:32	4:6:8	1:5:9	3:17:25	0:4:7	1:5:4	0:4:10	9:25:41	9:33:46	4:1:5	3:9:12	0:6:17	0:4:12	0:8:12	1:11:8
rs17451814	1	C	T	1:24:74	1:10:21	0:0:5	0:4:16	1:7:36	1:11:22	2:11:21	0:2:21	0:8:11	0:3:4	4:24:69	4:12:49	1:5:24	1:11:44	0:4:14	0:3:11	2:12:31	0:2:9	0:1:9	0:3:11	0:19:56	5:20:62	1:2:7	1:7:16	0:3:20	0:3:13	0:5:15	0:4:16
rs582909	1	A	G	0:24:75	0:9:23	0:1:4	1:5:15	2:8:34	1:6:27	0:6:28	0:7:16	0:2:17	0:0:8	0:24:73	1:14:51	0:3:26	0:8:48	0:7:11	1:0:14	0:6:39	0:3:8	0:5:5	0:0:14	2:10:63	1:17:70	2:1:7	1:4:18	0:3:20	0:0:16	0:4:16	0:7:13
rs11576495	1	G	T	0:1:96	0:0:32	0:0:5	0:0:19	0:0:43	0:0:34	0:0:32	0:0:23	0:1:18	0:0:8	0:4:92	0:1:64	0:1:29	0:4:52	0:0:18	1:0:13	1:1:42	0:0:11	0:0:10	0:0:14	1:11:63	0:7:81	0:0:10	0:1:22	0:0:23	0:0:16	0:1:19	0:0:20
rs733308	1	G	T	23:42:34	10:10:12	2:3:0	3:10:8	9:23:11	7:9:18	6:19:9	8:14:1	2:14:3	2:2:4	22:42:33	18:26:22	9:16:5	14:26:15	1:11:6	5:6:4	9:22:14	4:5:2	1:5:4	4:8:2	7:32:36	12:49:27	2:3:5	1:12:11	4:10:9	4:7:5	1:12:7	2:13:5
rs34900345	1	A	G	0:7:92	0:2:30	0:0:5	0:0:21	0:0:44	0:1:33	0:0:34	0:1:22	0:1:18	0:0:8	0:1:96	0:2:62	0:1:29	0:1:55	0:0:18	0:0:15	0:2:43	0:0:11	0:0:10	0:0:14	0:4:71	0:1:87	0:0:10	0:0:24	0:2:21	0:0:16	0:0:20	0:0:20
rs349410	1	C	A	10:33:56	1:11:20	0:1:4	0:8:13	3:18:23	5:13:16	1:13:20	0:6:17	1:7:11	1:4:3	4:36:56	7:19:38	0:12:18	3:24:29	0:10:8	0:6:9	5:18:22	1:3:7	1:4:5	1:6:7	15:31:29	4:43:41	1:3:6	6:13:5	7:9:7	3:7:6	5:8:7	1:8:11
rs12025904	1	A	G	0:2:96	0:0:32	0:0:5	0:0:21	0:3:41	0:1:33	0:0:34	0:0:22	0:0:19	0:0:8	0:4:93	0:0:65	0:3:27	0:2:53	0:0:17	0:0:15	0:1:44	0:0:11	0:0:10	0:0:14	0:1:73	0:1:87	0:0:10	0:0:23	0:0:23	0:0:16	0:0:19	1:0:19
rs12029910	1	G	A	0:3:95	0:0:32	0:0:5	0:1:20	0:2:42	0:0:33	0:0:34	0:0:23	0:0:19	0:0:8	0:7:90	0:0:66	0:2:28	0:3:52	0:1:17	0:0:15	0:1:44	0:0:11	0:0:10	0:1:13	0:2:73	0:1:87	0:0:10	0:0:24	0:0:23	0:0:16	0:0:20	1:1:18
rs6678792	1	C	T	26:45:26	11:13:8	2:0:1	5:12:4	15:19:9	5:11:18	5:19:10	9:9:5	2:12:5	2:1:5	26:39:30	20:26:19	10:13:7	15:23:18	2:12:4	7:5:3	9:21:14	4:5:2	3:6:1	1:9:4	8:39:27	17:48:23	4:4:1	1:9:13	5:8:10	4:7:5	3:9:8	6:8:6
rs1565452	1	T	C	2:27:70	2:8:22	0:1:4	1:8:12	1:7:36	3:14:17	2:12:20	3:5:15	1:9:9	0:4:4	5:25:67	2:13:51	1:5:24	1:12:42	0:5:13	0:2:13	0:16:29	2:2:7	1:1:8	1:5:8	3:15:57	2:23:63	0:2:8	1:2:21	1:3:18	0:3:13	1:5:14	0:4:16
rs7533212	1	A	G	0:7:91	0:2:29	0:0:5	0:3:18	0:3:41	0:0:34	0:3:31	0:4:19	0:1:18	0:1:6	0:2:95	0:0:66	0:0:30	0:11:45	0:1:17	0:0:15	0:0:45	0:0:11	0:0:10	0:1:13	0:8:67	0:2:86	0:0:10	0:0:24	0:0:23	0:0:16	0:2:18	0:1:19
rs16839008	1	C	T	0:1:98	0:1:31	0:0:5	0:2:19	0:0:44	0:0:34	0:1:33	0:2:21	0:1:18	0:1:7	0:1:96	0:0:66	0:2:28	0:5:51	0:1:17	0:0:15	0:0:45	0:0:11	0:0:10	0:0:14	0:6:69	0:3:84	0:0:10	0:1:23	0:0:23	0:0:16	0:1:19	0:1:19
rs780575	1	T	G	7:42:49	1:11:20	0:2:3	0:10:11	4:14:26	8:11:15	2:14:18	2:7:14	0:8:11	0:4:4	4:30:63	6:23:37	1:12:17	2:28:26	0:10:8	1:4:10	4:16:25	1:1:9	1:8:1	0:4:10	11:30:34	7:35:46	1:3:5	2:12:10	4:7:12	2:7:7	3:11:6	2:7:11
rs780584	1	A	G	23:47:29	9:14:9	1:1:3	5:13:2	9:18:17	16:13:5	11:18:5	8:10:5	4:14:1	3:3:2	16:52:29	18:21:27	4:15:11	17:25:13	4:11:3	2:5:8	8:24:13	3:3:5	4:6:0	6:5:3	21:36:17	19:43:26	2:5:3	7:14:3	9:7:7	6:6:4	8:11:1	4:9:7
rs10915541	1	T	C	3:29:67	3:13:16	0:1:4	2:7:12	2:10:31	2:14:18	4:14:16	3:8:12	2:8:8	1:2:5	5:35:57	3:16:47	1:6:23	2:18:35	0:8:10	0:3:12	0:17:28	2:2:7	1:2:7	2:8:3	2:17:56	2:25:60	0:2:8	3:6:15	3:4:16	0:7:9	1:7:12	0:5:15
rs780587	1	T	C	0:1:98	0:0:32	0:1:4	0:2:19	0:1:43	0:1:33	0:1:33	0:1:22	0:0:18	0:1:7	1:6:90	0:1:65	0:1:29	0:6:50	0:2:16	0:0:15	0:2:43	0:0:11	0:0:10	0:0:14	1:6:68	0:6:82	0:0:10	0:0:24	0:0:23	0:0:16	0:1:19	0:1:19
rs705685	1	T	C	4:26:66	1:7:24	0:1:4	0:5:16	1:10:33	4:10:20	1:11:21	0:3:20	0:6:13	0:4:4	1:21:75	4:19:43	0:11:19	1:26:29	0:6:12	0:4:11	3:13:29	0:1:10	0:5:5	0:4:10	8:28:39	3:25:60	0:2:8	1:12:10	3:7:13	2:7:7	3:8:9	1:5:14
rs922114	1	T	C	24:44:30	8:12:12	2:2:1	2:12:7	14:18:12	4:10:20	4:14:16	5:8:10	1:12:6	2:3:3	19:49:29	17:22:25	8:16:6	9:24:22	2:9:7	5:7:3	8:20:16	4:4:3	0:4:6	1:7:6	10:35:30	16:46:26	3:3:4	1:11:12	6:8:9	3:7:6	1:10:9	4:11:5
rs718643	1	T	C	0:3:96	0:0:32	0:0:4	0:0:21	0:1:42	0:3:31	0:0:33	0:0:23	0:1:18	0:0:8	1:4:92	0:1:65	0:0:29	0:3:53	0:0:18	0:0:15	0:1:44	0:0:11	0:0:10	0:0:14	0:0:74	0:0:88	0:0:10	1:1:22	0:1:22	0:0:16	0:0:20	0:0:20
rs7541288	1	T	C	3:19:77	1:8:23	0:1:4	0:1:19	0:11:33	0:4:30	1:7:26	1:7:15	0:7:12	1:4:3	2:20:75	0:10:56	1:9:20	1:16:39	0:2:16	0:1:14	0:5:40	0:1:10	0:2:8	1:5:8	4:8:63	0:22:66	0:1:9	0:2:22	0:4:19	0:4:12	0:4:16	1:4:15
rs11810490	1	T	C	0:2:97	0:0:31	0:0:5	0:1:20	0:0:44	0:1:33	1:2:31	0:0:23	0:1:18	0:0:8	0:6:90	0:4:62	0:0:30	0:1:55	0:1:17	0:0:15	0:2:43	0:0:11	0:0:10	0:0:14	0:0:75	0:1:87	0:0:10	0:0:24	0:0:23	0:3:13	0:1:19	0:1:19
rs16839089	1	A	G	2:27:70	1:6:25	0:1:4	2:6:13	0:12:32	0:9:25	1:9:24	0:4:19	1:9:9	0:3:5	2:24:71	0:16:50	1:6:23	1:12:43	0:5:13	2:3:10	0:11:34	0:3:8	1:4:5	0:0:14	2:13:60	4:19:65	2:4:4	0:2:22	0:0:23	0:4:12	0:5:15	1:3:16
rs350171	1	T	G	2:16:80	3:6:23	0:1:4	1:3:16	0:9:35	0:3:29	1:6:27	2:4:17	0:7:12	1:4:3	1:11:83	1:8:54	1:6:23	0:12:42	0:1:16	0:0:15	0:8:33	0:2:9	0:1:9	1:5:8	0:9:65	0:13:75	0:3:6	0:4:19	0:4:19	1:5:10	0:5:15	0:4:16
rs16839098	1	C	T	0:4:90	0:3:29	0:2:3	0:0:21	1:9:32	0:5:28	0:6:28	2:4:17	0:1:15	0:0:8	0:10:87	0:5:58	1:2:25	0:9:46	1:3:14	0:3:12	0:7:34	1:1:9	0:2:8	0:1:13	0:6:67	0:10:75	0:2:7	0:1:22	0:2:21	0:0:16	1:1:18	0:1:19
rs350180	1	T	G	0:14:85	3:6:23	0:1:4	1:3:17	0:8:36	0:2:32	1:5:28	2:4:17	0:6:13	1:3:4	1:10:86	0:8:58	0:5:24	0:13:43	0:1:17	0:0:15	0:7:38	0:2:9	0:1:9	1:5:8	0:8:66	0:9:79	0:3:7	0:3:21	0:4:19	1:5:10	0:5:15	1:3:16
rs780606	1	A	G	9:37:52	1:13:18	0:2:3	3:10:8	6:18:19	3:15:16	3:16:15	3:6:14	1:10:8	0:2:6	11:31:55	0:26:40	5:7:18	5:26:25	1:10:7	3:7:5	3:19:23	3:4:4	3:5:2	1:1:11	4:22:49	8:26:54	3:2:5	2:9:13	3:6:14	0:5:11	0:6:14	0:4:16
rs780613	1	T	C	4:34:61	4:11:17	1:1:3	1:6:14	1:22:21	0:9:25	3:8:23	3:8:12	1:7:11	1:5:2	5:30:62	2:17:47	3:7:20	3:21:32	0:5:13	0:5:10	1:17:27	0:4:7	0:2:8	1:7:6	2:13:60	3:26:59	1:2:7	1:8:15	2:5:16	3:7:6	2:6:12	3:6:11
rs1878052	1	A	G	17:40:42	6:15:11	1:2:2	2:10:9	6:19:19	7:19:8	4:16:14	3:6:14	2:7:10	0:6:2	20:41:35	17:36:13	4:13:13	5:30:21	3:10:5	2:6:7	11:17:17	0:5:6	1:4:5	1:7:6	26:31:18	17:45:26	1:5:4	6:11:7	8:7:8	2:8:6	7:8:5	6:7:7
rs239769	1	C	T	1:28:70	0:7:25	1:0:4	0:3:18	1:14:29	0:7:27	1:5:28	0:7:16	1:2:16	0:2:5	1:27:69	0:11:54	1:6:22	1:15:40	0:5:13	0:6:9	1:10:34	0:2:9	0:1:9	0:2:12	0:9:66	3:20:65	0:1:9	1:5:18	1:3:19	1:4:11	0:5:15	2:4:13
rs12124807	1	C	T	1:7:91	0:3:29	0:2:3	0:3:18	0:1:43	0:0:34	0:3:31	1:2:20	0:0:19	0:0:8	0:5:92	0:4:59	0:1:29	0:3:52	0:0:18	0:0:14	0:2:43	0:1:10	0:0:10	0:0:14	1:2:71	0:4:84	0:0:9	0:1:22	0:0:23	0:0:16	0:1:19	0:1:19
rs10915548	1	A	G	10:35:54	6:11:15	0:2:3	1:8:12	3:15:26	6:16:12	4:14:16	0:8:15	0:7:12	0:5:3	16:44:36	11:33:22	3:12:15	4:23:29	2:10:6	2:6:7	9:16:20	0:5:6	1:4:5	0:6:8	17:35:23	13:46:29	0:5:5	3:13:8	7:7:9	0:7:9	6:8:6	4:8:8
rs609506	1	T	C	20:41:38	2:9:21	1:2:2	3:8:10	7:17:20	5:10:18	5:11:18	4:10:9	5:3:11	1:2:5	11:45:41	7:24:35	3:16:11	5:28:22	1:9:8	0:7:7	6:17:22	1:8:2	0:6:4	4:6:4	3:29:42	6:44:37	0:3:7	5:12:7	3:11:9	2:12:2	1:8:11	3:9:8
rs13374152	1	A	G	0:3:96	0:0:32	0:1:4	0:1:20	0:8:36	0:4:30	0:2:32	0:3:20	0:1:18	0:0:8	1:9:87	0:4:61	1:0:29	0:6:49	1:1:15	0:1:14	0:9:36	1:0:10	0:2:8	0:1:13	0:0:74	0:0:86	0:0:10	0:1:23	0:2:21	0:0:16	0:2:18	0:0:20
rs4654440	1	G	A	23:47:27	8:15:9	2:1:2	6:10:4	9:22:13	10:15:9	10:14:9	3:11:9	3:8:8	1:4:3	26:48:23	19:35:12	7:14:9	8:31:15	5:11:2	5:7:3	15:20:10	1:7:3	4:6:0	0:7:7	24:38:13	21:50:14	2:6:1	3:13:6	9:6:8	0:9:7	8:7:4	5:10:5
rs1710421	1	C	T	12:24:63	1:7:24	0:1:4	2:5:14	2:10:32	4:12:18	2:10:20	1:11:11	2:5:12	0:2:6	4:30:62	4:16:46	1:12:17	4:18:34	0:6:12	0:4:11	1:16:28	1:5:5	0:4:6	2:5:7	3:22:50	1:28:59	0:3:7	0:11:12	2:8:13	0:2:14	1:4:15	2:2:16
rs12406335	1	A	G	2:26:64	6:9:17	0:1:4	2:2:17	1:18:22	1:12:21	2:10:22	3:8:12	1:7:9	1:4:3	2:35:54	2:19:42	1:11:18	3:22:30	0:5:12	1:5:9	2:11:30	1:2:7	0:2:8	2:4:8	3:24:43	6:23:56	0:6:3	3:9:12	1:7:15	0:8:8	0:6:14	0:7:13
rs685831	1	T	G	4:36:57	1:7:24	1:1:3	0:5:16	4:10:29	1:9:24	2:5:27	0:6:16	0:4:14	0:6:2	6:47:42	2:24:39	5:8:17	1:16:37	2:6:10	1:3:11	4:18:22	1:2:8	0:1:9	0:7:7	6:28:40	9:23:54	0:2:8	1:4:19	2:7:14	0:13:3	3:10:7	2:9:9
rs608203	1	C	T	20:44:34	9:15:8	2:1:2	3:8:10	14:25:5	8:20:6	7:12:14	7:10:6	5:9:5	4:4:0	37:46:12	11:37:16	11:11:8	17:22:16	6:9:3	5:5:5	14:26:5	3:5:3	0:5:5	5:6:3	17:43:15	24:36:27	3:4:3	6:10:7	5:12:6	7:8:1	9:7:4	7:8:5
rs1515673	1	A	G	11:39:49	3:9:20	0:3:2	1:10:10	2:13:29	1:11:22	0:13:21	2:5:16	2:9:8	1:4:3	7:46:44	3:26:37	1:11:17	2:24:30	0:6:12	2:4:9	4:18:23	0:4:7	1:3:6	0:5:9	7:38:30	4:36:48	1:5:4	1:6:17	2:8:13	2:3:11	3:8:9	1:7:12
rs537398	1	T	C	2:20:75	2:7:23	0:2:3	0:8:12	0:12:32	4:12:18	1:9:23	0:8:15	0:4:15	0:1:7	3:22:72	5:22:37	1:3:26	2:14:38	1:6:11	1:4:10	3:8:34	0:1:10	1:5:4	0:1:13	5:23:46	5:22:61	0:5:5	0:10:14	2:7:14	0:3:13	1:7:12	1:5:14
rs12080165	1	T	G	13:36:49	6:12:13	1:0:4	2:5:14	7:25:12	2:16:16	2:16:16	4:11:8	3:8:8	1:5:2	11:42:44	6:31:29	5:11:14	7:25:22	3:8:7	4:4:7	4:22:19	2:4:5	0:3:7	3:5:6	9:20:46	14:33:41	2:4:4	3:10:11	2:6:15	5:8:3	0:9:11	2:10:8
rs16838465	1	A	G	11:34:54	7:13:12	2:1:2	2:13:6	2:14:28	8:15:11	4:16:14	3:10:10	1:7:11	0:6:2	18:50:28	9:38:19	4:9:17	4:26:26	1:11:6	1:7:7	9:22:14	0:3:7	1:6:3	1:5:8	22:33:20	12:41:35	0:6:4	2:14:8	7:9:7	1:6:9	7:12:1	5:11:4
rs6677142	1	T	C	2:20:77	3:6:23	1:1:3	0:9:12	0:11:33	4:11:19	1:10:23	0:7:16	0:3:16	0:1:7	3:27:67	4:26:36	1:4:25	1:16:38	0:7:11	0:5:10	1:13:31	0:1:10	1:5:4	0:4:10	8:22:45	4:28:56	0:3:7	0:9:14	6:6:11	0:3:13	3:8:9	2:5:13
rs241216	1	A	G	21:40:38	8:6:17	1:2:2	4:11:6	6:14:24	6:15:13	5:20:9	3:12:8	4:6:9	1:5:2	22:46:29	9:25:31	6:16:8	7:25:24	4:8:6	2:4:9	8:24:13	2:7:2	0:5:5	2:7:4	20:22:33	10:38:40	1:1:7	3:12:9	5:7:11	0:7:9	4:8:8	2:11:6
rs12049268	1	G	A	0:5:94	0:1:31	0:0:5	0:2:19	1:2:41	1:2:31	0:3:31	0:0:23	0:0:19	0:0:8	1:7:88	0:5:60	1:1:28	0:4:52	0:2:16	0:2:13	0:4:41	0:1:10	0:0:10	0:1:13	0:5:70	1:2:85	0:0:10	0:0:24	0:1:22	0:1:15	0:0:20	0:0:20
rs17348839	1	A	C	4:27:68	6:10:15	0:0:5	1:2:18	2:20:22	1:10:23	1:11:22	2:9:12	2:6:11	1:3:4	1:37:59	4:19:42	2:9:19	3:23:30	0:7:11	2:6:7	2:14:28	1:2:8	0:2:8	2:3:9	4:18:52	7:24:57	1:5:3	3:8:13	1:7:15	0:8:8	0:5:15	0:7:13
rs34853748	1	A	G	2:21:75	0:3:29	1:0:4	0:4:17	3:9:32	0:6:28	1:4:29	0:4:19	0:2:17	0:2:6	2:15:80	1:12:53	1:6:23	0:7:49	1:2:15	0:1:14	1:9:35	1:2:8	0:1:9	0:3:11	0:7:68	1:17:69	0:1:8	0:2:22	0:1:22	0:10:6	0:4:16	1:4:15
rs16839272	1	C	A	10:24:65	1:5:26	0:2:3	1:7:13	2:10:32	1:9:24	1:12:21	1:7:15	2:4:13	0:2:6	3:22:72	2:12:52	1:12:17	3:13:40	1:5:12	0:2:13	0:9:36	1:5:5	0:4:6	2:5:7	2:18:55	0:26:62	0:2:8	0:10:14	2:7:14	0:1:15	0:4:16	1:2:17
rs241248	1	A	G	18:39:41	7:7:18	1:2:2	4:9:8	4:14:26	4:16:14	4:18:11	3:11:9	4:6:9	1:5:2	17:46:34	9:22:34	5:15:10	7:21:28	3:8:7	2:2:11	6:24:15	1:8:2	0:5:5	3:6:5	18:22:35	7:40:41	1:2:7	3:12:9	4:8:11	1:5:10	4:8:8	2:11:7
rs7542801	1	T	C	10:36:52	1:4:27	1:0:3	1:8:11	4:21:18	0:8:25	2:11:20	0:7:16	0:10:8	0:3:5	3:26:63	5:17:41	2:8:19	2:22:30	1:2:13	1:6:8	2:12:29	1:4:6	2:2:6	0:5:9	1:19:54	4:32:50	1:4:4	0:7:17	0:3:19	1:11:3	0:5:15	1:5:13
rs12117466	1	T	C	15:47:37	9:15:8	0:2:3	2:9:10	14:14:16	4:15:15	4:16:14	8:7:8	4:11:4	2:4:2	8:47:42	7:33:25	3:13:12	12:29:15	1:10:7	7:5:3	5:19:21	1:5:5	2:3:5	3:4:7	13:23:39	17:35:36	3:6:1	3:12:9	2:9:12	1:10:5	0:6:14	0:9:11
rs241257	1	C	T	7:43:49	0:10:22	1:2:2	3:9:9	3:20:21	4:14:16	3:14:17	1:9:13	3:5:11	0:1:7	7:31:58	10:24:32	3:8:19	7:25:24	1:5:12	3:5:7	3:18:24	0:3:8	2:7:1	0:4:10	10:31:33	8:37:42	2:3:5	1:12:11	6:6:11	0:7:9	4:7:9	2:5:13
rs241261	1	T	C	0:21:78	0:6:26	1:1:3	0:7:14	0:11:32	2:10:22	0:10:24	0:6:16	0:3:16	0:0:8	2:24:71	3:20:43	0:5:25	0:16:39	0:5:13	0:3:12	1:12:32	0:1:10	1:4:5	0:2:12	5:24:46	3:24:61	0:2:8	0:10:14	5:6:12	0:3:13	3:9:8	2:5:13
rs10915560	1	C	T	29:41:29	11:14:7	2:1:2	4:11:6	17:19:8	4:17:13	2:23:9	8:10:5	5:10:4	3:4:1	17:41:38	14:35:17	5:16:9	11:29:15	4:7:7	7:5:3	7:22:16	3:5:3	3:3:4	3:6:5	15:24:36	26:35:27	5:4:1	3:15:6	3:7:13	7:7:2	0:10:10	3:10:7
rs6698529	1	A	G	0:5:93	0:2:30	1:0:4	0:2:19	0:6:37	0:4:30	0:0:34	0:4:19	0:2:17	0:0:8	1:18:78	0:9:54	0:3:26	0:8:46	0:1:17	0:1:14	1:8:35	0:1:10	0:2:8	0:2:12	1:18:55	0:10:77	0:1:9	0:8:16	0:2:21	0:0:16	1:6:13	0:2:18
rs241277	1	A	C	15:50:34	1:11:20	3:2:0	5:9:7	9:23:12	5:18:11	5:16:12	2:11:10	3:7:8	1:2:5	11:42:44	17:22:26	3:13:14	9:26:20	3:8:7	2:6:7	7:22:16	1:6:4	4:5:1	1:5:8	14:33:28	19:42:27	2:4:4	3:10:11	5:7:10	3:11:2	8:5:7	4:9:7
rs241278	1	C	T	16:48:35	14:17:1	0:1:4	3:8:10	6:20:18	6:17:11	8:12:14	6:10:7	4:6:8	4:3:1	28:49:20	17:25:23	7:13:10	12:25:19	3:9:6	5:8:2	11:23:11	1:5:5	0:4:6	4:4:6	15:39:21	20:36:31	3:5:2	8:9:7	5:7:11	2:10:4	5:5:10	5:9:6
rs980092	1	A	G	6:50:43	1:11:20	1:1:3	1:9:11	6:12:26	3:15:16	6:11:16	0:8:14	1:5:13	0:2:6	10:43:44	5:18:43	4:12:14	8:17:31	2:7:9	1:4:10	3:20:22	3:3:5	0:1:9	2:5:7	6:21:48	6:27:54	1:3:6	2:8:14	1:2:20	2:10:4	1:9:10	3:7:10
rs171317	1	C	A	1:21:77	0:4:28	0:1:4	0:4:17	1:7:36	1:4:29	0:5:29	1:3:19	0:6:13	0:3:5	0:9:88	0:7:59	0:5:25	1:10:43	0:4:14	0:2:13	2:7:36	0:3:8	0:1:9	0:3:11	1:5:69	0:11:77	0:3:7	0:4:20	0:2:21	0:1:15	0:0:20	0:4:16
rs12075731	1	C	A	0:16:83	0:3:29	0:1:4	0:4:16	0:4:40	0:2:32	0:3:31	1:3:19	0:5:14	0:2:6	1:6:90	0:6:60	0:1:28	2:9:44	0:2:16	0:2:12	1:9:34	0:3:8	0:1:9	0:2:12	1:4:70	0:5:83	0:2:8	0:4:20	0:2:21	0:1:15	0:0:20	0:3:17
rs184781	1	C	T	1:16:82	0:3:29	0:1:4	1:5:15	0:6:38	0:4:29	0:2:32	0:1:22	0:0:19	0:2:6	0:7:90	1:6:59	1:2:27	0:5:51	0:4:14	0:2:13	0:5:40	0:2:9	0:1:9	1:4:9	0:10:65	0:5:83	0:2:8	0:1:23	0:0:23	0:4:12	0:0:20	0:1:19
rs2078573	1	C	A	4:25:70	1:12:19	0:2:3	0:4:17	2:17:25	0:7:27	2:8:24	4:6:13	1:6:12	2:1:5	4:34:59	1:17:48	0:6:24	1:16:39	1:6:11	1:4:10	7:16:22	0:2:9	1:2:7	1:1:11	2:20:52	0:23:65	1:3:6	2:4:18	1:3:19	2:4:10	1:7:12	1:8:11
rs2411778	1	A	G	0:13:86	0:2:29	0:0:5	0:4:17	1:1:42	0:4:30	1:3:30	0:2:21	0:2:17	0:1:7	1:5:91	2:8:56	0:5:24	0:10:46	0:2:16	0:1:14	0:5:40	0:1:10	0:1:9	0:0:14	1:6:68	0:5:83	0:0:10	0:5:19	0:1:22	0:0:16	0:2:18	0:2:18
rs4654446	1	T	C	15:50:34	5:18:9	1:3:1	3:8:10	7:22:15	5:14:15	9:16:9	5:10:8	4:7:8	2:2:4	17:55:25	13:26:27	5:17:8	13:29:14	3:7:8	2:7:6	13:18:14	3:3:5	3:4:3	3:5:6	23:33:19	27:41:20	4:3:3	6:10:8	5:11:6	4:9:3	11:6:3	7:8:5
rs2674014	1	C	T	2:12:85	0:3:29	0:1:4	1:5:15	0:5:39	0:5:29	1:1:32	0:1:22	0:0:19	0:2:6	0:8:88	1:7:58	1:2:27	0:6:50	0:5:13	0:2:13	0:4:41	0:1:10	0:1:9	2:3:9	0:9:66	0:6:82	0:0:10	0:1:23	0:0:23	0:4:12	0:0:20	0:4:16
rs10915566	1	T	C	8:29:60	1:18:13	0:2:3	1:8:12	5:15:24	0:18:16	2:9:21	6:4:13	1:8:10	0:4:4	8:34:55	10:22:33	1:13:16	5:18:32	0:11:7	3:8:4	2:19:22	1:2:7	0:5:5	1:1:12	6:20:49	8:27:53	1:2:7	3:9:11	2:7:14	0:5:10	0:4:15	1:4:15
rs546397	1	G	A	0:10:88	0:3:29	0:1:3	0:3:18	1:4:39	1:1:32	0:3:29	0:0:23	0:2:17	0:0:8	0:9:88	0:6:59	0:1:27	0:4:52	0:1:17	0:2:13	0:7:35	0:2:9	0:1:9	0:0:14	0:4:68	0:3:83	0:0:10	0:1:23	0:1:22	0:2:14	1:1:18	0:3:17
rs1515671	1	T	C	8:35:56	2:6:24	0:1:4	1:5:14	1:16:27	1:17:16	1:11:22	0:9:14	3:4:12	0:4:4	5:29:63	3:14:49	1:9:19	4:10:42	0:6:12	0:2:13	0:11:34	1:3:7	0:3:7	0:7:7	6:14:55	0:26:61	2:1:7	0:7:17	3:5:15	0:4:12	0:5:15	1:3:16
rs164781	1	A	G	21:41:37	6:13:13	1:3:1	3:11:7	6:20:18	7:22:5	8:21:5	1:12:10	4:5:10	1:3:4	16:53:28	15:22:28	8:14:8	11:28:17	2:11:5	1:4:9	8:17:20	4:4:3	1:7:2	3:5:6	12:31:32	20:35:33	2:5:3	4:10:9	10:10:3	5:5:6	4:10:6	4:10:6
rs241243	1	G	A	5:30:59	2:9:20	0:1:4	1:8:11	3:16:22	1:7:25	2:10:22	2:6:15	1:8:10	1:0:7	2:37:55	3:19:40	0:6:22	3:12:41	3:6:9	2:5:8	6:19:20	0:4:7	0:1:8	0:3:11	2:21:52	2:23:62	0:4:6	2:3:19	0:3:20	1:5:10	3:6:11	3:6:11
rs7555011	1	T	C	16:43:40	6:11:15	0:3:1	4:9:8	8:17:19	5:14:15	5:18:11	2:8:12	2:4:13	2:4:2	13:39:44	8:21:36	6:15:9	9:22:25	2:14:2	2:6:7	3:15:27	2:2:7	3:3:4	5:3:6	8:31:36	8:35:45	1:7:2	4:14:6	4:10:9	4:9:3	3:10:7	6:6:8
rs4654577	1	A	G	0:8:91	1:2:29	0:0:5	1:1:19	0:2:41	1:4:29	0:3:31	0:0:23	0:5:14	0:1:7	1:6:88	0:8:58	0:0:29	0:2:54	0:0:18	0:0:15	0:3:42	0:0:11	0:0:10	0:0:14	0:10:65	0:4:84	0:1:9	0:0:24	0:1:22	0:1:15	0:1:19	0:1:19
rs2101195	1	T	C	8:43:46	6:12:14	1:2:2	3:8:10	2:16:25	6:8:20	3:13:18	2:9:12	1:12:6	0:5:3	10:36:51	9:27:30	2:9:18	11:23:22	3:3:12	2:6:7	3:15:27	1:4:6	1:2:7	1:9:4	2:36:37	6:27:55	0:4:6	1:6:17	0:5:18	2:9:5	9:7:4	0:9:11
rs12122716	1	T	C	3:35:61	4:9:19	0:3:2	2:4:12	1:12:31	2:7:24	1:8:25	0:7:16	0:4:15	0:2:6	4:33:60	3:17:46	0:7:22	1:24:31	4:2:12	1:2:12	1:14:30	1:1:9	1:2:7	0:6:8	1:15:59	2:17:69	0:3:7	0:7:17	0:3:20	1:9:6	5:6:9	0:6:14
rs10915575	1	C	T	6:37:55	0:10:21	0:2:3	1:4:15	2:12:30	3:9:22	1:13:19	1:10:12	1:2:16	0:1:7	7:26:64	1:16:47	2:12:16	4:12:39	2:7:9	2:2:11	2:11:32	0:4:7	2:1:7	2:4:8	5:13:56	2:25:60	0:6:4	0:4:20	0:4:19	1:5:10	0:5:15	2:7:11
rs12741248	1	A	G	2:23:73	3:7:21	0:1:4	1:8:11	0:14:27	0:8:26	1:7:26	2:4:17	1:8:10	0:1:7	2:18:76	1:13:49	2:8:20	4:19:30	0:4:14	1:3:11	0:9:36	1:4:6	0:3:7	2:3:9	3:16:55	2:28:57	0:6:4	1:5:18	3:5:15	0:6:10	1:4:15	1:4:15
rs12125737	1	T	C	18:46:34	0:17:15	0:3:2	1:8:12	5:21:18	10:9:15	7:19:8	4:8:11	1:8:10	0:5:3	15:47:35	10:30:26	7:14:9	7:18:30	4:8:6	3:4:8	13:20:11	1:6:4	1:5:4	3:4:6	13:40:22	19:36:33	0:10:0	3:10:11	4:14:5	2:8:6	4:7:9	7:8:5
rs4654454	1	C	T	0:5:92	0:3:29	0:0:5	0:1:20	0:4:40	0:0:34	0:2:32	1:1:21	0:3:16	0:0:8	0:3:94	0:3:62	1:1:28	0:5:50	0:0:18	0:2:13	0:3:42	0:2:9	0:0:10	0:1:12	0:3:72	1:2:85	0:0:10	0:0:24	0:0:23	0:1:15	0:2:18	0:1:19
rs7517517	1	T	C	2:20:77	3:9:19	0:1:4	2:8:11	3:16:25	1:14:19	1:12:20	0:7:15	2:3:13	0:4:4	6:27:64	3:15:47	0:5:25	3:16:37	0:5:13	0:3:12	2:7:36	1:1:9	0:3:7	1:8:5	6:16:53	3:31:54	0:2:8	1:5:18	2:7:14	0:5:11	1:10:9	2:1:16
rs6663166	1	A	G	7:34:57	1:17:14	0:3:2	2:5:14	3:23:18	1:12:21	1:10:23	4:9:10	2:7:9	1:3:4	5:38:51	6:25:32	1:14:14	3:20:32	0:6:11	1:8:6	1:16:28	0:5:6	0:4:6	0:6:8	7:24:43	4:31:52	0:2:7	1:7:16	1:6:16	0:5:11	0:4:16	1:6:13
rs1564667	1	G	A	13:45:40	4:15:13	1:2:2	2:9:10	12:22:8	7:11:15	1:16:17	8:9:6	2:13:3	3:3:2	12:52:32	17:26:21	3:17:9	11:24:21	2:5:9	2:9:4	11:26:8	1:4:6	3:5:2	1:8:5	15:30:29	14:41:30	1:5:4	6:14:4	12:7:4	4:7:5	5:9:6	6:6:8
rs16839450	1	T	C	2:24:73	1:5:25	0:2:3	0:9:12	0:8:35	0:9:25	0:12:21	0:4:19	0:5:14	1:1:6	4:15:77	0:12:53	0:7:22	0:17:38	1:4:13	1:2:12	0:6:39	1:1:9	1:0:8	0:4:10	6:18:50	3:18:65	1:1:8	0:4:20	0:5:18	1:5:10	1:8:11	0:3:17
rs2071991	1	G	A	0:19:80	0:5:27	0:2:2	0:5:16	0:1:43	0:3:31	0:4:30	0:2:21	0:1:18	0:0:8	0:10:87	0:12:53	0:5:25	0:2:54	0:3:15	0:1:14	0:6:39	0:2:9	1:1:8	0:4:10	0:3:72	0:8:80	0:0:10	0:2:22	0:1:22	0:4:12	0:2:18	1:1:18
rs17344940	1	T	G	2:36:57	1:8:23	1:0:4	0:4:16	0:12:30	1:14:19	1:13:19	1:8:14	0:6:12	0:2:6	5:28:60	1:11:51	2:10:18	2:12:39	2:5:10	0:3:11	2:17:24	1:3:7	1:1:8	0:5:8	6:18:49	4:19:61	2:5:3	0:4:20	0:4:19	0:6:10	1:2:17	1:6:12
rs6664475	1	T	C	0:11:88	0:2:30	0:1:4	0:7:14	0:6:36	0:5:29	0:5:28	0:2:21	0:4:15	0:1:7	2:17:78	3:16:47	1:4:24	2:10:44	0:3:15	0:2:13	0:9:36	0:2:9	1:1:8	0:2:11	3:8:64	1:14:73	0:2:7	0:5:18	0:1:22	0:1:15	1:2:17	2:5:13
rs381339	1	C	T	6:52:40	5:17:10	0:4:1	1:10:10	5:17:22	4:15:15	6:17:11	5:7:11	1:8:10	1:4:3	11:43:43	5:28:33	8:8:14	10:27:19	1:12:5	3:3:9	2:24:19	2:4:5	0:7:3	3:6:5	11:36:28	11:41:35	1:6:3	1:14:9	2:10:11	3:8:5	5:6:9	4:6:10
rs393976	1	A	G	14:49:36	10:15:7	1:3:1	3:11:7	7:20:15	6:17:10	7:17:9	8:5:10	2:12:5	1:5:2	16:51:29	9:34:23	10:6:14	15:28:13	2:11:5	3:3:9	4:31:9	3:4:4	0:8:2	3:7:4	14:37:23	17:42:29	1:6:2	2:14:8	3:11:9	5:6:5	5:8:7	5:10:5
rs414176	1	C	A	9:51:39	6:17:9	1:3:1	1:11:9	6:18:20	4:16:14	6:18:10	7:5:11	1:9:9	1:4:3	12:48:37	6:31:29	8:7:14	13:26:17	2:11:5	3:3:9	3:27:15	2:4:5	0:7:3	3:7:4	11:37:27	13:41:34	1:5:3	1:13:9	2:10:11	4:7:5	5:7:8	5:8:7
rs368808	1	A	G	22:46:29	3:16:12	1:2:2	3:12:6	7:23:13	6:16:12	4:19:11	6:7:10	2:10:7	2:5:1	13:42:41	10:29:27	5:9:15	5:17:33	2:12:4	5:7:3	7:27:11	2:5:4	2:5:3	2:7:5	10:40:25	17:37:34	1:5:3	4:11:8	5:10:8	3:6:7	3:6:11	2:8:10
rs11586743	1	A	G	2:35:62	2:10:20	0:1:4	1:9:11	1:17:25	2:13:19	2:8:23	0:8:15	3:7:9	0:1:7	9:34:53	7:29:29	3:10:16	7:17:31	0:5:13	0:4:11	2:12:30	1:3:7	0:4:6	0:4:10	2:28:45	7:24:57	1:2:6	2:9:13	3:6:14	0:5:11	2:7:11	2:8:10
rs449154	1	G	A	0:17:82	0:4:28	0:1:3	1:4:16	0:5:39	0:5:28	0:7:26	0:1:22	0:3:15	0:2:6	0:13:81	0:8:57	1:3:25	1:7:48	0:3:15	1:2:12	1:9:35	0:0:11	0:2:8	0:2:12	2:7:66	0:6:82	0:0:10	0:1:22	0:6:17	0:5:11	1:3:16	0:3:17
rs7537345	1	A	G	2:14:83	1:5:26	0:0:4	0:1:20	0:11:32	0:6:28	0:8:26	1:1:21	0:3:16	0:0:8	1:16:80	0:8:57	1:5:23	0:18:38	0:2:16	0:1:14	0:5:40	1:2:8	0:1:9	0:2:12	1:22:52	2:20:66	0:0:10	0:0:24	0:3:20	0:0:16	1:4:15	1:2:17
rs368420	1	T	C	6:39:54	2:16:14	0:2:2	2:11:8	1:14:29	1:20:13	0:17:16	3:9:11	2:6:11	0:4:4	3:35:59	7:26:33	1:10:18	1:15:39	1:9:8	2:8:5	4:23:18	0:4:7	1:2:7	1:6:7	2:29:43	6:27:55	1:1:8	2:5:17	1:5:17	0:5:11	0:5:15	1:5:14
rs397559	1	C	T	7:39:51	3:15:14	0:3:2	1:11:8	1:15:27	1:20:13	1:17:16	3:9:11	3:5:11	0:4:4	4:37:55	8:25:32	1:9:18	1:16:39	1:9:8	2:8:5	5:22:18	0:4:7	1:2:7	1:6:7	2:30:42	6:27:55	1:2:7	2:5:16	1:5:16	0:5:11	0:6:14	2:5:13
rs9426481	1	T	G	13:53:33	5:14:13	1:2:2	2:8:11	9:18:14	3:13:17	4:20:10	5:8:10	1:8:10	1:6:1	13:46:38	10:23:32	7:8:14	7:20:28	2:10:6	3:3:9	4:20:21	1:6:4	0:6:4	3:6:5	8:29:37	13:46:29	2:5:3	5:11:7	9:8:6	6:7:3	4:8:8	3:7:10
rs2743978	1	G	A	6:39:53	2:16:14	0:2:2	2:12:7	1:14:29	1:20:13	0:17:16	3:8:12	2:6:11	0:4:4	3:35:59	7:26:33	1:11:18	1:16:38	1:9:7	2:8:5	4:24:17	0:4:7	1:2:7	1:6:7	2:29:44	5:27:54	0:1:8	2:5:16	1:5:17	0:5:11	0:5:15	1:5:14
rs2743979	1	G	A	17:45:34	7:16:9	1:2:2	4:10:6	4:23:15	5:22:7	3:20:10	5:9:9	4:10:5	0:5:3	14:42:41	11:29:25	4:14:12	7:28:19	4:8:6	3:6:5	10:23:12	1:6:4	1:4:5	2:7:5	15:38:22	13:39:36	0:2:7	2:9:13	1:8:14	1:4:11	2:8:10	5:6:9
rs17349250	1	G	A	2:15:82	1:5:26	0:0:5	0:1:20	0:11:33	0:6:28	0:8:26	1:1:21	0:3:16	0:0:8	1:16:80	0:7:59	1:4:25	0:18:38	0:2:16	0:1:14	0:6:37	1:2:8	0:1:9	0:2:12	1:21:52	2:20:66	0:0:9	0:2:22	0:3:20	0:0:16	1:4:15	1:2:17
rs418045	1	T	C	0:12:87	0:3:29	0:0:5	0:2:19	0:3:41	0:7:27	0:2:32	0:3:20	0:3:16	0:0:8	2:8:86	0:9:53	0:2:27	0:4:52	0:0:17	1:0:14	1:6:36	0:0:11	0:0:10	0:0:14	1:3:71	0:8:80	0:1:9	0:1:22	1:0:22	0:0:16	0:2:18	0:1:19
rs17345239	1	T	G	22:53:24	10:15:7	0:2:2	8:9:4	10:22:11	11:18:5	5:20:7	6:13:4	6:10:3	1:4:2	25:43:29	17:33:16	6:14:10	14:30:12	3:12:3	5:6:4	14:22:9	2:6:3	4:4:2	4:6:4	28:30:17	17:47:23	1:5:4	2:10:12	6:6:11	3:7:6	5:8:7	4:8:7
rs6662606	1	G	A	1:16:81	1:5:26	0:1:4	0:2:19	0:11:33	0:6:28	0:5:29	0:3:20	1:4:14	0:0:8	1:13:82	1:6:59	1:4:25	0:17:39	0:1:17	0:3:12	0:5:40	1:0:10	0:1:9	0:1:13	1:21:53	2:18:68	0:0:10	0:4:20	0:4:19	0:0:16	0:4:16	2:2:16
rs7520826	1	G	A	3:23:72	3:7:22	0:2:3	2:7:12	3:13:27	0:16:18	2:9:23	1:9:13	2:8:9	1:1:6	7:30:60	6:15:45	2:8:20	4:22:29	0:4:14	1:7:7	2:16:27	2:3:6	2:2:6	0:3:11	6:32:37	5:31:51	0:3:7	0:5:18	2:8:13	1:4:11	2:7:11	2:5:13
rs4654607	1	C	T	17:52:30	1:14:17	2:1:2	3:9:9	4:24:16	7:15:11	4:11:18	1:13:9	3:8:8	1:2:5	19:47:31	23:26:17	1:15:14	10:27:19	1:9:8	4:4:7	7:24:12	2:4:5	5:1:4	3:5:6	16:34:25	16:37:35	2:6:2	2:10:11	7:13:3	3:5:8	9:3:8	4:9:7
rs11588395	1	T	C	1:20:76	0:7:25	0:1:4	1:4:16	0:18:25	0:13:19	1:6:27	0:3:20	2:4:13	0:2:6	3:34:57	2:21:42	1:6:23	2:11:41	0:4:14	0:4:11	1:15:28	1:4:6	1:3:6	1:1:12	3:26:45	6:23:55	0:4:6	1:3:19	3:16:4	0:3:13	4:3:12	1:5:14
rs1120120	1	C	T	4:33:62	0:5:27	0:2:3	0:3:18	0:4:40	1:5:28	0:11:23	0:7:16	0:2:17	0:1:7	1:14:81	4:19:43	0:4:26	1:14:41	0:2:16	2:1:12	1:7:35	0:0:11	1:2:7	1:4:9	2:8:65	1:13:74	0:3:7	0:4:20	1:2:20	0:3:13	0:3:17	0:1:19
rs2050010	1	A	C	0:4:95	0:0:32	0:0:4	0:1:20	0:2:42	0:1:33	0:0:34	0:0:23	0:0:19	0:0:8	0:5:92	0:1:65	0:2:28	0:6:50	0:0:18	0:1:14	0:3:42	0:0:11	0:1:9	0:0:14	0:4:70	0:2:86	0:0:10	0:2:21	0:0:23	0:0:16	0:0:20	0:2:17
rs10915622	1	A	C	9:44:46	5:12:15	0:5:0	2:4:15	3:23:18	1:13:20	2:7:25	2:8:13	1:7:11	0:3:5	5:27:64	5:23:38	2:6:22	7:23:25	2:9:7	0:6:9	5:18:21	1:5:5	2:1:7	0:4:10	6:28:41	8:33:46	0:4:6	0:8:15	0:4:19	0:6:10	1:7:12	3:6:11
rs12028290	1	A	C	1:15:83	0:6:26	0:0:4	1:3:17	0:10:34	0:12:22	1:3:30	0:1:22	1:5:13	0:2:6	3:23:71	2:19:45	2:7:21	0:12:44	0:4:14	1:2:12	0:11:34	0:2:8	1:2:7	0:1:13	2:23:50	3:20:65	0:4:6	0:2:22	1:5:17	0:3:13	2:4:14	0:5:15
rs12127053	1	A	G	0:3:94	0:1:31	0:0:4	0:1:20	0:3:41	0:1:33	0:0:34	0:1:22	0:1:18	0:0:8	0:6:91	0:1:64	0:2:27	1:5:47	0:0:18	0:0:15	0:3:41	0:0:11	0:0:10	0:0:14	0:3:72	0:3:84	0:0:10	0:3:21	0:0:23	0:1:15	1:1:18	0:2:18
rs12067247	1	C	A	1:25:72	0:3:29	0:2:2	0:2:19	1:6:37	1:4:29	0:1:33	0:4:19	0:2:16	0:2:6	1:18:78	4:12:49	2:3:25	0:10:45	1:2:15	1:2:12	0:8:36	0:1:10	0:1:9	0:4:10	1:17:57	2:10:76	0:1:9	0:3:21	0:3:20	0:2:14	0:5:15	2:4:14
rs11805663	1	T	A	0:14:83	0:2:30	0:0:5	0:3:17	0:3:39	0:4:30	0:5:29	0:3:19	1:2:16	0:0:7	0:12:85	1:6:58	0:3:25	0:9:46	0:2:16	0:1:13	0:4:41	0:0:11	0:2:8	0:0:14	0:3:72	0:8:80	0:0:10	0:6:17	0:3:20	0:1:15	0:2:18	1:0:18
rs10915626	1	A	G	0:10:89	0:2:30	0:0:5	0:3:18	0:2:42	0:2:32	0:3:31	0:2:21	1:1:17	0:0:8	0:9:88	1:5:60	0:1:29	0:6:50	0:1:17	0:0:15	0:3:42	0:0:11	0:1:9	0:0:14	0:2:73	0:7:81	0:0:10	0:4:20	0:3:20	0:1:15	0:0:20	0:1:19
rs7536960	1	T	C	7:40:51	8:13:10	0:1:4	1:13:7	4:17:23	2:13:19	4:15:13	5:9:9	4:11:4	2:2:4	6:39:52	6:20:39	1:6:23	2:21:33	1:2:15	1:2:12	3:18:24	1:4:6	1:3:6	2:6:6	2:22:50	10:26:51	1:4:4	4:10:9	3:15:5	2:7:6	2:6:12	3:6:11
rs10915628	1	T	C	3:34:61	8:13:11	0:1:4	1:10:10	1:17:26	3:8:23	4:14:16	4:9:10	3:11:5	2:1:5	3:35:59	4:13:49	0:8:22	0:14:42	0:4:14	1:3:11	1:14:30	0:3:8	0:4:6	2:5:7	1:19:55	2:22:64	1:3:6	1:11:12	0:4:19	1:9:6	0:6:14	1:5:14
rs11588518	1	A	G	4:30:65	8:13:11	0:1:4	1:10:10	2:15:27	2:8:24	3:13:17	5:8:10	2:13:4	2:1:5	3:27:66	4:13:49	0:4:26	0:12:44	0:2:16	1:2:12	1:13:31	0:3:8	0:3:7	2:5:7	1:19:54	2:19:67	1:3:6	0:10:14	0:5:18	0:10:5	1:4:15	0:4:15
rs753447	1	C	T	22:53:22	6:20:6	1:2:2	6:11:4	7:23:13	6:18:9	9:14:9	10:8:5	4:11:4	2:4:2	19:47:30	6:39:21	5:15:10	16:25:15	5:7:6	2:7:6	10:21:13	2:4:5	2:4:4	3:8:3	18:28:24	11:41:36	0:3:7	4:14:5	1:11:10	1:9:6	5:6:8	8:6:6
rs17349572	1	T	C	0:6:93	0:0:32	0:0:5	0:1:20	0:1:43	0:1:33	0:2:32	0:1:22	0:1:18	0:0:8	0:1:96	0:1:65	0:1:29	0:1:55	0:1:17	0:1:14	0:1:44	0:0:11	0:1:9	0:0:14	0:6:69	0:2:86	0:0:10	0:3:21	0:0:23	0:0:16	0:1:19	0:1:19
rs7539101	1	C	T	10:49:40	1:19:12	0:3:2	4:10:7	3:21:20	3:20:11	5:12:15	4:11:8	1:12:6	2:4:2	15:44:37	4:33:29	5:11:14	8:25:23	5:6:7	2:6:6	7:15:21	2:4:5	2:4:4	2:9:3	13:27:34	5:31:52	0:2:8	0:11:13	0:10:13	1:7:8	4:5:11	2:11:7
rs1544062	1	A	C	2:12:84	1:11:20	0:2:3	0:10:11	0:11:33	1:11:22	1:5:28	3:6:14	1:8:10	1:2:5	1:26:70	1:13:52	0:5:25	0:6:50	0:3:15	1:2:11	2:11:32	0:3:8	1:4:5	0:6:8	1:17:57	0:8:80	0:0:10	0:1:23	0:0:23	0:5:11	0:4:16	0:4:16
rs1544061	1	G	A	2:25:72	2:7:23	0:1:4	0:4:17	1:11:32	0:4:30	0:13:21	2:5:16	0:4:15	0:0:8	0:11:85	0:10:55	0:3:27	0:16:40	0:1:17	0:1:14	1:7:37	0:0:11	0:0:10	0:1:13	0:11:64	2:19:67	0:0:10	1:7:15	0:3:20	0:2:14	0:3:17	1:6:13
rs16839786	1	T	G	6:45:48	0:10:22	0:2:3	1:6:14	0:15:29	0:14:20	2:12:20	0:7:16	0:4:15	0:4:4	5:33:58	2:21:42	3:9:18	7:23:26	3:7:8	1:3:11	1:16:28	3:1:7	0:2:7	1:5:8	7:23:45	8:27:53	1:4:5	0:10:14	0:9:14	0:4:12	3:3:14	1:9:10
rs16839789	1	T	C	6:39:54	0:10:22	0:2:3	1:4:16	0:11:33	0:11:23	2:9:23	0:5:18	0:3:16	0:4:4	3:28:66	2:17:47	2:6:22	5:23:28	1:8:9	1:2:12	1:11:33	2:1:8	0:2:8	1:3:10	6:16:53	4:29:55	0:4:5	0:6:18	0:7:16	0:4:12	3:3:14	1:7:12
rs6426446	1	C	T	7:34:56	2:18:12	0:3:2	3:8:9	5:18:21	4:12:17	2:18:14	7:9:7	5:8:6	1:2:5	8:43:46	3:24:38	1:14:15	3:21:32	0:7:11	1:5:9	4:22:19	1:3:7	1:4:5	1:7:6	7:25:43	2:32:54	0:2:8	3:10:11	1:4:17	0:7:9	1:6:13	4:4:11
rs6426447	1	T	C	2:16:79	1:10:21	0:2:3	0:10:10	0:12:32	2:10:22	1:7:26	2:8:12	1:9:9	1:2:5	1:28:67	1:13:52	0:6:24	0:6:48	0:4:14	1:3:11	2:12:30	0:3:8	1:4:5	0:6:8	3:16:55	0:9:77	0:0:10	0:4:20	0:0:23	0:5:11	0:4:16	0:4:16
rs2031246	1	G	A	18:53:27	5:20:7	0:4:1	5:11:5	5:23:16	5:17:11	8:17:9	10:8:5	3:9:7	2:3:2	16:38:43	8:30:28	4:10:16	13:26:16	3:6:8	2:7:6	10:15:20	2:3:6	2:4:4	2:6:5	13:29:32	9:41:38	0:3:7	3:12:9	0:11:12	1:8:7	3:9:8	5:9:6
rs10915666	1	A	G	9:46:44	1:18:13	0:3:2	3:10:8	2:18:24	4:17:13	4:13:17	4:9:10	1:10:8	2:4:2	11:36:49	5:26:35	4:5:20	5:27:23	1:7:10	2:6:7	8:11:25	2:3:6	2:4:4	1:7:6	11:25:39	4:32:52	0:2:8	0:8:16	0:10:13	1:6:9	2:8:10	1:11:7
rs10915670	1	A	G	0:8:87	0:1:30	0:1:3	0:0:21	0:6:36	0:2:32	0:1:33	0:2:21	0:2:17	0:1:6	2:9:82	0:5:57	0:2:26	0:3:52	0:4:14	0:0:15	0:2:43	1:0:10	0:0:10	0:1:13	0:4:68	0:3:81	0:0:9	0:3:21	0:2:21	0:1:15	0:1:19	0:3:17
rs11585268	1	T	C	0:4:94	0:1:31	0:1:4	0:0:21	0:6:38	0:2:31	0:1:33	0:0:23	0:0:19	0:1:7	1:2:94	0:1:65	0:1:28	0:3:50	0:2:15	0:0:14	0:1:44	1:0:10	0:0:10	0:1:13	0:0:74	0:2:85	0:0:10	0:0:24	0:0:23	0:0:16	0:1:19	0:0:20
rs10915672	1	A	C	3:17:78	2:9:21	0:1:4	0:5:16	0:8:36	1:11:22	1:5:28	2:5:16	1:7:11	1:3:4	1:20:76	2:11:50	0:7:23	0:8:47	1:2:15	0:2:13	2:11:32	0:3:8	1:2:7	0:6:8	2:16:57	1:14:72	0:2:8	0:2:22	0:3:20	0:9:7	0:4:16	1:5:14
rs2093765	1	G	A	23:46:29	5:20:7	0:4:1	4:9:8	8:22:14	7:22:5	5:16:13	6:9:8	3:12:4	3:5:0	23:44:29	13:34:18	13:10:6	15:29:10	6:10:2	3:10:2	15:19:11	5:3:3	3:3:4	6:6:2	20:29:26	23:33:32	2:3:5	5:7:12	1:14:8	5:5:6	4:6:10	6:10:4
rs2093763	1	A	G	3:21:75	0:5:27	0:1:4	1:2:18	0:11:33	1:7:26	0:6:28	0:4:19	0:4:15	0:2:6	4:21:72	2:12:52	2:13:15	3:14:39	1:7:10	1:2:12	2:13:30	1:3:7	1:2:7	1:4:9	0:15:59	3:14:71	0:2:8	2:5:17	0:4:19	0:2:14	0:3:17	0:6:13
rs2411956	1	T	G	4:33:61	0:11:21	0:1:4	2:3:16	1:11:32	1:12:21	1:10:23	0:8:15	1:3:15	0:3:5	3:31:63	5:16:45	3:6:21	5:19:32	1:6:11	2:6:7	1:13:31	1:1:9	0:1:9	1:3:10	7:17:51	8:23:57	0:2:8	0:6:18	0:9:14	0:4:12	2:3:15	2:5:13
rs7417453	1	A	G	0:2:96	0:1:31	0:0:4	0:1:20	0:6:38	0:1:33	0:0:34	0:0:23	0:0:19	0:1:7	0:2:94	0:4:61	0:1:28	0:2:53	0:1:17	0:0:15	0:2:43	1:0:10	0:0:10	0:1:13	1:2:71	0:3:85	0:1:9	0:0:24	0:0:23	0:0:16	0:1:19	0:0:20
rs6666453	1	G	T	6:33:60	0:12:20	0:2:3	2:4:15	2:15:27	1:12:20	1:10:23	0:8:15	1:3:15	0:4:4	4:31:61	5:20:41	3:8:19	5:21:30	1:7:10	2:6:7	1:15:29	2:1:8	0:1:9	1:4:9	8:19:48	8:25:55	0:3:7	0:6:18	0:8:15	0:4:12	2:4:14	2:5:13
rs11584727	1	A	G	14:43:41	1:14:17	0:3:2	3:6:12	2:20:21	2:20:11	3:12:17	1:10:12	1:7:11	0:6:2	12:41:44	8:28:29	11:10:9	11:28:16	5:7:6	3:8:4	6:20:17	2:4:5	2:1:7	3:6:5	13:24:36	15:31:42	1:3:6	3:10:11	1:10:12	0:6:10	3:3:14	3:8:8
rs9426509	1	T	G	0:1:98	0:2:30	0:1:3	0:4:17	0:3:40	0:2:32	0:2:31	0:3:20	0:0:19	0:0:8	0:9:88	0:1:65	0:0:28	0:3:53	0:0:18	0:0:15	0:3:41	0:0:11	0:2:8	0:0:14	0:3:72	0:1:87	0:0:10	1:0:23	0:0:23	0:1:15	0:1:19	0:0:20
rs10915683	1	A	G	23:44:30	9:16:7	1:2:2	6:10:5	11:18:14	6:22:5	5:21:8	6:12:4	1:14:4	2:3:3	25:46:26	13:31:21	12:9:9	19:24:12	4:11:3	5:8:2	12:21:12	4:3:4	3:3:4	6:6:2	17:29:28	26:39:22	2:3:4	8:13:3	2:14:7	4:10:2	2:8:10	6:7:7
rs4654470	1	G	A	1:17:81	0:4:28	0:2:3	0:6:15	0:11:32	0:11:23	1:4:28	1:3:19	0:2:17	0:2:5	0:22:72	1:9:56	1:3:25	0:4:52	0:4:14	0:1:14	1:9:35	0:2:9	1:4:5	0:2:12	0:10:65	0:6:82	0:0:10	0:2:22	0:1:22	1:3:11	0:5:15	0:3:17
rs12045266	1	T	G	21:44:34	6:16:10	1:3:1	2:12:7	9:22:13	4:18:12	6:21:7	4:10:9	3:13:3	2:3:3	17:48:31	16:30:20	7:7:16	11:25:20	1:11:6	2:7:6	6:24:14	4:1:6	1:5:4	1:6:7	24:30:21	19:39:30	5:3:2	3:12:8	6:15:2	1:8:7	8:8:4	5:8:7
rs12037632	1	C	T	2:19:77	0:6:26	0:2:3	0:9:12	0:15:28	1:10:23	2:6:26	0:2:20	0:3:16	0:5:3	0:20:76	1:13:51	3:5:21	0:9:46	1:3:14	0:3:12	2:15:28	1:2:8	1:3:6	0:5:9	0:8:67	0:10:78	0:1:9	2:1:20	0:2:21	2:2:11	1:3:16	0:4:16
rs9426467	1	G	A	6:37:55	2:16:14	0:2:3	4:5:12	4:13:27	2:18:14	1:12:21	4:10:9	0:11:8	1:1:6	5:39:52	6:19:40	3:8:18	6:20:30	1:7:10	2:8:5	2:15:28	1:2:8	0:3:7	2:6:6	9:30:36	10:33:44	0:4:6	3:5:15	0:14:9	2:4:9	2:4:14	2:6:12
rs9426468	1	G	A	12:46:41	2:18:12	0:3:2	4:8:9	3:21:20	7:18:9	4:10:19	5:10:7	1:10:8	1:3:4	11:41:45	7:25:33	4:12:14	5:26:25	0:13:5	2:9:4	4:19:22	1:4:6	1:5:4	1:9:4	11:32:32	14:31:43	0:4:6	3:5:15	0:15:8	3:7:6	3:6:11	2:9:9
rs9286971	1	G	A	10:45:44	2:13:17	1:2:2	2:12:7	8:17:19	3:14:17	3:21:10	4:10:9	3:10:6	2:3:3	12:41:44	11:23:31	4:10:16	4:26:26	2:11:5	5:3:7	11:18:16	2:5:4	1:5:4	3:5:6	9:28:38	18:39:31	2:6:2	4:9:11	4:7:12	3:10:3	3:7:10	2:8:10
rs7534281	1	T	C	10:43:46	2:11:19	1:2:2	2:10:9	8:16:20	1:14:19	3:20:11	3:9:11	3:10:6	2:3:3	11:36:50	11:23:32	3:10:17	3:24:29	1:12:5	5:3:7	9:21:15	2:5:4	1:5:4	2:6:6	9:27:38	16:37:34	1:7:2	3:10:11	2:6:15	3:10:3	2:5:12	2:6:12
rs10915296	1	T	C	12:44:43	3:12:16	1:2:2	2:11:8	10:17:17	6:13:15	3:23:8	3:11:9	3:11:5	2:3:3	12:41:44	10:26:29	4:12:14	9:24:23	3:9:6	5:4:6	12:21:12	2:5:4	0:4:6	2:6:6	13:36:26	23:39:26	1:6:1	4:10:10	4:9:10	3:10:3	3:8:9	2:8:10
rs7544541	1	G	A	11:48:40	2:11:19	1:2:2	3:11:7	10:17:17	4:13:16	5:14:14	5:11:7	4:9:6	3:2:3	15:42:40	11:24:31	4:11:14	8:29:19	2:10:6	6:3:6	12:19:14	2:5:4	0:4:6	3:6:5	9:30:36	19:40:29	1:6:2	4:9:11	3:8:12	3:11:2	4:6:10	4:7:9
rs6701289	1	G	A	11:43:43	2:11:17	1:1:2	0:11:10	6:18:20	1:14:19	4:16:14	1:11:10	3:8:7	2:2:4	12:34:44	7:32:25	3:12:14	4:23:28	1:10:5	4:3:7	7:20:14	3:4:4	0:4:5	3:5:6	7:29:39	17:41:28	2:6:2	3:9:9	2:6:14	1:13:2	2:9:8	2:6:12
rs12022383	1	C	A	0:3:96	0:0:32	0:1:4	0:1:20	1:4:39	0:2:32	0:1:33	0:1:22	0:2:17	0:1:7	0:5:91	0:1:64	0:0:30	0:6:50	0:1:17	0:1:14	0:3:41	0:0:11	0:0:10	0:0:14	1:1:72	0:3:85	0:0:10	0:0:24	0:1:22	0:0:16	0:0:20	0:1:19
rs12098076	1	A	G	6:37:55	4:6:22	0:1:4	0:8:13	2:11:30	1:13:20	3:6:25	0:11:12	1:2:16	0:2:6	3:22:72	1:15:50	1:6:22	3:12:41	0:6:12	0:2:13	3:7:35	0:2:9	3:1:6	1:6:7	2:14:57	3:14:71	0:2:8	0:3:21	0:6:17	0:6:10	0:6:14	1:6:13
rs12404173	1	T	C	0:3:96	0:0:32	0:0:5	0:3:18	0:1:43	0:4:30	0:1:33	0:2:21	0:0:19	0:1:7	0:7:90	0:1:65	0:1:29	1:4:51	0:0:18	0:2:13	0:1:44	0:0:11	0:0:10	0:0:14	0:1:74	0:3:85	0:0:10	0:1:23	0:5:17	0:0:16	1:1:18	0:1:19
rs9426470	1	C	A	12:43:44	4:11:17	1:3:1	0:12:9	9:17:18	6:14:14	3:19:12	3:10:10	4:8:7	3:1:4	13:33:50	9:30:27	4:10:16	9:24:22	2:10:6	5:3:7	8:24:13	2:5:4	0:4:6	2:6:6	13:33:29	17:45:26	1:7:2	3:11:10	2:6:15	1:13:2	5:6:9	3:6:11
rs10799145	1	T	G	18:43:38	3:16:13	1:3:1	6:11:4	10:27:7	6:16:12	4:21:9	7:10:6	3:11:5	3:1:4	20:41:35	20:29:16	5:15:10	13:22:21	1:10:7	6:6:3	14:23:7	3:6:2	4:2:4	3:5:6	14:35:26	21:44:23	2:5:2	3:10:10	5:13:5	8:6:2	8:6:6	3:10:7
rs6702660	1	A	G	7:39:52	1:11:20	1:2:2	0:9:11	3:18:23	3:12:19	1:17:16	2:9:12	2:4:13	0:3:5	5:35:56	4:20:42	1:7:22	2:18:36	0:7:11	0:6:9	5:23:17	1:3:7	1:4:5	2:5:7	4:21:50	4:34:50	0:6:4	2:5:17	1:8:14	2:9:5	1:6:13	1:3:16
rs10799149	1	A	G	24:49:26	10:15:7	1:2:2	7:9:5	5:22:17	11:11:12	3:23:8	6:8:8	3:13:3	3:0:5	30:44:23	10:27:29	10:13:7	12:26:18	5:9:4	5:7:3	9:18:18	2:5:4	3:3:4	5:5:4	11:38:26	12:47:29	3:2:5	11:10:3	4:14:5	3:5:8	3:5:12	7:9:4
rs6689050	1	G	C	21:50:28	6:16:10	2:3:0	6:9:6	17:22:5	12:13:9	9:18:6	6:10:7	5:10:4	4:0:4	30:37:30	27:25:13	4:16:9	18:26:11	4:9:5	2:7:5	15:21:9	4:5:2	4:2:4	4:5:5	23:36:16	28:46:14	4:1:4	3:11:10	5:13:5	8:5:3	10:6:4	3:8:9
rs1106586	1	G	A	10:43:45	5:13:14	2:0:3	1:14:6	9:19:15	8:13:13	5:16:13	3:7:13	5:7:7	2:3:3	13:38:46	9:29:28	4:13:12	11:28:17	3:7:8	0:7:8	7:15:23	1:0:10	4:3:3	1:5:8	8:29:38	11:37:40	4:3:3	2:12:10	3:12:8	7:6:3	5:6:9	1:7:12
rs7417805	1	T	C	1:4:93	0:0:32	0:2:3	0:3:18	0:8:36	0:1:33	0:0:34	0:2:21	0:2:17	0:1:7	0:4:93	1:10:55	0:3:27	1:6:49	0:0:18	0:1:14	0:6:38	0:0:11	0:0:10	0:1:13	0:1:74	1:2:85	0:0:10	0:0:24	0:1:22	0:3:13	1:3:16	0:2:18
rs7365286	1	T	C	5:37:57	2:13:17	0:1:4	0:10:11	4:16:24	2:11:21	3:17:14	1:6:16	2:5:12	1:4:3	4:36:56	3:23:40	3:7:20	3:20:33	2:5:11	0:3:12	4:13:28	1:0:10	4:2:4	1:4:9	6:25:43	6:25:57	1:5:4	2:10:12	3:8:12	5:6:5	2:5:13	1:3:16
rs7541612	1	T	C	1:8:90	0:2:30	1:1:3	0:5:16	0:13:31	1:6:27	1:1:32	0:4:19	2:3:14	0:1:7	0:14:83	0:13:52	0:6:24	1:12:43	0:2:16	0:2:13	0:8:37	0:0:11	0:0:10	0:1:13	0:4:71	1:11:76	1:1:8	0:0:24	0:3:20	0:3:13	1:3:16	0:2:18
rs7418901	1	T	C	1:6:90	0:0:32	0:2:2	0:4:17	0:8:35	0:3:30	0:0:34	0:1:19	0:2:17	0:1:7	0:6:90	1:10:52	0:2:25	1:7:48	0:0:17	0:2:12	1:6:37	0:0:11	0:0:10	0:3:11	0:4:71	1:2:82	0:1:9	0:0:23	0:1:22	0:4:12	1:3:16	0:2:18
rs10158288	1	T	C	11:42:46	5:12:15	1:1:3	2:13:6	5:21:17	5:14:15	7:14:13	3:6:14	4:6:9	2:3:3	11:39:44	10:31:25	4:13:13	9:31:16	3:6:9	0:6:9	5:16:23	1:1:9	5:1:4	1:4:8	8:29:38	12:37:39	4:4:2	2:12:10	3:11:8	7:6:3	6:6:8	2:5:13
rs9286975	1	G	A	3:29:67	0:12:20	1:1:3	2:8:11	5:15:24	1:12:21	3:13:18	1:6:16	2:3:14	1:2:5	1:32:63	4:20:42	1:10:18	5:22:29	1:6:11	0:7:8	2:13:30	1:0:10	1:2:7	0:3:11	2:14:59	2:23:63	1:2:7	1:8:15	1:8:14	1:6:9	3:3:14	2:6:12
rs10915316	1	T	C	14:41:44	6:12:14	1:1:3	2:11:8	9:18:16	5:17:12	9:15:10	4:8:11	6:9:4	4:2:2	13:54:30	18:28:20	10:11:9	14:23:19	3:10:5	0:13:2	11:15:19	0:5:6	6:2:2	1:6:7	14:33:27	13:49:24	5:3:2	0:6:18	5:6:12	8:4:4	6:7:6	3:7:10
rs1459765	1	T	C	1:12:86	0:6:26	0:0:5	0:4:17	3:3:38	0:5:29	1:8:25	0:3:20	0:1:18	0:1:7	0:14:83	0:7:59	0:2:28	0:8:47	0:2:16	0:1:14	1:3:41	0:1:10	0:0:10	0:1:13	0:4:71	0:8:79	0:1:9	1:8:15	1:5:17	1:3:12	1:3:16	0:3:17
rs720318	1	A	G	0:2:97	0:1:30	0:1:4	0:1:20	0:1:43	0:3:30	1:0:33	0:0:23	0:0:19	0:0:8	0:6:90	0:3:63	0:3:27	0:2:54	0:2:16	0:0:15	0:1:44	0:0:11	0:0:10	0:0:14	0:3:72	0:5:83	1:1:8	0:0:24	0:2:21	0:0:16	0:0:20	0:1:19
rs12070935	1	A	G	0:3:96	0:1:31	0:0:5	0:0:21	0:1:43	0:4:30	0:1:33	0:0:23	0:1:18	0:1:7	0:15:82	0:5:60	0:3:27	0:2:54	0:3:15	0:3:12	0:2:43	0:1:10	2:1:7	0:0:14	0:2:73	1:7:80	0:0:10	0:2:22	1:1:21	0:1:15	0:1:19	1:2:17
rs4949158	1	C	T	0:15:84	0:3:29	0:0:5	0:8:13	3:7:34	1:3:30	0:7:27	0:3:20	1:3:15	0:3:5	3:21:73	0:10:56	0:8:22	1:10:45	1:3:14	0:0:15	1:6:38	1:2:8	0:3:7	2:4:8	0:12:63	0:14:74	0:0:10	0:8:16	1:2:20	0:0:16	0:4:16	0:3:17
rs6693990	1	A	G	0:20:78	0:7:25	0:0:5	1:9:11	3:14:27	1:10:23	2:6:26	0:7:16	1:5:13	0:4:4	6:31:60	2:20:43	3:12:15	1:23:32	1:7:10	0:5:10	1:10:34	1:4:6	1:3:6	3:4:7	1:24:50	3:29:56	1:2:7	0:11:13	2:5:16	0:2:14	3:5:12	1:6:13
rs7538599	1	T	C	1:25:73	0:9:23	0:1:4	0:4:17	1:3:40	1:6:27	0:8:26	0:3:20	0:4:15	0:3:5	0:6:90	0:7:59	0:3:27	1:6:49	0:1:17	1:2:12	1:3:41	0:2:9	1:1:8	0:1:13	1:12:62	0:15:73	1:4:5	0:4:20	0:1:22	0:0:16	0:2:18	0:3:17
rs10915329	1	T	C	13:51:33	3:12:17	2:2:1	4:6:11	8:22:14	7:15:12	3:14:17	6:10:7	4:10:5	1:2:5	30:49:18	19:26:21	6:12:12	10:24:22	4:7:7	5:8:2	12:27:6	4:3:4	3:5:2	1:6:7	14:43:18	19:44:25	1:4:5	6:8:10	2:16:5	4:5:7	6:13:1	3:9:8
rs1563792	1	G	A	13:40:44	6:18:8	0:3:2	2:7:12	3:19:22	2:13:19	4:21:9	2:11:10	0:9:10	2:0:6	5:25:67	7:28:31	2:12:16	8:21:27	1:9:8	0:2:13	2:19:24	0:4:7	0:1:9	2:3:9	4:32:39	5:37:46	1:3:5	2:9:12	2:13:7	7:3:6	0:6:14	4:7:8
rs6682478	1	T	C	1:16:82	0:3:29	0:0:5	0:9:12	3:8:33	1:6:27	0:7:27	0:3:20	0:5:14	0:4:4	4:25:68	0:11:55	0:8:22	1:10:45	1:3:14	0:1:14	1:6:38	1:2:8	0:3:7	3:4:7	0:12:63	0:16:72	0:0:10	0:8:16	1:2:20	0:0:16	0:4:16	0:2:18
rs6603832	1	A	G	15:43:41	9:15:8	0:3:2	2:9:9	6:18:19	2:17:15	5:22:6	3:12:8	0:10:9	2:0:6	6:29:61	7:31:28	4:12:13	12:22:22	2:8:8	1:2:12	2:22:21	0:4:7	0:1:9	2:5:7	9:33:33	10:39:38	2:4:4	2:10:12	2:16:5	7:4:5	0:8:12	4:8:8
rs922123	1	C	T	12:38:48	5:12:15	2:3:0	2:10:8	10:23:11	5:18:11	4:16:14	2:13:8	3:10:6	2:5:1	11:43:42	10:31:24	4:13:13	14:22:20	4:7:7	1:3:11	6:20:19	3:3:5	2:4:4	1:8:5	16:39:20	8:46:34	2:6:2	5:16:3	6:12:5	4:8:3	7:4:9	3:9:8
rs6674916	1	T	G	0:9:90	0:5:27	0:1:4	0:2:19	0:9:35	1:4:29	0:6:28	0:1:22	0:3:16	0:3:5	0:8:88	0:6:60	0:4:26	1:6:49	1:0:17	0:0:15	0:2:42	0:1:10	0:0:10	0:2:12	0:7:67	0:10:77	0:1:9	0:0:24	0:0:23	0:0:16	0:2:18	0:3:16
rs3128687	1	G	T	9:40:50	3:10:19	0:2:2	2:9:10	3:17:24	0:23:11	2:12:20	2:6:15	2:8:9	2:3:3	12:40:41	5:35:26	5:14:11	7:20:29	5:10:3	3:2:10	6:19:19	1:5:5	0:6:4	1:3:10	14:28:32	14:33:41	1:3:6	5:8:11	2:12:9	0:7:9	2:8:9	2:9:9
rs11579881	1	T	C	0:22:77	0:6:26	0:0:5	0:6:15	0:11:33	0:7:27	0:7:26	0:3:20	0:3:16	1:0:7	1:28:67	0:8:57	3:4:23	4:9:42	2:7:9	2:1:12	2:11:32	0:1:10	0:1:9	0:0:14	1:10:63	2:14:71	0:0:10	2:6:16	0:0:23	0:2:14	1:2:17	1:4:15
rs2334263	1	C	T	18:56:25	7:13:12	1:2:2	2:10:9	10:24:10	6:17:11	6:18:10	6:10:7	4:9:6	3:2:3	10:56:31	22:22:22	7:10:13	11:27:18	6:8:4	3:5:7	9:25:10	2:2:7	1:4:5	2:6:5	26:27:22	20:39:29	3:3:4	13:8:3	8:12:3	5:8:3	6:7:7	6:9:5
rs6680801	1	A	G	0:15:84	0:8:24	0:0:5	1:3:17	0:13:31	1:6:27	2:4:28	0:2:21	0:5:14	0:3:5	2:16:79	0:12:54	1:5:23	1:14:41	1:2:15	0:4:11	0:4:41	0:1:10	0:0:10	1:2:11	0:10:65	0:18:70	0:2:8	0:0:24	0:1:22	0:1:15	0:3:17	1:5:14
rs3101213	1	A	G	3:33:61	0:7:25	0:4:1	1:8:12	4:11:29	1:13:20	0:13:21	4:4:14	2:5:10	0:5:3	4:37:56	3:25:37	2:10:18	4:11:41	3:3:12	0:3:12	2:14:29	0:3:8	2:5:3	1:6:7	4:27:44	7:20:61	0:1:9	1:8:15	0:7:16	2:7:7	4:6:10	2:3:15
rs12121092	1	T	G	4:23:72	1:6:25	0:0:5	0:3:18	0:7:37	1:7:26	0:6:28	0:0:23	0:5:14	1:1:6	1:30:66	0:16:49	3:4:23	3:11:42	1:7:10	2:0:13	1:12:32	0:1:10	0:1:9	0:1:13	0:13:61	3:19:65	0:2:8	2:5:17	0:1:22	0:3:13	1:4:15	1:5:14
rs13374259	1	G	T	0:14:82	0:3:27	0:0:5	0:0:20	0:9:33	1:5:27	0:4:27	0:0:19	0:5:13	0:1:6	1:12:79	0:8:56	0:6:23	0:8:47	0:1:16	0:3:11	0:4:39	0:2:9	0:0:10	0:1:12	0:8:64	0:9:73	0:1:9	0:0:22	0:0:21	0:0:16	0:4:14	0:3:15
rs2242157	1	T	G	26:44:28	8:16:8	1:2:2	2:13:6	8:22:14	6:17:11	4:17:13	4:7:12	2:7:10	2:3:3	22:51:24	5:34:27	6:9:15	13:24:19	3:9:6	6:3:6	9:24:12	3:5:3	3:2:5	0:6:8	11:32:32	22:39:27	3:4:3	7:8:9	3:9:11	0:7:9	4:6:10	4:8:8
rs12029489	1	T	A	1:36:62	3:14:15	0:1:4	3:6:12	3:11:30	2:9:22	2:14:18	4:7:12	0:6:13	1:1:6	2:31:64	6:25:35	2:8:19	5:14:37	2:5:11	1:2:12	2:19:24	2:2:7	0:3:7	1:9:4	4:34:37	5:30:53	1:2:7	3:10:11	6:10:7	0:8:6	0:5:15	0:8:11
rs10733013	1	C	T	23:42:34	7:19:6	1:3:1	5:11:5	15:21:8	12:12:10	13:15:6	9:8:5	7:6:5	4:3:1	15:52:30	25:31:9	12:12:6	18:23:14	7:7:4	5:4:6	15:20:10	2:6:3	0:6:4	4:8:2	24:38:12	21:49:18	3:3:3	6:10:8	9:11:3	7:6:3	7:7:6	9:9:2
rs2722784	1	C	A	7:32:51	0:10:20	0:3:2	0:8:11	1:21:17	1:9:19	1:9:21	3:3:17	2:4:9	0:1:7	5:31:50	2:23:36	2:9:17	2:15:31	1:6:11	1:5:7	1:7:32	1:3:5	1:4:4	0:3:11	3:19:47	6:23:49	2:3:5	1:7:13	4:7:10	0:4:11	3:4:11	1:2:13
rs7513590	1	G	A	1:18:79	0:7:25	0:1:4	0:4:17	1:9:34	1:5:27	1:9:23	0:4:18	1:4:14	0:2:6	1:6:90	1:13:50	1:7:22	0:15:40	0:1:16	1:2:11	0:5:40	0:1:10	0:0:10	1:2:11	1:10:64	0:10:76	1:2:7	0:0:24	0:0:23	0:2:14	0:2:18	1:3:16
rs10799170	1	A	C	4:29:66	1:9:22	1:3:1	1:7:13	2:19:21	3:6:25	1:16:16	5:5:13	1:10:8	1:3:3	4:25:67	5:29:32	4:8:18	5:16:35	1:6:11	1:7:7	4:14:27	0:1:10	0:3:7	0:3:11	3:22:50	5:28:55	1:2:6	1:10:12	0:4:19	1:7:8	3:7:10	2:10:8
rs4949166	1	T	C	2:28:68	1:12:19	0:1:4	1:7:13	1:12:31	2:12:20	0:15:19	1:9:13	0:7:12	1:0:6	3:30:64	4:25:37	2:7:21	1:10:45	2:5:11	0:6:9	3:15:27	1:2:8	0:3:7	1:8:5	6:38:31	3:32:53	1:3:5	3:10:11	7:10:6	2:5:9	0:7:13	0:6:14
rs4313443	1	C	T	25:44:30	8:18:6	1:3:1	5:12:4	16:24:4	14:12:8	13:15:5	10:8:5	9:5:5	4:2:2	18:48:30	23:35:8	13:10:7	19:24:13	5:9:4	5:7:3	18:15:12	1:5:5	0:6:4	4:8:2	26:38:11	21:51:16	3:4:2	8:12:4	11:9:3	7:6:3	9:7:4	6:11:3
rs10492923	1	G	A	6:21:72	0:6:26	0:0:5	0:4:17	0:5:39	0:2:32	0:5:29	0:3:20	1:4:14	0:0:8	5:21:68	0:11:55	1:6:23	1:13:42	1:6:11	1:3:11	1:12:32	0:3:8	0:1:9	0:2:12	0:12:63	1:26:61	1:1:8	1:8:15	0:2:21	0:3:13	0:3:17	0:5:15
rs9439505	1	T	C	13:41:45	1:15:16	0:1:4	4:6:11	1:16:27	2:9:23	2:16:16	2:10:11	1:12:5	0:1:7	14:42:41	10:25:31	3:9:18	2:25:29	4:8:6	1:7:7	7:18:20	1:4:6	1:3:6	1:10:3	12:40:23	12:39:37	3:1:6	6:8:10	4:10:9	3:10:3	1:10:9	0:7:13
rs11576612	1	G	C	4:27:67	1:12:19	0:2:3	1:8:12	0:15:29	2:6:26	2:14:18	1:9:12	0:8:11	0:1:7	3:30:64	5:23:37	2:7:21	0:12:44	2:5:11	0:4:11	3:11:29	1:2:8	1:2:7	1:8:4	6:40:29	3:29:55	1:2:7	3:4:17	3:10:10	2:9:5	1:7:12	0:2:17
rs4345839	1	A	G	6:25:68	0:10:22	0:4:1	2:6:12	4:22:18	2:9:23	2:14:18	3:6:14	2:9:8	0:4:4	7:24:66	7:26:33	0:12:18	5:19:32	0:5:13	2:5:8	5:12:28	0:4:7	0:1:9	0:2:12	4:24:47	7:31:49	1:2:6	1:9:14	0:10:13	0:7:9	1:8:11	1:8:11
rs12121369	1	A	C	17:41:41	4:20:8	0:4:1	3:10:8	5:22:17	9:13:12	7:8:19	4:11:8	1:6:12	1:4:3	17:45:35	6:30:30	5:15:10	9:29:18	2:6:10	2:6:7	6:16:23	3:3:5	4:5:1	2:6:6	5:34:36	13:40:35	2:2:5	0:11:13	6:8:9	0:8:8	1:12:7	6:7:7
rs12027352	1	T	C	24:46:28	2:22:8	0:1:4	3:9:8	6:24:13	5:14:15	10:12:12	2:11:10	3:11:5	2:3:3	19:42:35	14:27:24	6:13:11	7:27:22	8:5:5	2:8:5	9:21:14	3:4:4	1:4:5	5:7:2	16:42:16	18:38:31	3:2:5	6:12:6	5:11:7	4:10:2	3:10:7	2:7:11
rs4314925	1	G	A	2:25:71	0:10:21	0:4:1	1:7:13	1:17:26	3:7:24	0:14:20	3:6:14	2:8:9	0:3:5	6:19:72	4:27:33	0:9:21	4:16:36	0:6:12	1:5:9	5:11:29	0:2:9	0:1:9	0:1:13	3:21:51	5:24:59	1:2:7	2:9:13	0:5:18	0:6:10	1:8:11	1:7:12
rs12411059	1	G	A	3:22:74	1:11:20	0:2:3	0:6:15	0:9:35	2:7:25	0:7:27	1:8:14	1:2:16	0:3:5	1:18:77	0:7:59	0:6:24	0:7:49	0:2:16	0:2:13	2:8:35	1:1:9	2:2:6	1:6:7	0:13:62	2:11:75	0:3:7	0:1:23	0:1:22	0:2:14	0:1:19	0:6:14
rs35845796	1	C	T	1:21:77	0:9:23	0:0:5	0:3:18	0:17:27	1:9:24	1:7:26	0:1:22	0:3:16	1:2:5	1:9:87	0:9:57	3:1:26	0:10:45	0:5:13	0:3:12	0:6:39	0:2:9	0:1:8	0:4:10	0:8:67	0:7:81	0:1:8	0:4:20	1:1:21	0:2:14	0:1:19	0:3:17
rs11804873	1	T	C	18:37:44	6:20:6	1:4:0	3:12:6	5:27:12	14:7:12	7:13:14	5:9:9	3:7:9	0:2:6	14:44:39	9:33:24	5:11:14	7:27:22	1:8:9	1:6:8	6:19:20	2:5:4	3:5:2	3:9:2	16:38:21	14:43:31	3:3:4	1:12:11	10:10:3	2:11:3	3:9:8	2:8:10
rs10915365	1	T	C	24:42:33	8:21:3	2:3:0	5:10:6	8:28:8	15:8:11	9:17:8	7:10:6	4:7:8	2:5:1	26:46:25	14:33:16	9:13:8	12:32:12	1:10:7	1:9:5	7:21:17	3:5:3	3:6:1	4:9:1	20:36:19	20:45:23	3:3:4	1:14:9	10:11:2	2:12:2	5:10:5	8:8:4
rs4474304	1	A	C	1:25:73	0:10:22	0:0:5	0:2:19	1:17:26	1:12:21	2:5:27	0:1:22	0:4:15	1:2:5	1:9:86	0:9:57	2:4:24	0:11:45	0:4:14	0:3:11	1:6:38	0:2:9	1:1:8	1:2:11	1:10:64	1:11:76	0:0:9	0:4:20	1:1:21	0:2:14	0:1:19	0:4:16
rs4394703	1	C	A	3:33:63	3:12:17	0:3:2	0:7:14	6:14:24	2:14:18	0:11:23	1:7:15	3:3:13	0:1:7	2:16:78	3:15:48	1:8:21	2:26:28	0:5:13	0:1:14	2:12:31	0:2:9	0:1:9	0:7:7	0:10:65	3:18:67	0:1:8	1:6:17	0:4:19	0:4:12	0:5:14	1:1:18
rs9286977	1	A	C	1:15:83	2:8:22	0:1:4	2:6:13	0:6:38	1:10:22	2:3:29	0:3:20	0:3:16	1:3:4	3:33:61	2:11:53	1:10:19	0:15:41	0:5:13	0:2:13	1:9:35	1:1:9	0:4:6	0:1:13	1:14:60	2:19:67	1:2:6	0:10:14	2:8:13	0:3:13	0:6:14	0:6:14
rs4609478	1	A	G	2:16:81	0:4:28	0:0:5	1:5:13	0:7:37	1:1:31	0:4:27	0:4:18	1:3:15	0:1:7	2:26:67	0:10:53	2:4:23	1:11:43	0:5:12	1:4:10	0:13:32	0:2:9	0:1:9	0:2:12	0:18:56	0:23:64	2:0:8	1:5:18	0:2:21	0:3:13	1:4:15	1:2:17
rs10492928	1	T	G	26:43:30	6:12:14	1:3:1	3:12:6	10:17:16	6:15:13	8:19:7	10:10:3	6:7:6	0:3:5	23:43:30	24:32:10	8:10:11	9:26:21	3:12:3	6:3:5	11:22:12	5:3:3	4:3:3	3:9:2	30:32:12	27:42:19	3:2:5	4:10:10	9:8:6	5:9:2	6:9:5	5:10:5
rs4261153	1	A	G	1:24:74	0:5:27	0:1:4	0:1:20	2:8:34	0:9:25	1:7:25	0:0:23	0:3:16	1:2:3	0:14:83	0:5:61	0:3:27	0:3:53	0:2:16	1:0:14	1:4:40	0:2:9	1:1:8	1:1:12	1:9:65	0:11:77	0:1:9	0:3:21	0:4:19	0:3:13	0:1:19	0:4:16
rs16840102	1	A	G	2:18:79	0:4:28	0:0:5	0:6:15	0:5:39	1:0:33	0:5:29	0:3:20	1:2:16	0:1:7	2:23:72	1:9:56	1:4:25	1:8:46	0:5:13	1:4:10	0:12:33	0:2:9	0:1:9	0:2:12	0:18:56	1:20:67	2:0:8	1:5:18	0:2:21	0:3:13	1:4:15	1:2:17
rs6669501	1	T	C	10:32:57	2:9:21	1:1:3	2:7:12	1:14:29	0:7:27	0:15:18	6:8:9	3:3:13	0:3:5	8:35:54	9:22:35	1:12:16	3:14:39	1:8:8	3:5:7	4:19:22	0:6:5	0:2:8	0:6:8	7:30:38	6:34:48	2:2:6	3:9:12	1:7:15	1:5:10	3:6:11	1:9:10
rs17375504	1	T	G	4:32:63	1:8:23	1:1:3	1:6:14	2:16:26	5:10:19	3:13:18	1:8:14	2:5:12	0:0:8	3:32:62	6:26:34	2:8:20	3:18:35	0:7:11	1:4:10	2:14:29	1:5:5	2:5:3	0:9:5	10:31:34	6:38:44	0:2:8	0:3:21	3:11:9	1:10:5	1:7:12	2:5:13
rs7536712	1	T	C	11:38:49	8:15:9	1:2:2	3:8:10	8:18:18	7:17:10	3:15:15	1:10:12	3:4:11	1:5:2	10:44:43	9:21:36	6:11:13	10:26:19	1:8:9	0:3:12	6:16:22	1:3:7	0:5:5	1:6:7	1:22:52	9:29:50	2:3:5	4:10:10	4:9:10	0:8:8	2:7:11	1:6:12
rs35200442	1	G	T	4:35:60	4:11:17	1:3:1	1:4:16	6:17:21	2:16:16	0:14:20	0:9:14	3:7:9	0:3:5	2:20:75	3:15:48	1:9:20	4:27:25	1:5:12	1:2:12	1:14:30	0:3:8	0:1:9	0:7:7	0:8:67	3:19:66	0:2:8	1:8:15	0:5:18	0:4:12	0:6:14	1:2:16
rs6678467	1	T	C	0:15:84	0:5:27	0:0:5	0:1:19	1:2:41	0:2:32	1:4:29	0:0:23	0:0:19	1:2:5	0:7:89	0:2:63	0:2:28	0:2:54	0:2:16	1:0:14	0:4:41	1:0:10	1:1:8	0:2:11	1:7:67	0:5:83	0:0:10	0:3:21	0:0:23	0:2:14	0:1:19	0:3:17
rs12043987	1	G	A	2:13:84	0:2:30	0:0:5	0:5:16	0:4:40	1:1:32	0:2:32	0:2:21	0:0:19	0:1:7	4:17:76	1:5:59	2:8:20	1:6:49	0:3:15	1:1:13	0:9:35	0:1:10	0:1:9	0:3:11	0:15:60	1:24:63	1:1:8	1:5:18	0:1:22	0:1:15	1:3:16	0:4:16
rs16840177	1	T	C	0:4:95	0:3:29	0:0:5	0:1:20	0:1:43	0:0:34	0:1:33	0:3:20	0:2:17	0:0:8	0:11:86	0:8:58	0:1:29	0:2:54	0:2:16	0:1:14	0:0:45	0:0:11	0:0:10	0:0:14	0:6:69	0:3:85	0:0:10	0:0:24	0:2:21	0:2:14	0:1:19	0:0:19
rs6603821	1	A	G	26:40:33	8:16:8	1:3:1	5:10:6	13:23:8	8:16:10	5:21:8	4:10:9	7:4:8	2:2:4	21:51:24	12:29:25	6:14:10	19:29:8	3:11:4	4:5:6	11:22:12	4:4:3	1:6:3	2:8:4	8:34:33	16:44:27	1:5:4	6:11:7	2:7:14	3:6:7	4:6:10	4:8:8
rs2353160	1	T	C	23:38:34	8:10:13	1:3:1	5:10:6	12:23:9	8:16:10	5:20:8	1:11:10	5:6:8	2:2:4	16:48:30	9:25:30	6:14:9	15:31:8	2:8:7	4:4:7	9:23:11	4:3:4	1:6:3	2:8:4	4:31:37	14:42:30	1:5:4	5:12:7	2:5:16	1:8:7	3:7:10	4:6:9
rs4565728	1	T	G	2:11:86	0:2:30	0:0:5	0:7:14	0:4:40	0:1:33	0:3:31	0:2:21	0:0:19	0:0:8	5:23:68	1:5:60	2:7:21	0:4:52	0:4:14	1:2:12	0:14:31	0:1:10	0:1:9	0:3:11	0:11:64	1:19:68	1:2:7	1:7:16	0:1:22	0:1:15	0:2:18	0:3:17
rs7533885	1	C	G	28:39:32	10:14:8	1:3:1	5:11:4	14:23:7	8:18:8	8:19:7	2:12:9	5:7:7	3:4:1	24:46:27	10:29:27	7:15:8	24:25:7	3:11:4	4:4:7	15:20:10	4:5:2	2:5:3	3:7:4	6:36:33	18:44:26	2:3:4	8:11:5	4:7:12	2:8:6	3:10:7	6:9:5
rs16840190	1	T	C	1:5:93	1:3:28	0:0:5	1:1:19	0:4:40	0:2:32	0:4:30	0:2:21	0:1:18	0:4:4	0:10:87	0:4:62	0:4:25	0:5:51	0:4:14	0:0:15	0:6:39	0:1:10	0:1:9	0:1:13	0:4:71	0:7:81	0:1:9	0:4:20	1:4:18	0:2:14	0:3:17	0:5:15
rs7524247	1	C	T	11:40:46	8:11:13	1:3:1	2:10:9	9:20:15	5:19:10	2:21:10	2:9:12	4:8:7	1:5:2	9:30:57	6:20:40	0:15:15	15:21:19	2:5:11	1:2:12	6:17:22	2:6:3	1:3:6	1:7:6	1:20:54	7:34:47	1:2:7	3:8:13	2:9:12	0:9:7	1:9:10	4:6:10
rs677735	1	A	G	0:11:88	0:5:27	0:1:4	0:5:16	0:6:38	0:1:33	0:6:28	1:3:19	0:2:17	0:0:8	4:23:70	1:8:57	2:7:21	0:10:46	0:5:13	0:3:12	0:10:35	0:0:11	0:0:10	0:1:13	0:11:64	1:16:71	1:1:8	0:1:23	0:2:21	0:2:14	0:3:17	0:4:16
rs2353169	1	C	T	30:38:31	7:15:10	1:3:1	4:11:6	6:24:14	8:18:8	4:21:8	9:10:4	8:6:5	1:4:3	23:44:30	22:30:14	6:16:8	7:25:24	3:12:3	8:4:3	10:19:16	3:4:4	3:5:2	4:7:3	31:35:9	25:43:20	4:4:2	5:11:8	11:7:5	6:6:4	7:10:3	5:9:6
rs663142	1	G	T	5:23:71	2:10:20	0:1:4	2:6:13	1:9:34	0:5:29	0:14:19	1:6:16	0:3:16	1:5:2	9:32:56	4:16:44	2:13:13	1:20:35	1:11:6	1:3:11	0:20:25	0:3:8	1:3:6	1:3:10	2:22:49	1:30:56	1:3:6	0:10:14	1:5:17	0:4:12	1:6:13	1:9:10
rs12066405	1	A	G	3:20:76	3:7:22	0:1:4	3:5:13	3:12:29	0:8:26	1:9:23	1:5:17	1:4:14	0:4:4	9:31:56	4:12:50	3:12:13	3:23:30	1:9:8	0:3:12	2:16:27	0:2:9	0:2:8	0:2:12	2:15:57	1:28:59	1:2:7	0:8:16	2:5:16	0:7:9	2:6:12	0:10:9
rs7534404	1	A	G	12:37:49	4:13:15	0:2:3	3:6:12	9:17:17	2:20:12	0:17:14	1:14:8	4:7:8	1:0:7	7:40:47	4:24:35	1:13:15	5:29:22	1:7:10	0:5:10	7:17:21	2:5:4	0:6:4	2:6:5	2:31:36	8:35:44	0:4:6	6:12:6	1:11:11	0:4:12	0:5:14	1:6:13
rs4465223	1	T	C	0:18:81	0:8:24	0:1:4	1:6:14	0:7:37	0:3:31	0:7:27	0:4:19	1:3:15	0:1:7	4:25:67	2:12:52	3:9:18	1:14:41	2:3:13	0:4:11	2:11:32	0:3:8	0:2:8	0:2:12	2:13:60	2:20:66	0:1:9	0:0:23	0:2:21	1:3:12	0:4:16	0:9:11
rs6686714	1	T	G	28:36:34	5:16:11	2:3:0	4:8:9	5:22:17	7:22:5	8:18:8	6:13:4	4:8:7	1:4:3	19:41:36	20:28:18	6:13:11	7:28:20	3:8:7	7:3:4	8:18:19	1:5:5	1:6:3	3:5:6	18:43:14	21:43:24	5:4:1	3:9:12	7:10:6	7:5:4	8:8:4	1:13:6
rs4475768	1	G	T	0:4:95	0:0:32	0:0:5	0:1:20	0:5:39	0:2:32	0:2:32	0:0:23	0:0:19	0:0:8	0:8:89	0:0:66	0:0:30	0:3:51	0:1:17	0:0:14	0:3:42	0:0:11	0:0:10	0:0:14	0:1:74	0:4:84	0:0:10	0:0:24	0:1:22	0:2:14	1:1:18	0:1:19
rs670971	1	A	G	11:52:35	7:14:11	1:2:2	2:15:4	4:13:27	7:15:12	2:20:12	6:9:8	2:9:8	2:3:3	14:29:54	9:24:32	3:12:14	6:21:29	3:8:7	2:5:8	5:15:25	2:6:3	0:4:6	0:10:3	8:38:29	12:43:33	2:4:4	5:11:8	3:6:14	0:7:9	3:7:10	1:9:10
rs494046	1	T	C	16:56:27	6:14:12	1:2:2	1:5:15	10:21:13	7:14:13	2:24:8	5:8:10	3:9:7	0:4:4	20:35:42	8:27:30	6:18:6	11:25:20	2:9:7	6:6:3	11:18:16	2:3:6	3:5:2	3:9:2	12:37:25	7:40:41	2:5:3	5:11:8	7:9:7	4:7:5	3:7:10	6:6:8
rs4847582	1	G	C	0:9:89	0:6:25	0:0:5	1:3:17	0:10:33	1:3:29	0:6:28	0:2:20	0:3:15	1:1:6	0:14:82	2:12:51	0:7:23	1:14:40	0:3:15	0:3:11	0:13:31	1:3:7	0:1:9	0:2:12	1:7:66	1:19:63	0:1:8	0:5:19	2:4:17	0:3:12	0:3:17	0:4:16
rs521758	1	A	C	11:46:42	5:15:12	1:3:1	6:8:7	3:21:20	3:16:15	6:19:9	5:12:6	3:12:4	1:5:2	5:37:53	4:27:33	3:11:16	11:17:27	1:8:9	2:6:7	6:23:16	1:4:6	2:3:5	3:7:4	11:36:28	10:42:36	0:3:6	5:8:11	2:10:11	2:7:7	6:9:5	4:8:7
rs12139398	1	T	G	8:43:45	3:14:14	0:3:1	3:7:11	3:13:27	4:13:17	4:18:12	0:9:14	4:9:6	4:2:2	9:40:45	9:27:29	3:11:14	5:18:29	1:7:9	0:6:9	2:15:25	2:3:6	0:6:4	2:6:6	9:26:39	10:38:39	4:5:1	0:9:15	3:13:6	2:8:6	2:7:11	1:9:9
rs646542	1	C	A	21:49:29	8:11:12	0:2:2	3:7:11	14:25:5	7:19:8	5:16:13	5:11:7	1:10:8	1:2:5	26:45:23	18:32:16	9:17:4	17:25:13	5:10:3	4:9:2	9:30:6	2:5:4	1:7:2	0:7:7	19:31:24	20:37:30	0:5:5	8:11:4	3:15:5	4:6:6	5:7:8	4:8:8
rs12746515	1	A	G	0:1:98	0:1:31	0:0:5	0:1:20	0:0:44	0:2:32	0:3:31	0:0:23	0:0:19	0:0:8	0:8:89	0:1:64	0:3:27	0:4:51	0:0:18	0:0:15	0:4:40	0:0:11	0:0:10	0:0:14	0:4:71	0:1:87	0:0:10	0:0:24	0:0:23	0:1:15	0:0:20	0:0:20
rs17457350	1	T	C	12:48:38	7:15:10	0:4:1	4:11:6	3:15:25	6:12:16	5:18:10	0:10:13	4:7:8	4:2:2	11:50:36	10:28:28	4:15:10	9:25:21	2:7:9	1:6:8	6:21:18	1:5:4	0:7:3	3:6:5	15:28:32	14:41:33	5:4:1	0:10:14	4:13:6	2:9:5	2:8:10	2:9:9
rs623106	1	T	C	20:42:37	5:15:9	1:3:1	6:10:5	8:25:11	7:16:11	8:14:12	13:8:2	3:11:4	1:3:4	21:46:29	13:33:19	10:10:9	18:23:13	5:10:3	4:6:5	10:19:15	1:5:5	2:5:3	5:6:3	29:26:19	17:41:29	1:4:5	9:6:8	0:9:14	3:10:3	4:10:6	7:9:4
rs565916	1	G	A	19:52:27	9:14:9	2:2:1	5:15:1	2:22:19	6:17:11	10:17:7	3:13:7	7:8:4	3:3:2	25:45:27	15:34:17	6:16:8	19:21:16	6:8:4	3:9:3	14:21:10	2:8:1	3:4:3	1:8:5	21:40:14	26:36:26	5:4:1	6:11:7	11:9:3	5:8:3	7:7:6	9:8:3
rs4847574	1	T	C	6:35:57	1:12:19	0:1:4	0:5:16	2:17:25	1:13:20	1:9:24	1:11:11	0:6:13	0:0:8	3:26:66	5:19:42	4:11:14	4:13:39	2:6:10	1:4:10	1:13:31	0:3:8	1:3:6	0:6:8	6:26:43	4:28:55	0:2:8	5:4:15	0:4:19	1:4:11	1:1:18	1:4:15
rs478357	1	C	T	23:40:36	5:15:12	0:2:3	2:14:5	9:19:16	7:16:11	4:21:8	9:10:4	3:10:6	0:3:5	24:43:28	14:30:21	10:15:5	16:26:14	7:8:3	3:8:4	12:19:13	3:4:4	1:7:2	1:8:5	24:37:14	20:40:28	2:4:4	11:12:1	6:10:7	2:10:4	4:7:9	7:8:5
rs4417082	1	A	G	19:49:31	8:12:12	0:1:4	2:12:7	18:19:6	6:18:10	6:15:13	6:9:8	3:6:10	1:2:4	18:39:40	13:24:28	9:11:9	14:21:21	5:6:7	2:8:5	9:27:9	3:6:2	2:7:1	3:5:6	13:42:20	23:46:19	2:3:5	7:11:6	5:10:8	8:3:5	5:5:10	2:11:7
rs1028808	1	T	G	7:40:52	5:11:16	0:2:3	1:10:10	4:26:14	3:18:13	2:14:18	3:7:13	1:5:13	3:2:3	9:34:54	4:24:38	3:7:20	3:20:32	2:7:9	1:5:9	1:21:23	1:6:4	3:4:3	1:8:5	2:32:40	12:34:42	3:4:3	2:10:12	2:10:11	5:3:8	2:5:13	2:10:8
rs9439514	1	A	G	20:51:24	4:21:7	0:4:1	1:13:7	8:26:10	6:18:9	8:16:10	7:8:7	2:10:7	0:2:6	22:48:26	15:27:23	10:14:6	13:25:18	6:7:5	4:7:4	11:19:15	0:7:4	1:6:3	1:10:2	22:39:13	18:42:28	0:3:7	7:14:3	8:11:4	6:4:6	7:7:6	4:9:7
rs4287614	1	G	A	7:36:55	1:12:19	0:4:1	2:9:10	2:8:34	1:10:23	2:13:18	2:6:15	4:7:8	1:2:4	6:33:58	5:29:32	1:9:20	3:22:31	0:4:14	0:6:9	4:12:29	1:5:5	0:1:9	0:4:9	1:19:55	6:24:58	2:3:5	0:3:20	0:4:19	1:1:14	2:5:13	3:2:15
rs10753360	1	T	C	20:51:27	4:21:7	0:4:1	1:13:7	8:25:11	6:18:10	8:16:10	7:9:7	2:10:7	0:2:6	19:50:28	14:26:26	10:13:6	13:26:17	6:7:5	4:7:4	11:19:15	0:7:4	1:6:3	2:10:2	23:38:14	18:42:28	0:3:7	8:12:3	8:11:4	6:4:6	7:7:6	4:8:8
rs912988	1	T	C	11:57:31	3:18:11	0:4:1	0:14:7	5:21:18	5:15:14	8:14:12	2:12:9	1:9:9	0:2:6	17:46:33	11:25:30	7:14:8	7:24:25	4:6:8	4:6:5	6:19:20	0:6:5	1:3:6	2:10:2	13:40:22	13:38:36	0:2:8	7:14:3	8:10:5	5:2:9	6:8:6	3:9:8
rs12127626	1	A	C	1:9:89	1:4:27	0:0:5	0:0:21	1:8:35	0:5:29	0:1:33	1:4:18	0:3:16	0:0:8	0:5:91	0:7:58	1:3:24	0:8:47	0:5:13	0:1:14	0:9:36	0:0:11	0:3:7	0:0:14	1:15:58	2:10:75	0:1:9	0:1:22	0:1:22	0:3:13	0:1:19	0:0:20
rs10799191	1	A	C	8:47:43	4:11:17	0:4:1	2:10:9	5:14:25	2:15:17	4:11:19	3:10:10	5:9:5	2:2:4	9:37:50	8:34:24	3:10:16	8:26:22	1:9:8	0:8:7	5:19:21	1:5:5	2:1:7	0:4:9	6:34:35	9:36:43	2:4:4	0:6:18	0:6:17	2:2:12	2:7:11	3:3:14
rs912991	1	G	A	13:43:42	6:11:15	0:2:3	3:12:6	8:21:15	7:18:9	6:18:10	6:12:5	5:8:6	4:1:3	21:39:36	11:34:21	4:13:13	8:27:21	4:9:5	3:4:8	5:18:22	1:3:7	2:5:3	3:7:4	15:37:23	8:45:35	1:4:5	4:7:13	7:12:4	4:9:3	3:8:9	0:13:7
rs35729641	1	G	A	0:1:98	0:1:31	0:0:5	0:0:21	0:1:43	0:0:34	0:1:33	0:0:23	0:1:18	0:0:8	0:6:90	0:2:64	0:0:30	0:2:54	0:0:18	0:0:14	0:7:38	0:0:11	0:0:10	0:0:14	0:0:75	0:0:88	0:0:10	1:1:22	0:1:22	0:0:16	0:0:20	0:1:19
rs11579529	1	A	G	0:1:98	0:2:30	0:0:5	0:1:20	0:2:41	0:2:32	0:1:33	0:2:21	0:3:16	0:0:8	0:9:87	0:5:61	0:3:27	1:4:51	0:1:17	0:1:14	0:9:36	0:0:11	0:0:10	0:0:14	2:9:64	0:8:79	0:0:10	1:3:20	0:1:22	0:0:16	0:1:19	0:1:19
rs9439523	1	G	A	13:40:46	6:9:17	0:2:2	3:10:8	7:20:15	8:16:10	4:14:15	3:13:6	5:9:4	2:2:3	20:44:32	10:33:22	3:13:14	10:27:18	2:9:7	3:4:8	6:23:15	1:3:7	1:6:3	1:9:4	14:39:22	8:47:33	1:3:5	5:8:11	8:10:5	3:10:3	4:5:11	0:13:7
rs9439566	1	T	C	23:49:26	11:13:8	0:5:0	4:10:7	7:22:15	7:19:8	12:14:8	6:6:11	6:5:8	3:1:4	21:47:28	12:38:16	6:13:11	13:33:10	2:7:9	5:4:6	10:24:11	4:4:3	3:3:4	2:7:4	9:36:30	17:40:31	2:3:5	7:9:8	4:8:11	2:11:3	9:7:4	5:14:1
rs4306140	1	G	A	23:47:29	8:16:8	0:5:0	3:9:9	6:22:16	7:19:8	9:16:9	4:8:11	4:5:9	3:0:5	18:43:35	11:35:20	5:14:10	12:32:11	1:8:9	5:4:6	6:26:13	3:5:3	3:3:4	2:6:6	8:33:34	14:38:36	2:2:6	7:10:7	4:8:11	2:11:3	8:8:4	4:14:2
rs10157507	1	G	A	14:42:39	4:11:16	0:2:3	2:11:8	7:19:18	5:17:11	3:13:17	2:12:8	4:7:8	3:0:4	16:41:38	7:33:23	4:9:16	6:26:23	3:9:4	2:6:7	5:18:20	1:3:7	3:4:3	2:8:4	10:33:29	9:42:35	1:4:5	4:5:13	8:8:7	3:9:4	4:6:10	1:12:7
rs1570964	1	A	G	20:41:38	6:17:9	0:4:1	2:10:9	4:18:22	5:14:15	8:16:9	1:8:14	3:5:11	3:0:5	17:38:42	9:32:25	4:12:14	8:32:16	1:4:13	1:5:9	6:22:17	3:5:3	1:4:5	1:6:6	4:28:43	10:30:48	1:2:7	6:9:9	2:9:12	2:11:3	7:7:6	4:12:4
rs12065434	1	T	C	2:8:89	0:3:29	0:1:4	0:1:20	1:6:36	1:7:26	0:2:32	0:6:17	0:4:15	0:0:8	0:8:88	0:6:59	1:3:26	0:8:48	0:4:14	2:3:10	0:4:41	0:0:11	1:1:8	0:2:12	1:11:63	1:14:73	0:1:9	0:2:22	0:3:20	0:0:16	0:2:18	0:2:18
rs4129058	1	C	T	9:44:46	3:14:15	0:2:3	4:8:9	7:18:19	5:15:14	4:16:14	2:12:9	3:9:6	2:1:5	18:42:37	12:30:24	3:11:16	6:26:24	1:14:3	2:8:5	4:15:25	1:3:7	4:4:2	3:7:4	7:33:35	13:40:35	1:4:4	1:9:13	4:9:10	3:9:4	5:4:11	4:8:8
rs6681674	1	C	T	2:14:82	0:5:27	0:1:4	0:0:21	2:6:36	1:6:27	0:2:32	1:4:18	0:4:15	0:0:8	0:7:89	0:5:60	1:1:28	0:10:45	0:1:17	1:3:11	0:3:42	0:0:11	1:0:9	0:2:12	2:9:64	1:14:73	0:2:8	0:2:22	0:3:20	0:0:16	0:4:16	0:1:19
rs11801490	1	G	A	18:47:34	4:19:9	1:2:2	4:8:9	8:17:18	2:19:13	7:16:11	8:11:4	3:8:7	2:3:3	15:49:33	10:30:26	8:13:8	9:23:23	3:10:5	3:7:5	15:15:15	3:6:2	0:4:6	4:6:4	28:32:15	30:32:25	4:3:3	6:12:6	7:6:9	1:10:5	4:7:8	4:14:2
rs11582304	1	A	G	0:3:95	0:0:30	0:0:5	0:0:20	0:4:39	0:1:32	0:0:33	0:2:21	1:1:17	0:0:8	0:3:94	0:2:64	0:0:30	0:3:52	0:0:18	0:0:15	0:3:42	0:1:10	0:0:10	0:0:14	1:3:71	0:3:83	0:0:9	0:0:23	0:0:23	0:0:16	0:0:20	0:1:19
rs34900182	1	T	C	2:24:73	0:7:25	1:2:2	0:5:16	1:12:31	1:13:20	0:8:26	0:3:20	0:5:14	0:2:6	7:35:55	4:17:45	0:9:21	4:16:36	2:4:12	1:3:11	1:21:23	1:3:7	2:2:6	0:4:10	0:11:64	2:23:63	1:2:7	1:5:18	3:9:11	0:6:10	4:5:11	0:3:17
rs7417543	1	A	G	13:38:48	5:16:11	0:2:2	6:10:5	4:22:18	3:18:12	6:10:17	3:10:10	2:9:8	1:3:4	8:41:48	10:24:31	2:12:16	3:23:30	2:6:10	5:4:6	6:18:21	1:3:7	3:3:4	2:7:5	2:41:32	6:35:47	2:1:6	5:12:7	2:8:13	2:10:4	3:5:12	4:12:4
rs3922826	1	G	T	0:24:72	1:7:24	1:2:2	0:6:15	2:10:31	0:12:22	1:8:25	1:6:16	1:1:16	2:0:6	5:36:56	3:16:46	1:10:17	2:18:36	2:6:10	0:4:11	0:13:32	0:2:9	1:1:8	1:1:12	1:16:56	5:20:62	0:3:7	2:7:15	4:8:11	0:4:12	0:7:13	0:5:15
rs7411401	1	G	A	0:6:92	0:3:29	0:0:5	0:0:20	0:3:41	0:0:33	0:2:32	0:1:22	0:0:19	0:0:8	0:3:94	0:2:63	0:1:28	0:4:50	0:1:17	0:0:15	0:2:41	0:0:11	0:0:10	0:0:14	0:3:71	0:2:86	0:0:10	0:0:24	0:1:22	0:0:16	0:0:20	0:0:20
rs6603840	1	A	C	1:20:78	2:8:22	0:1:4	1:5:15	0:5:39	1:3:30	1:5:28	1:6:16	0:2:17	0:2:5	1:13:81	0:6:58	2:3:25	0:5:51	1:3:14	0:2:13	0:10:34	0:2:9	0:1:9	0:3:11	0:7:68	1:11:76	1:0:9	0:1:23	0:0:23	0:2:14	0:4:16	1:4:15
rs35608111	1	T	C	14:36:47	4:12:16	0:3:2	3:10:8	7:16:19	2:21:11	4:12:17	1:10:11	4:6:9	1:2:5	7:54:36	10:27:29	2:9:18	7:22:27	1:6:11	5:5:5	8:21:16	1:5:5	2:3:5	2:5:7	4:36:35	12:33:43	1:2:7	4:10:10	4:6:13	0:11:5	2:7:11	4:7:9
rs12752025	1	C	T	9:30:59	2:10:19	0:1:4	0:10:11	2:14:28	1:12:21	3:11:20	1:10:11	2:7:10	2:3:3	5:26:65	7:19:39	4:9:17	1:24:31	1:8:9	0:3:12	5:14:26	1:5:5	0:6:4	1:7:6	6:38:31	5:29:54	1:5:4	2:5:17	0:6:17	1:8:7	3:7:10	1:7:12
rs12724170	1	G	C	24:43:32	9:13:10	1:2:2	7:10:4	12:19:13	9:19:6	8:14:12	6:12:5	6:7:6	1:5:2	24:56:17	19:27:20	5:13:12	9:31:16	2:8:8	8:4:3	11:25:9	3:4:4	3:5:2	3:6:5	10:42:23	22:43:23	2:4:4	5:10:9	7:10:6	2:12:2	3:8:9	5:11:4
rs12079662	1	A	G	11:45:43	6:10:16	1:1:3	2:9:10	4:18:21	0:22:12	4:16:13	4:8:11	2:7:10	2:2:4	10:47:38	11:23:31	7:15:7	8:24:24	4:10:3	0:4:11	5:16:23	3:3:5	1:6:3	2:6:6	8:44:23	10:41:37	2:5:3	4:6:14	6:8:9	1:9:6	5:7:8	2:5:13
rs6603841	1	T	C	10:39:50	5:13:14	0:2:3	2:5:14	3:14:26	0:15:19	2:16:16	2:8:13	1:8:10	0:3:5	4:34:58	6:22:37	3:7:20	7:12:37	1:5:12	0:5:10	2:15:28	1:4:6	0:4:6	0:7:7	3:27:45	4:34:50	1:4:5	4:9:11	1:8:14	1:5:10	2:5:13	3:6:11
rs12566922	1	G	T	10:40:49	5:13:14	0:2:3	2:5:14	3:16:25	0:15:19	2:16:16	2:8:13	1:7:11	0:3:5	4:34:59	6:22:38	3:7:20	7:12:37	1:5:12	0:5:10	2:15:28	1:4:6	0:4:6	0:7:7	3:27:45	4:34:50	1:4:5	4:9:11	1:8:14	0:5:10	2:5:13	3:6:11
rs7415896	1	A	G	8:43:48	4:13:15	0:2:3	2:5:14	2:14:28	1:15:18	2:17:15	2:8:13	1:7:11	0:3:5	3:32:62	6:24:36	3:7:20	7:15:34	2:5:11	0:6:9	2:20:23	1:4:6	0:4:6	1:7:6	4:30:41	7:31:50	1:4:5	4:9:11	1:8:14	1:5:10	2:7:11	1:11:8
rs12023817	1	A	C	7:41:48	3:14:15	0:2:3	2:4:14	2:14:28	0:14:20	1:13:18	2:8:13	1:7:11	0:3:5	3:30:63	5:23:38	1:7:20	7:14:33	2:4:12	0:5:10	2:11:32	1:4:6	0:4:6	0:8:6	3:27:44	5:29:52	1:4:5	4:9:11	1:7:14	1:5:10	2:5:12	1:8:11
rs1004125	1	A	C	2:22:74	1:11:20	0:0:5	0:6:15	1:8:34	0:3:31	0:13:21	1:2:20	1:4:14	0:3:5	4:19:74	3:14:48	1:7:21	0:12:44	0:4:14	0:3:12	1:9:35	1:4:6	2:1:7	0:4:10	4:17:54	3:15:70	0:3:7	1:6:16	0:2:21	0:3:13	0:1:19	1:3:16
rs9729637	1	T	G	5:32:61	1:10:21	1:2:2	2:8:11	2:16:26	3:10:20	1:16:17	1:11:10	1:6:12	1:3:4	2:19:76	0:14:52	0:10:20	4:15:36	2:10:6	1:4:10	1:13:31	0:4:7	0:4:6	1:7:6	2:16:57	2:23:63	0:4:5	2:2:19	0:5:18	1:3:12	2:6:12	0:7:13
rs12045091	1	C	T	5:33:61	1:9:22	1:3:1	0:6:15	4:13:27	4:17:13	2:18:14	2:11:10	0:13:6	1:4:2	6:36:54	3:29:34	1:7:21	4:19:32	1:6:11	2:2:11	3:11:31	1:1:9	0:2:8	0:4:10	4:27:44	8:41:39	1:6:3	1:3:20	2:12:9	2:5:9	1:7:12	1:7:12
rs11260698	1	C	T	9:39:46	5:10:16	1:2:1	0:7:14	11:20:12	1:17:16	4:16:13	1:8:14	1:8:10	0:3:5	15:46:32	11:30:22	3:16:9	7:27:20	1:8:9	3:7:5	8:19:16	3:2:6	1:5:4	1:7:6	6:38:28	13:32:39	0:2:7	2:6:16	4:7:12	1:6:9	4:6:9	2:6:11
rs2071957	1	T	C	2:28:68	0:8:24	0:4:1	0:5:16	2:13:29	5:8:20	1:10:23	0:7:16	0:10:9	1:2:5	5:35:56	3:26:36	1:7:21	5:20:31	0:7:11	2:4:9	3:11:31	1:1:9	0:2:8	0:0:14	5:30:40	9:43:36	1:6:3	1:3:20	2:13:8	2:6:8	1:6:13	0:6:13
rs10796398	1	A	G	5:31:63	1:11:20	1:2:2	2:7:12	2:20:22	2:11:21	0:16:18	2:9:11	2:5:12	1:2:5	3:18:75	0:13:53	0:6:23	3:19:34	1:9:8	0:5:10	1:14:30	0:3:8	0:5:5	1:7:6	2:16:57	1:20:67	0:4:6	2:2:20	0:5:18	1:3:12	2:6:12	0:7:12
rs9729649	1	A	G	11:45:42	6:10:15	1:2:2	6:7:8	2:19:22	4:16:14	2:19:13	7:11:5	3:7:9	1:3:4	9:35:52	3:20:42	3:13:13	5:25:23	2:11:5	1:6:8	3:16:25	3:1:7	2:7:1	1:10:3	6:31:37	8:29:51	1:4:4	5:10:8	1:8:14	2:5:9	2:8:10	2:12:6
rs9730418	1	G	A	1:13:82	0:4:27	0:1:4	0:2:19	0:4:40	0:9:25	0:2:30	1:2:20	0:1:18	0:0:8	3:15:78	0:10:56	2:8:20	0:6:48	0:4:14	0:4:11	0:6:39	0:3:8	0:3:7	0:2:12	0:8:67	1:7:80	0:3:7	4:9:11	1:9:13	0:2:14	0:2:18	0:4:15
rs9659396	1	A	G	1:25:73	1:5:26	0:0:5	1:5:15	2:3:39	1:5:28	1:5:28	0:5:18	0:5:14	0:0:8	0:12:84	1:10:54	0:4:26	0:7:48	0:3:13	0:1:14	0:7:37	0:2:9	0:0:10	0:3:11	0:8:67	0:13:75	0:1:9	0:0:24	0:0:23	0:0:16	0:3:17	0:2:18
rs9662131	1	A	G	15:50:34	2:12:18	0:4:1	4:7:10	3:19:22	5:16:13	6:15:13	2:12:9	3:9:7	0:4:4	9:43:45	5:28:33	5:8:17	6:19:31	1:6:11	3:6:6	7:16:22	1:7:3	1:7:2	0:8:6	7:31:37	6:31:51	0:4:6	3:8:13	4:11:8	0:7:9	3:6:11	1:10:9
rs10737109	1	G	A	2:38:59	0:6:26	0:4:1	1:5:15	0:11:33	2:12:20	1:14:19	1:6:16	1:6:12	0:2:6	3:34:60	1:16:49	3:5:22	2:14:40	0:5:13	2:5:8	2:16:27	0:4:7	1:7:2	0:5:9	3:21:51	2:19:67	0:1:9	3:8:13	3:11:9	0:6:10	1:7:12	1:5:13
rs4845829	1	A	G	5:43:51	0:9:23	0:4:1	1:6:14	1:15:28	4:11:19	3:13:18	1:8:14	1:7:11	0:4:4	5:38:53	2:24:40	4:7:19	2:17:36	0:5:13	3:5:7	2:18:25	1:4:6	1:7:2	0:5:9	7:23:45	4:21:63	0:3:7	3:8:13	4:11:8	0:7:9	1:7:12	1:9:10
rs12085938	1	A	G	2:6:91	0:3:29	0:0:5	0:1:20	1:4:39	0:3:31	1:2:31	0:2:21	0:1:18	0:3:5	0:9:88	1:8:57	0:4:26	0:5:51	0:0:18	0:2:13	0:2:43	1:0:10	0:0:10	0:0:14	1:8:66	0:6:82	0:2:8	0:0:24	0:2:21	0:1:15	0:0:20	0:4:16
rs1009976	1	T	C	7:24:68	1:8:23	0:0:5	2:4:15	2:8:34	1:8:25	2:7:25	1:6:16	1:5:13	0:3:5	3:21:72	2:14:48	0:7:22	1:10:45	0:3:15	0:3:12	0:9:36	1:2:8	0:0:10	0:3:11	1:16:58	0:19:68	0:3:7	0:0:24	0:2:21	0:1:15	0:3:16	1:3:16
rs7515958	1	G	A	1:9:89	1:4:27	0:2:3	0:7:14	1:13:30	0:3:31	0:6:28	1:0:21	1:4:14	0:1:7	0:15:82	0:13:52	1:3:26	0:7:48	0:6:12	0:2:12	1:9:33	0:1:10	0:0:10	0:0:14	1:18:56	1:26:60	0:1:9	0:2:22	1:2:20	0:0:16	0:3:17	0:4:16
rs7512369	1	T	C	2:6:91	0:3:29	0:0:5	0:1:20	0:4:40	0:3:31	1:1:32	0:2:21	0:1:18	0:2:6	0:4:92	0:3:62	0:2:28	0:2:54	0:0:18	0:0:15	0:2:43	1:0:10	0:0:10	0:0:14	0:2:73	0:2:85	0:2:8	0:1:23	0:2:21	0:1:15	0:0:20	0:1:19
rs1418632	1	T	C	8:46:45	6:10:16	0:3:1	1:7:13	4:19:21	4:17:13	4:11:19	3:11:9	2:5:11	0:4:4	15:44:38	7:28:31	1:14:15	8:22:26	2:11:5	0:4:11	2:18:25	1:5:5	2:5:3	2:6:6	11:30:34	8:30:50	0:7:3	4:10:9	1:5:17	1:7:8	5:5:10	2:7:11
rs11260644	1	T	C	14:41:43	7:14:11	1:3:1	5:11:5	11:19:14	2:14:18	8:16:9	7:6:10	2:12:5	2:4:2	9:49:39	13:29:22	6:18:6	11:22:23	3:9:6	6:8:1	9:22:14	1:4:6	1:2:7	2:8:4	14:36:25	29:37:22	1:7:1	4:8:12	8:8:7	5:8:3	5:5:10	5:9:6
rs974445	1	A	G	3:29:65	1:8:21	0:0:5	1:5:15	1:10:31	2:7:25	2:6:24	1:4:18	1:4:14	0:2:6	0:18:78	1:14:49	0:5:24	3:8:44	0:3:14	0:2:13	0:6:36	1:3:7	0:0:10	2:1:11	1:11:61	0:17:70	0:2:7	0:0:24	0:3:20	0:1:15	0:3:17	0:3:17
rs12072583	1	T	C	0:8:91	0:2:30	0:0:4	0:1:20	1:7:36	0:4:30	1:2:31	0:0:23	0:0:19	0:1:7	0:4:92	0:4:62	0:3:26	0:5:50	0:0:18	0:0:15	0:3:42	1:0:10	0:0:10	0:1:13	1:4:69	0:4:83	0:2:8	0:0:24	0:2:21	0:1:15	0:0:20	0:2:18
rs4845837	1	T	A	19:44:33	7:8:17	1:3:1	1:9:11	10:19:14	10:17:7	5:13:15	12:7:4	6:7:6	4:4:0	20:47:29	24:26:15	4:15:11	12:27:16	3:10:5	4:7:4	10:22:12	2:8:1	2:5:3	4:8:2	14:36:23	24:38:25	3:6:1	4:8:11	11:10:2	3:10:2	8:9:3	7:8:5
rs11583994	1	G	A	1:3:95	0:0:32	0:0:4	0:2:18	0:1:43	0:1:33	0:1:33	0:3:20	0:1:18	0:1:7	0:2:94	0:3:61	0:0:30	0:0:56	0:0:18	0:0:15	0:3:42	0:0:11	0:0:10	0:0:14	1:2:72	0:1:87	0:1:9	0:0:24	0:0:23	0:0:16	0:0:20	0:0:20
rs1291910	1	T	G	0:4:95	0:0:32	0:0:5	0:0:21	0:2:42	0:0:34	0:0:34	0:0:23	0:0:19	0:0:8	0:1:95	0:2:64	1:0:28	0:1:55	0:0:18	0:0:15	0:0:45	0:0:11	0:0:10	0:0:14	0:1:74	1:4:83	0:0:10	0:2:22	0:1:22	0:0:16	0:1:19	0:0:20
rs1695639	1	C	G	14:46:33	7:10:14	0:3:2	4:12:5	11:22:11	9:18:5	11:14:8	9:9:5	7:8:4	5:3:0	31:51:15	16:31:17	11:11:8	20:22:12	3:6:9	5:4:6	11:29:4	5:2:4	4:3:3	3:8:2	25:34:13	25:46:15	4:6:0	4:10:10	8:9:6	4:8:4	7:8:5	5:10:5
rs6603844	1	A	G	10:35:54	3:14:15	0:4:1	1:13:7	1:18:25	4:14:16	3:13:17	5:6:11	2:6:10	0:4:4	11:48:38	4:21:40	4:14:12	4:22:30	2:6:10	1:6:8	6:13:24	2:5:4	1:4:5	2:6:6	3:29:42	13:29:46	1:3:6	4:7:13	3:11:9	5:6:5	2:8:10	1:8:11
rs34374334	1	C	T	3:26:69	1:7:24	0:2:3	0:5:16	2:11:31	4:11:19	3:7:24	2:7:14	2:5:12	0:3:5	4:32:61	0:23:43	2:2:26	1:14:40	1:2:15	0:1:14	1:11:32	0:2:9	0:2:8	0:4:10	3:16:56	2:16:70	0:3:7	2:9:13	0:3:20	1:4:11	1:5:14	2:3:14
rs1695643	1	T	C	2:26:69	4:5:23	0:1:4	1:3:17	4:11:29	1:10:23	2:13:18	2:6:15	1:8:10	1:5:2	4:30:63	5:28:33	4:12:14	5:20:30	2:5:11	2:2:11	4:18:23	1:3:7	0:3:7	0:7:7	7:29:39	8:37:43	1:6:2	1:2:21	6:8:9	2:4:10	2:7:11	1:8:11
rs1695645	1	C	T	19:43:36	4:14:14	0:3:2	2:11:8	5:21:18	4:10:20	3:15:14	1:6:16	2:6:11	0:1:7	4:38:53	6:24:33	2:12:15	9:19:27	4:7:6	5:4:6	7:13:24	1:4:6	1:6:3	0:5:9	8:32:31	7:35:45	0:3:7	4:7:13	0:6:17	1:4:11	2:6:11	3:6:11
rs1775417	1	A	G	0:21:78	1:5:26	0:0:5	1:2:18	1:6:37	0:7:27	1:6:27	0:3:20	1:4:14	0:2:6	0:16:80	1:11:53	0:4:26	1:6:49	0:2:16	0:1:14	2:5:37	1:0:10	0:0:10	0:6:8	0:13:62	0:12:76	0:2:8	0:0:24	0:4:19	0:1:15	1:4:15	0:3:17
rs12036552	1	A	G	18:38:43	6:11:15	3:1:1	4:14:3	8:21:14	6:18:10	6:15:13	11:6:6	1:11:7	1:5:2	25:47:24	15:29:22	7:9:14	4:22:30	2:7:9	2:5:8	3:21:21	1:6:4	3:5:2	2:10:2	7:36:31	13:41:34	0:7:3	11:8:5	6:8:9	3:8:5	3:9:8	5:7:8
rs12407564	1	T	C	6:27:66	3:12:17	0:3:2	1:12:8	2:15:27	1:13:20	1:12:21	2:8:13	0:4:15	0:4:4	7:36:53	4:16:46	3:11:16	1:13:42	1:4:13	0:6:9	2:11:32	0:7:4	3:2:5	0:9:5	0:25:50	8:30:50	0:3:6	4:8:12	4:7:12	2:7:7	1:4:15	1:7:12
rs13376100	1	T	C	3:24:72	0:6:26	1:1:3	0:3:18	1:12:30	3:8:23	4:5:25	3:6:14	1:6:12	0:3:5	5:33:57	0:28:38	1:3:25	1:11:44	1:1:16	0:4:11	2:9:34	0:2:9	0:3:7	0:3:11	3:18:54	1:29:58	1:5:4	0:6:17	3:7:13	0:4:12	2:5:13	2:1:17
rs10907201	1	A	G	21:52:26	10:17:5	2:1:2	8:10:3	7:24:13	13:17:4	10:15:9	10:4:9	6:9:4	3:2:3	34:45:17	20:30:15	8:17:4	13:23:18	7:7:4	3:6:6	9:25:11	6:4:1	3:6:1	3:9:2	24:38:12	34:44:10	5:5:0	16:6:2	11:10:2	8:5:3	5:9:6	6:9:5
rs11809594	1	T	G	2:25:71	1:10:21	0:1:4	1:6:14	2:14:28	0:6:28	0:9:25	0:8:14	1:6:12	0:4:4	4:22:70	5:14:47	0:12:18	3:15:38	0:3:14	1:1:12	2:18:25	1:2:8	0:1:9	0:9:5	2:17:56	2:19:67	0:4:6	0:1:23	0:4:19	0:4:12	1:8:11	0:10:10
rs707583	1	C	A	18:41:40	5:15:11	1:1:3	1:11:9	3:22:19	8:14:12	6:12:16	2:11:10	3:9:7	3:3:2	12:43:41	7:35:24	6:10:14	7:24:25	5:8:5	0:7:8	4:19:22	2:8:1	3:6:1	2:5:7	13:39:23	18:40:30	2:6:2	6:10:8	1:8:14	2:8:6	3:7:10	4:6:10
rs11260662	1	T	G	1:28:69	0:7:25	2:1:2	0:4:17	1:20:23	1:9:23	0:10:24	1:5:17	0:6:12	0:3:5	1:24:69	1:14:49	0:5:24	1:21:34	0:4:14	2:3:10	1:12:31	0:0:11	0:3:7	0:3:11	0:15:60	2:19:66	0:0:10	3:1:20	0:2:21	0:0:16	0:4:16	0:3:17
rs10907205	1	A	G	10:45:43	1:9:21	0:3:2	0:8:13	1:16:27	2:8:24	1:11:21	3:9:11	2:8:9	1:2:5	3:24:70	4:20:41	1:7:22	1:20:35	1:6:11	1:5:9	1:11:33	0:1:10	2:0:8	0:2:12	1:15:59	2:17:69	0:2:8	1:8:15	0:4:19	0:2:14	3:6:11	0:4:16
rs9439603	1	A	G	15:30:52	5:16:10	1:3:1	2:11:7	11:22:10	7:14:13	4:14:15	0:10:13	2:10:7	0:3:5	26:43:28	10:35:21	11:11:8	8:28:18	4:10:4	3:8:3	17:20:7	5:5:1	5:2:3	1:9:4	17:38:20	27:38:21	1:6:3	4:7:12	6:9:8	9:5:2	4:7:9	7:8:5
rs10157819	1	G	A	7:41:51	1:6:25	0:2:3	0:6:15	0:11:32	2:6:25	0:10:24	2:7:14	1:6:12	0:2:6	3:22:71	4:19:43	1:8:21	1:19:36	0:7:11	1:2:12	1:8:36	0:1:10	1:1:7	0:2:12	1:12:62	4:15:69	0:0:10	1:10:13	0:6:17	0:2:14	1:6:13	0:6:14
rs1695620	1	C	T	3:22:74	1:9:22	0:1:4	0:6:15	2:11:31	2:9:23	0:6:28	0:1:21	0:7:12	0:0:8	7:19:71	1:18:47	3:7:20	2:11:43	0:7:11	0:3:12	2:18:25	1:4:6	2:3:5	1:3:10	2:23:50	3:27:58	0:3:7	2:4:17	1:3:19	1:6:9	1:3:16	1:5:14
rs1695623	1	T	C	2:15:82	0:8:24	0:2:2	0:6:15	0:5:39	0:7:27	3:5:26	0:2:21	0:1:18	0:0:7	2:25:70	0:11:55	4:8:18	1:8:47	1:3:14	0:4:11	1:4:39	1:2:8	0:2:8	0:2:12	1:13:61	2:27:59	1:4:5	1:3:19	3:7:13	0:6:10	1:4:15	2:5:13
rs2173541	1	T	C	23:48:28	11:14:7	1:3:1	8:8:5	14:24:6	10:17:7	12:13:9	9:10:4	5:10:4	4:3:0	22:50:24	19:27:19	4:12:14	14:30:12	5:7:6	3:10:2	5:27:13	1:7:3	1:5:4	7:4:3	24:36:15	19:42:27	3:6:1	5:12:7	6:11:5	2:10:4	6:7:7	4:8:8
rs12145625	1	A	G	1:27:71	2:6:24	1:3:1	0:6:15	3:21:20	0:9:25	0:12:22	1:6:16	0:7:12	0:3:5	1:30:66	2:17:47	1:4:25	0:19:37	0:8:10	1:5:9	1:10:34	1:1:9	0:3:7	0:4:10	2:19:54	3:18:67	0:3:7	1:1:22	0:4:19	0:1:15	1:6:13	0:4:16
rs9439607	1	A	G	9:42:48	5:11:16	0:0:5	4:3:14	4:14:26	4:19:11	3:15:16	3:11:9	1:10:8	2:2:4	10:42:44	7:31:28	5:7:18	4:29:23	1:8:9	1:6:8	2:19:23	1:5:5	1:4:5	2:8:4	11:33:31	14:32:42	1:5:4	2:9:13	5:9:9	2:7:7	3:6:11	3:6:11
rs811283	1	C	T	2:15:81	0:9:23	0:2:3	0:6:15	0:6:38	0:7:27	2:8:23	0:3:20	0:1:18	0:0:8	2:25:69	0:10:56	3:9:18	1:7:47	1:3:14	0:4:11	1:6:38	1:2:8	0:2:8	1:1:12	1:14:60	1:28:58	0:5:5	0:5:19	2:8:13	0:5:11	1:5:14	1:6:13
rs770683	1	A	G	3:21:74	1:9:22	0:1:4	0:5:16	0:8:35	0:8:24	0:6:28	0:1:22	0:8:11	0:0:8	5:18:71	1:16:49	2:10:18	2:12:42	0:5:13	0:3:12	2:15:27	0:4:7	2:2:6	1:3:10	2:19:53	3:23:62	0:0:10	2:5:17	0:3:20	0:8:8	1:3:16	1:7:12
rs6663290	1	T	C	2:18:77	1:4:27	0:3:2	0:3:18	2:19:23	0:9:25	0:10:24	0:4:19	0:6:13	0:1:7	1:30:66	1:16:49	0:7:23	0:18:38	0:7:11	1:1:13	0:14:31	1:1:9	0:3:7	0:3:11	4:17:53	2:24:62	0:2:8	2:4:18	1:5:17	0:3:13	1:6:13	1:3:16
rs17028422	1	G	T	0:1:97	0:0:32	0:1:4	0:1:20	0:6:38	0:3:31	0:0:33	0:1:22	0:0:19	0:1:7	0:4:92	0:2:63	0:1:29	0:6:49	0:1:17	1:3:11	0:4:41	0:1:10	0:1:9	0:1:13	1:4:70	1:3:84	0:0:10	0:1:23	0:1:22	0:2:14	0:3:17	0:3:17
rs6669927	1	C	T	14:48:37	7:11:14	1:3:0	0:12:9	7:23:14	6:17:11	1:15:18	3:11:9	3:11:5	2:3:3	16:43:37	10:34:21	2:10:18	9:33:14	5:9:4	5:3:7	8:20:17	2:3:6	3:3:4	1:7:5	12:23:40	10:43:35	2:3:5	6:9:9	1:8:14	0:8:8	1:8:11	3:8:9
rs6666290	1	A	C	5:35:56	2:8:22	0:1:4	0:6:15	0:5:39	2:8:24	0:7:27	2:7:14	1:6:12	1:2:5	5:22:69	4:19:42	1:7:22	4:17:34	1:7:10	0:3:11	1:11:33	0:2:9	1:1:8	0:3:11	1:14:60	3:24:61	0:4:6	1:6:16	0:2:21	0:3:13	0:2:18	0:5:15
rs11260670	1	A	C	13:48:38	7:12:13	1:2:1	0:12:9	7:18:19	6:15:13	1:16:17	2:11:9	2:12:5	2:3:3	14:42:41	10:30:26	2:10:17	9:27:20	5:9:4	4:4:7	6:19:20	2:3:6	3:2:5	1:8:5	9:23:43	9:42:37	2:3:5	6:9:9	1:8:14	0:8:8	1:8:11	3:6:11
rs1695629	1	C	A	22:49:28	9:19:4	0:3:2	9:11:1	9:25:10	8:18:8	10:16:8	2:16:5	4:11:4	5:1:2	25:45:26	13:36:15	6:16:8	19:18:17	6:7:4	3:5:7	4:26:14	4:4:3	2:3:5	7:7:0	22:37:15	24:41:22	5:4:0	11:8:3	9:9:5	3:12:1	5:6:9	3:11:6
rs771072	1	A	G	13:47:39	3:14:15	1:2:2	0:11:10	5:26:12	5:15:14	6:16:11	2:14:6	2:7:10	2:0:6	13:50:34	12:30:24	4:17:8	7:22:27	4:5:8	4:7:4	12:20:12	2:4:5	3:3:4	0:4:10	10:31:34	17:40:31	0:4:5	3:7:13	4:9:10	1:12:3	5:4:10	5:7:8
rs771073	1	T	C	3:23:73	0:7:25	0:3:2	0:2:19	0:6:37	0:5:29	0:3:31	1:3:19	0:4:15	0:1:7	0:16:79	0:11:54	0:6:24	1:12:41	0:1:17	1:2:12	1:8:35	0:2:9	0:2:8	0:3:11	2:17:56	0:12:74	0:1:9	0:2:22	0:3:20	0:1:15	2:3:15	0:4:16
rs7544244	1	G	A	0:7:90	0:1:31	0:1:4	2:1:18	0:5:38	0:2:32	0:2:32	1:1:21	0:3:16	0:0:8	0:5:92	0:10:53	0:1:29	0:2:54	0:2:16	1:4:10	1:4:40	0:1:10	0:1:9	0:1:13	1:8:66	0:6:81	0:1:9	0:1:23	1:0:22	0:3:13	0:3:17	0:1:19
rs707595	1	A	G	7:42:50	5:7:20	0:3:2	3:9:9	5:21:18	7:12:15	6:11:17	4:9:10	1:14:4	0:4:4	12:42:43	11:26:29	5:15:10	5:27:24	1:10:7	2:8:5	6:22:17	5:2:4	2:3:5	2:5:7	7:29:39	14:36:38	0:3:7	3:8:12	1:8:14	1:11:4	1:10:9	5:8:7
rs770701	1	G	A	0:0:99	0:1:31	0:1:4	0:0:21	0:4:40	0:1:32	0:0:34	0:1:22	0:1:18	0:0:8	0:8:89	0:7:58	0:3:27	1:1:54	1:0:17	0:0:15	0:5:39	1:1:9	0:1:9	0:0:14	0:5:70	0:9:79	0:0:10	0:3:21	0:4:19	0:3:13	0:4:16	0:1:19
rs709189	1	A	G	16:53:30	10:10:12	0:3:2	8:9:4	9:28:7	13:13:8	10:18:6	12:6:5	7:10:2	4:3:1	29:45:23	22:28:13	12:12:6	12:25:19	9:4:5	4:11:0	12:23:9	6:3:2	1:4:5	4:6:4	25:35:15	29:42:17	3:3:4	8:12:3	3:10:10	6:8:2	7:9:4	8:8:4
rs2649070	1	C	T	22:42:32	9:12:11	2:2:1	4:10:6	8:25:8	8:12:13	8:14:12	4:7:11	2:9:8	1:4:3	16:45:35	13:33:17	8:11:11	15:22:16	5:3:9	1:4:9	11:20:14	1:6:4	5:5:0	3:7:4	15:26:30	12:48:25	3:4:3	3:11:8	11:9:3	1:7:8	3:8:9	2:14:4
rs770711	1	T	C	13:42:44	4:14:14	0:4:1	4:8:9	5:14:25	5:16:13	4:15:15	3:12:8	3:8:8	2:3:3	10:36:51	8:22:36	0:11:18	3:19:32	1:6:11	2:6:7	2:20:23	0:6:5	1:4:5	1:5:8	3:27:45	5:33:50	1:3:6	8:9:6	4:10:9	1:5:10	3:7:10	4:7:9
rs11581150	1	T	C	2:39:58	4:12:16	0:2:3	0:9:11	2:19:22	1:14:19	5:12:17	2:12:9	1:5:13	0:5:3	11:37:47	5:20:40	2:11:17	3:24:29	5:7:6	2:4:9	1:25:18	1:5:5	0:2:8	0:6:8	12:27:36	11:27:50	1:2:7	1:4:19	0:2:21	0:9:7	1:6:13	1:9:10
rs41321444	1	A	G	0:18:81	3:6:23	0:2:3	0:2:19	0:5:38	1:5:28	1:5:28	1:6:16	0:0:18	0:2:6	2:9:83	0:1:65	0:0:30	1:10:45	0:4:14	1:3:11	0:8:37	0:0:11	0:1:9	0:2:11	0:12:63	1:9:78	1:0:9	0:2:22	0:0:23	0:0:16	0:1:19	0:1:19
rs770695	1	C	G	5:30:63	0:10:22	0:2:3	0:3:17	1:17:26	2:7:25	0:6:28	0:5:18	1:5:13	0:2:6	3:19:75	0:16:48	3:6:21	1:17:37	0:1:17	1:4:10	0:10:35	0:3:8	0:3:7	1:4:9	2:27:46	3:18:67	0:2:8	1:7:15	0:0:23	1:5:10	0:5:15	0:4:16
rs2649063	1	G	A	8:47:42	5:15:11	0:4:1	3:10:8	2:19:21	5:18:10	0:19:14	4:9:9	5:7:6	2:2:4	10:44:42	9:29:28	2:10:17	8:18:29	0:6:12	1:2:12	2:19:24	1:5:5	0:2:8	1:6:7	3:30:40	10:28:49	2:5:3	9:8:7	4:12:6	1:8:7	3:5:12	3:10:7
rs11260689	1	A	G	2:22:75	1:7:24	0:2:3	0:3:18	2:10:31	0:6:28	2:11:21	2:5:16	0:5:14	0:2:6	3:33:60	6:10:48	4:4:21	1:13:42	2:7:9	1:8:5	0:21:24	1:4:6	1:3:6	0:3:11	11:21:43	6:21:61	0:2:8	1:1:21	0:7:16	0:5:11	1:6:13	0:10:10
rs11260693	1	G	A	8:37:53	2:8:22	0:3:2	0:7:14	3:19:22	2:15:17	5:10:19	3:10:10	3:7:9	1:4:3	7:40:50	10:21:34	2:9:19	4:20:31	3:6:9	4:5:5	5:21:19	1:4:6	1:4:5	0:6:8	9:30:36	7:31:50	0:6:4	6:7:11	1:11:11	4:6:6	1:8:11	6:11:3
rs28637880	1	A	G	1:23:74	0:5:27	0:2:3	0:3:18	1:11:31	1:7:25	3:8:23	2:6:15	0:5:14	0:1:7	2:32:61	4:10:50	3:3:22	1:8:47	3:6:9	2:7:6	0:19:23	1:4:6	1:4:5	0:4:10	7:22:45	1:22:64	0:1:9	0:3:21	0:9:14	0:5:11	2:5:13	0:10:10
rs7416733	1	A	G	1:19:77	0:3:29	0:1:4	0:2:18	1:8:34	1:5:28	0:10:24	2:6:15	0:4:14	0:1:7	3:26:67	3:11:50	2:4:23	2:5:48	1:8:9	2:7:6	0:20:24	1:3:7	1:4:5	0:4:10	6:21:48	1:21:66	0:1:9	0:3:21	0:7:16	0:5:11	1:5:14	1:8:11
rs7416850	1	T	G	2:21:76	0:3:29	0:0:5	0:3:18	0:10:34	0:10:24	0:4:30	1:6:16	1:4:14	0:1:7	1:17:78	0:15:49	0:5:23	1:13:41	0:3:14	0:2:13	1:8:36	0:1:10	0:1:9	0:2:12	1:8:66	1:13:74	0:1:9	5:9:10	1:4:18	1:3:11	0:4:16	1:7:12
rs4845818	1	A	G	15:45:39	6:18:8	0:3:2	1:10:10	9:23:12	8:16:10	10:16:8	3:12:8	5:6:8	4:2:2	25:44:27	16:33:16	4:10:12	6:26:24	6:9:3	4:5:6	5:24:15	3:3:5	2:5:3	3:7:4	22:31:22	20:46:22	3:5:2	4:10:9	9:6:8	1:9:6	6:6:8	2:9:8
rs28479388	1	G	A	22:49:27	10:16:6	0:4:1	3:11:7	13:23:6	13:11:9	15:16:3	8:12:3	7:8:4	5:2:1	36:44:17	26:31:8	8:9:13	12:27:16	11:4:3	7:6:2	18:17:9	5:4:2	4:5:1	5:4:4	35:30:10	31:45:12	5:3:2	5:10:8	9:7:7	3:9:4	7:9:4	8:9:3
rs28722621	1	C	T	0:8:91	0:1:31	0:0:4	0:2:19	0:3:41	0:4:29	0:9:25	1:5:17	0:4:15	0:0:8	0:16:79	1:8:57	1:6:23	0:8:48	0:3:15	2:2:11	0:12:33	1:3:7	1:1:8	0:2:12	2:8:65	0:11:77	0:0:10	0:2:22	0:1:22	0:1:14	0:3:17	0:5:15
rs12139627	1	A	G	2:16:77	1:6:25	0:1:4	0:5:16	1:10:33	1:9:22	2:4:28	0:5:17	0:6:12	0:1:7	3:18:76	0:11:50	0:9:21	1:13:40	0:6:11	0:2:13	0:8:37	0:3:8	1:0:9	0:0:14	2:13:59	0:13:75	0:1:9	1:1:21	0:4:19	0:2:14	0:0:20	0:2:18
rs4908936	1	C	A	4:22:72	1:5:26	0:1:4	1:4:16	0:13:31	3:5:26	2:8:24	0:3:19	1:2:15	0:1:7	2:22:72	2:16:48	1:6:23	2:11:42	0:4:14	0:3:12	0:7:38	1:1:9	1:3:6	1:5:8	2:16:57	5:22:61	1:5:4	4:9:11	3:11:9	0:7:9	0:2:18	0:8:12
rs12060900	1	A	G	4:24:70	1:9:22	0:1:4	1:7:13	6:9:29	2:12:20	2:7:25	1:5:17	0:8:11	0:3:5	5:19:72	3:17:45	0:12:17	2:22:30	1:7:9	0:3:12	3:15:27	0:4:7	0:1:9	0:1:13	5:17:53	3:20:65	0:4:6	1:1:22	0:6:17	0:4:12	0:1:19	0:6:14
rs7549818	1	A	G	7:43:48	3:12:17	0:1:4	2:5:14	0:10:34	1:6:27	3:14:17	2:5:16	0:4:15	1:3:4	3:23:69	4:15:47	1:15:14	1:13:41	3:3:12	1:3:11	3:17:25	2:4:5	1:5:4	0:5:9	3:24:47	6:33:49	1:4:5	1:2:21	0:4:19	2:7:7	2:8:10	1:5:14
rs7549324	1	A	G	12:42:44	6:12:14	3:1:0	4:8:9	9:26:9	8:18:8	4:15:15	8:7:8	3:12:4	3:0:4	29:40:28	15:34:17	6:9:15	14:22:20	4:5:9	6:6:3	9:19:17	2:3:6	1:5:4	3:9:2	13:36:26	14:43:31	0:3:7	7:10:7	4:10:9	1:6:9	6:12:2	4:11:5
rs12098207	1	A	G	0:2:96	0:1:31	0:0:5	0:2:19	0:3:41	0:2:32	0:0:34	0:0:23	0:1:18	0:1:7	0:0:97	0:3:63	0:1:29	0:2:53	0:1:17	0:0:15	0:3:41	0:1:10	0:0:10	0:1:13	0:0:75	0:2:85	0:0:10	0:1:23	0:2:21	0:0:16	0:0:20	0:0:20
rs551207	1	C	T	4:29:66	1:11:20	0:1:4	0:6:14	0:11:33	1:10:23	5:5:23	1:3:19	1:7:11	2:1:5	0:27:69	2:9:53	2:9:18	3:13:39	1:3:13	0:1:14	2:16:26	1:0:10	0:1:9	0:3:11	1:24:50	3:10:75	0:2:8	4:4:15	1:4:18	0:4:12	0:4:16	0:5:15
rs6662680	1	T	C	6:42:51	1:14:17	0:1:4	2:5:14	0:10:34	1:7:26	3:11:19	2:4:17	0:4:15	0:3:5	3:22:71	3:15:48	2:13:14	1:13:42	2:4:12	1:3:11	2:16:27	2:4:5	1:5:4	0:5:9	3:25:47	6:33:49	1:4:5	0:4:20	0:5:18	1:8:7	1:8:11	1:4:15
rs12132390	1	T	C	0:4:94	0:2:30	0:0:5	0:1:20	0:1:43	0:0:34	0:1:33	0:1:22	0:2:17	0:1:7	0:3:94	0:0:66	0:0:29	0:2:54	0:1:17	0:0:14	0:4:41	0:0:11	0:0:10	0:0:14	0:0:75	0:0:88	0:0:10	0:0:23	0:0:23	0:0:16	0:0:20	0:0:20
rs10399600	1	G	T	15:44:40	7:14:10	1:2:1	4:12:5	7:24:12	4:21:8	7:16:11	5:9:9	3:11:5	1:4:3	24:35:38	14:31:18	6:10:14	7:24:25	4:8:6	4:7:4	6:19:18	0:4:7	1:5:4	2:10:2	6:25:44	9:38:40	0:4:6	8:9:7	1:9:13	4:8:4	8:5:7	3:12:5
rs1295093	1	A	G	0:4:94	0:1:31	0:1:4	0:0:21	0:5:36	1:1:31	0:0:32	0:0:23	0:1:17	0:0:8	0:1:93	0:2:61	0:3:26	0:4:50	0:0:17	0:0:15	0:2:43	0:0:11	0:0:10	0:0:14	0:3:70	0:4:84	0:0:9	0:0:23	0:0:23	0:2:14	0:0:20	0:1:19
rs6701690	1	G	C	0:23:75	0:5:27	0:0:5	0:8:13	1:9:34	1:1:32	0:4:30	0:2:21	1:3:15	0:2:6	0:7:89	1:5:60	0:3:27	1:8:47	0:2:15	0:4:11	0:6:39	0:1:10	0:0:10	0:0:14	2:17:56	0:10:76	0:1:9	0:0:24	0:0:23	0:2:14	0:3:17	0:1:19
rs3789541	1	A	G	1:11:87	0:2:30	0:0:5	0:0:21	0:7:37	0:2:31	0:5:29	0:3:19	0:7:12	0:0:8	1:16:79	1:5:59	0:4:25	0:2:54	0:1:16	0:1:14	0:6:39	0:1:10	0:3:7	0:1:13	0:7:68	0:8:80	0:0:10	0:1:22	0:5:18	0:1:15	0:2:18	1:4:15
rs2273032	1	A	G	1:9:89	0:0:32	0:2:3	0:0:21	0:4:40	0:0:34	0:1:33	0:1:22	0:0:19	0:1:7	1:3:93	1:5:60	0:2:28	0:6:49	0:0:17	0:1:14	0:4:41	0:2:9	0:1:9	0:1:13	0:1:73	0:2:86	0:0:10	0:0:24	0:1:22	0:1:15	0:1:19	0:1:19
rs7521209	1	C	T	4:23:72	2:9:21	0:2:3	0:8:12	1:14:29	0:11:23	3:10:21	0:5:18	1:3:15	0:3:5	2:15:80	4:13:49	2:6:22	1:11:44	1:1:16	1:1:13	4:11:30	0:2:9	0:4:6	1:2:11	2:17:54	1:18:68	0:4:6	0:2:22	0:8:15	0:3:13	0:6:14	0:7:13
rs3789524	1	G	A	1:24:74	2:9:21	0:2:3	1:8:12	6:11:27	2:15:17	4:8:22	1:9:13	0:6:13	0:2:6	5:39:52	6:24:36	0:14:16	5:19:32	0:7:10	1:5:9	2:19:24	1:3:7	2:2:6	3:5:6	9:25:41	7:36:45	2:4:4	1:7:16	3:5:14	0:5:11	0:6:14	1:8:11
rs1802353	1	T	C	6:30:61	2:11:19	0:1:4	1:6:13	1:17:23	2:9:22	0:8:26	2:4:17	0:3:15	0:4:4	4:29:62	9:17:40	3:9:18	1:20:35	0:4:13	0:7:7	3:11:27	0:1:10	0:4:6	0:7:7	8:30:36	1:24:63	0:4:6	0:4:19	0:8:15	1:2:13	0:6:14	1:8:11
rs6675376	1	C	G	23:45:30	6:17:9	1:3:1	7:11:3	4:21:18	5:20:9	10:14:9	4:12:7	3:8:8	2:4:2	20:51:25	21:27:16	9:13:7	16:22:16	5:8:5	3:6:6	12:16:17	3:6:2	0:7:3	3:5:6	19:38:17	14:45:28	1:7:2	0:8:16	3:6:14	0:8:8	6:8:6	4:12:4
rs12046229	1	T	C	3:17:78	0:9:23	0:1:4	1:5:15	1:6:37	0:6:28	0:7:27	0:7:16	1:7:11	0:1:6	0:16:79	3:3:60	1:4:25	1:8:46	0:3:15	0:2:13	0:7:37	1:2:8	0:0:10	0:3:10	0:8:66	0:15:73	0:0:10	0:0:24	0:0:22	0:2:14	0:1:19	0:2:18
rs7540913	1	G	A	11:28:59	3:14:14	0:3:2	3:10:8	2:14:28	2:12:20	3:10:20	2:9:12	1:13:5	1:3:3	3:32:62	5:12:48	3:10:17	6:19:30	2:8:8	1:3:11	4:13:28	1:4:6	0:3:7	1:5:7	3:23:48	3:30:55	1:2:7	0:2:22	1:7:15	0:6:10	2:6:12	1:7:12
rs35016990	1	A	G	0:5:90	0:1:31	0:0:5	0:0:20	0:0:42	0:1:33	0:0:33	0:0:21	0:0:19	0:0:8	0:2:91	0:0:61	0:1:27	0:1:55	0:1:16	0:0:15	0:1:44	0:0:11	0:0:9	0:0:14	0:2:70	0:3:83	0:0:9	0:0:24	0:1:22	0:0:16	0:0:20	0:2:17
rs4908563	1	C	T	25:38:35	11:12:9	1:3:1	5:14:2	8:14:21	8:18:8	11:14:8	6:11:6	8:9:2	4:2:2	22:49:25	20:27:19	10:13:7	20:23:13	3:7:8	4:4:7	10:20:15	3:6:2	2:5:3	5:7:1	14:38:23	14:44:30	2:6:1	3:7:14	3:9:10	3:6:7	6:7:7	2:14:4
rs11587438	1	C	T	11:34:54	5:13:14	0:3:2	1:8:12	2:10:31	3:11:19	3:11:19	2:5:16	1:10:8	1:5:2	3:32:61	6:13:47	3:6:20	3:16:37	2:8:8	1:3:11	5:14:26	0:2:9	0:4:6	1:6:6	6:27:42	3:30:54	0:2:7	1:5:17	2:7:13	0:5:11	2:8:10	1:9:10
rs14057	1	G	A	23:44:32	5:16:11	1:2:2	6:9:6	10:24:9	11:17:6	7:17:9	6:15:2	11:8:0	4:3:1	32:49:16	21:26:18	9:13:8	16:26:14	2:9:7	6:7:2	12:24:9	4:4:3	1:6:2	5:8:1	13:35:26	19:40:28	3:3:4	11:9:4	8:5:10	1:9:6	8:7:5	8:8:4
rs12127219	1	C	A	0:27:71	0:8:24	0:2:3	1:6:14	4:12:27	2:11:21	1:9:23	2:10:11	2:7:9	0:3:5	4:33:57	1:14:49	1:5:23	2:15:37	0:5:12	1:5:9	5:14:26	1:4:6	1:3:6	1:5:8	2:14:59	1:25:61	0:2:8	2:9:12	2:3:18	0:3:13	3:4:12	5:5:9
rs200448	1	T	C	16:38:44	4:12:16	0:1:4	4:6:11	6:20:17	5:17:12	4:14:16	6:9:8	5:12:2	3:3:2	16:47:34	13:27:25	8:10:12	12:21:20	0:8:10	4:4:7	6:18:19	3:3:5	1:4:5	2:9:3	9:34:31	13:41:33	1:6:3	5:7:12	3:8:12	0:9:7	5:6:9	3:8:8
rs12137794	1	T	C	1:14:84	0:4:28	0:0:5	0:3:18	0:3:41	0:0:34	1:3:30	0:4:19	0:1:18	0:0:8	0:5:91	0:3:63	0:1:27	0:2:52	0:1:17	0:0:15	0:2:43	0:0:11	1:0:9	0:2:12	0:8:67	0:3:85	0:0:10	1:3:20	0:2:21	0:1:15	0:2:18	0:0:20
rs35293685	1	T	C	0:7:92	1:2:28	0:1:3	0:2:18	0:3:39	0:0:33	0:1:33	0:0:23	0:2:17	0:0:8	0:8:86	0:4:59	0:2:28	2:2:52	0:0:18	0:1:14	1:5:39	0:0:11	0:1:9	0:0:14	1:4:70	0:8:79	0:0:10	0:0:24	0:1:22	0:2:14	0:0:20	0:2:18
rs12126058	1	C	T	21:44:33	6:14:12	2:2:1	6:8:6	13:24:7	11:14:8	8:18:8	7:14:2	10:8:0	3:4:0	33:46:18	21:27:17	12:12:6	17:24:15	2:10:6	6:7:2	13:22:10	5:3:3	3:5:2	5:8:1	12:36:26	20:40:26	2:5:3	11:8:4	8:5:10	1:9:6	10:5:5	7:11:2
rs278021	1	T	C	0:20:79	1:4:27	0:3:2	0:6:15	3:11:30	1:9:24	0:11:23	1:5:17	1:5:13	0:2:6	3:23:71	1:11:53	1:6:23	2:6:47	0:5:13	1:5:9	2:9:33	1:2:8	0:4:6	1:3:10	0:9:66	0:16:72	0:1:9	1:10:13	2:2:19	0:0:16	2:5:13	0:8:12
rs277681	1	C	A	1:29:69	1:5:26	0:3:2	0:7:13	4:12:28	1:11:22	0:12:22	1:6:16	1:6:12	0:2:6	2:27:65	2:16:48	1:8:21	3:7:46	0:6:12	1:6:8	3:10:32	1:1:9	0:6:4	1:3:10	3:11:61	0:21:66	0:2:8	3:8:13	2:4:17	0:3:13	2:6:12	0:8:12
rs12568431	1	T	C	6:50:43	5:14:13	1:4:0	2:10:9	1:18:25	5:11:18	1:20:13	0:6:17	1:8:10	0:4:4	12:47:38	9:24:33	4:9:17	6:15:35	3:8:7	1:4:10	5:18:22	2:4:5	0:3:7	1:4:9	12:30:32	15:33:40	1:6:3	3:6:15	3:10:10	5:9:2	1:4:15	2:8:10
rs277664	1	A	G	11:44:43	2:8:22	1:2:2	4:9:8	7:25:12	7:12:14	1:15:16	7:8:8	5:9:4	2:4:2	20:48:28	10:30:24	4:14:12	7:22:26	3:6:8	3:10:2	6:16:23	3:4:4	3:6:1	3:3:8	9:24:42	8:37:43	1:5:4	6:11:7	7:9:7	2:11:3	4:9:7	3:10:6
rs12069069	1	A	G	0:3:96	0:0:32	0:1:4	0:1:20	0:2:42	0:0:33	0:0:34	0:2:21	0:1:18	0:0:8	0:4:93	0:3:63	0:0:30	1:4:51	0:2:16	0:0:15	0:3:42	0:0:11	1:0:9	0:0:14	0:3:72	0:1:87	0:0:9	0:1:23	0:0:23	0:0:16	0:0:20	0:1:19
rs12034160	1	T	C	0:10:89	0:3:29	0:0:5	0:1:19	0:3:41	0:1:33	1:1:32	0:4:19	0:1:18	0:1:6	0:9:88	0:5:61	0:1:29	2:6:48	0:2:16	0:0:15	0:5:40	0:0:11	0:0:10	0:1:13	0:3:72	0:7:81	0:0:9	2:4:18	0:2:21	0:3:13	0:2:18	0:0:20
rs391674	1	A	G	23:46:30	12:14:6	3:1:1	7:9:5	5:26:13	12:13:8	12:15:7	4:15:4	3:11:5	1:6:1	26:42:28	18:31:17	9:11:10	19:22:15	5:10:3	1:7:7	9:27:9	3:3:5	2:3:5	2:8:3	24:33:18	29:38:21	3:5:2	8:10:6	3:11:9	1:12:3	6:4:10	2:10:8
rs1542899	1	G	A	0:9:90	0:2:30	0:0:5	0:1:20	0:3:41	0:0:34	0:1:32	0:4:19	0:1:18	0:1:7	0:9:86	0:3:63	0:0:30	2:5:49	0:1:17	0:0:15	0:4:41	0:0:11	0:0:10	0:1:13	0:2:73	0:6:81	0:0:10	2:3:19	0:2:21	0:2:14	0:2:18	0:0:20
rs12135223	1	G	A	1:9:89	0:6:26	0:1:4	0:1:19	0:6:38	0:3:31	0:5:29	0:4:19	0:1:18	0:2:6	1:16:80	3:12:51	2:2:26	0:2:54	0:1:17	0:1:14	1:4:39	0:2:9	0:0:10	0:1:13	0:6:69	1:8:79	0:0:10	0:2:22	0:1:22	0:1:15	0:3:17	0:2:18
rs12058625	1	T	C	7:28:62	2:12:18	0:2:3	0:7:14	2:11:31	1:5:28	1:12:21	0:7:16	0:5:14	0:1:7	1:15:80	0:11:55	0:6:24	7:10:39	1:6:11	0:2:13	3:16:26	0:2:9	1:1:8	2:2:10	3:21:51	2:21:65	1:1:8	0:3:21	0:5:18	0:0:16	2:5:13	0:7:13
rs6700891	1	A	G	1:16:82	1:2:29	0:1:4	0:4:17	1:12:31	0:8:25	0:4:30	0:8:15	0:1:18	0:1:7	0:21:76	1:12:53	0:7:23	1:7:47	0:3:15	1:5:9	1:8:36	1:2:8	0:5:5	0:2:12	2:14:58	0:17:71	0:2:8	3:9:12	2:4:17	0:2:14	1:5:14	1:6:13
rs17441375	1	C	A	1:16:82	1:2:29	0:1:4	0:4:17	1:12:31	0:8:26	0:4:30	0:8:15	0:1:18	0:1:7	0:21:76	1:12:53	0:7:23	1:8:47	0:3:15	1:5:9	1:8:36	1:2:8	0:5:5	0:2:12	2:14:59	0:17:71	0:2:8	3:9:12	2:4:17	0:2:14	1:5:14	0:7:13
rs11582310	1	A	G	0:5:94	0:1:31	0:0:5	0:0:21	0:4:40	0:1:33	0:2:32	0:0:23	0:1:18	0:0:8	0:9:88	0:3:62	0:3:27	0:1:55	0:1:17	1:1:13	0:3:42	0:1:10	0:1:9	0:1:13	0:3:72	0:1:87	0:0:10	0:0:24	0:1:22	0:3:13	0:0:20	1:1:18
rs8918	1	T	C	11:45:42	5:14:10	1:2:2	3:9:8	3:18:23	9:13:12	8:13:12	2:8:12	2:8:9	1:1:6	15:32:49	6:32:28	3:14:12	11:20:24	2:8:7	0:9:6	2:25:18	2:2:7	2:3:5	2:8:4	14:32:28	13:45:29	2:6:2	3:8:12	2:9:12	1:7:8	3:3:14	2:7:11
rs6691442	1	G	A	27:43:29	9:16:6	2:2:0	8:9:4	11:24:9	16:12:6	12:15:7	6:13:4	2:13:4	1:5:2	41:33:23	22:33:11	13:10:7	17:21:18	5:9:4	6:5:4	11:26:8	4:5:2	3:6:1	3:8:3	26:35:13	28:46:14	3:6:1	10:12:2	7:11:5	3:7:6	5:8:7	5:10:5
rs867389	1	G	A	6:46:47	0:10:22	0:2:3	3:5:13	7:14:23	4:11:19	3:12:18	3:10:10	3:9:7	2:2:4	18:33:45	15:27:23	6:10:14	5:14:36	2:4:12	3:6:6	3:15:27	3:7:1	0:3:7	0:7:7	3:30:42	6:42:40	0:3:7	0:6:17	3:9:11	2:12:2	3:6:11	3:5:12
rs4908574	1	G	A	18:42:39	10:11:11	2:3:0	4:11:6	3:24:16	11:11:12	9:15:10	2:14:7	2:11:6	1:4:3	25:40:31	13:36:17	9:9:11	14:20:21	3:8:6	1:9:5	5:28:12	3:3:5	2:3:5	3:7:4	19:30:26	21:42:25	2:6:2	4:9:11	2:13:8	1:8:7	4:4:12	2:9:9
rs6577395	1	T	C	23:46:26	10:17:5	1:3:1	6:9:5	12:18:14	15:11:8	9:16:9	5:13:5	4:10:5	3:3:2	33:41:23	14:32:18	12:7:10	21:17:16	5:8:4	5:7:3	12:23:10	1:5:5	5:4:1	4:7:3	23:35:13	22:51:15	5:4:1	16:6:2	7:12:4	2:12:2	6:7:7	6:8:5
rs12043429	1	T	C	2:17:80	0:2:30	0:0:5	0:1:20	0:7:37	0:7:27	0:2:32	0:5:18	0:3:16	0:3:5	1:12:84	0:11:55	0:2:28	1:7:48	0:1:17	0:2:13	0:5:39	0:1:10	0:1:9	0:2:12	2:6:66	0:11:77	0:0:10	0:1:22	0:5:18	0:0:16	1:1:18	0:2:18
rs11586158	1	A	G	28:40:30	10:15:7	2:3:0	7:10:4	7:24:11	13:13:7	11:15:8	6:13:3	2:14:3	3:4:1	37:39:21	20:33:11	12:9:8	18:21:17	4:6:7	6:6:2	11:25:9	3:4:4	5:4:1	5:8:1	24:34:15	27:43:17	3:5:2	7:10:7	5:11:7	3:9:4	5:7:7	4:10:6
rs6660239	1	A	G	1:19:79	1:6:25	0:2:3	0:2:19	1:9:34	0:6:28	1:4:29	0:3:20	0:5:14	0:2:6	2:21:74	3:14:49	1:2:27	3:6:47	0:2:16	0:3:12	2:10:33	0:3:8	1:0:9	0:0:14	2:7:66	0:6:82	0:0:10	0:0:23	0:1:22	0:3:13	0:5:15	0:4:16
rs1317017	1	A	G	3:20:76	0:5:27	0:1:4	0:5:16	0:8:36	0:4:30	1:4:29	0:6:17	0:6:13	0:2:6	4:14:78	0:8:58	0:3:27	1:11:44	0:2:16	0:2:13	0:8:36	0:2:9	0:1:9	0:3:11	0:11:64	0:11:77	0:3:7	0:8:16	0:6:17	0:2:14	0:2:18	0:2:18
rs6681529	1	A	G	14:51:34	4:15:13	1:3:1	4:6:11	6:21:17	2:18:14	4:10:19	1:13:9	7:6:6	3:4:1	17:45:35	9:32:25	4:14:12	12:20:24	4:7:7	3:8:4	12:21:12	1:7:3	4:3:3	1:8:5	12:30:33	7:33:48	0:6:4	3:12:9	2:8:13	3:7:6	4:9:7	3:9:8
rs12128446	1	C	T	1:13:79	0:1:30	0:0:5	0:2:19	0:6:37	0:0:32	0:2:32	0:0:23	0:1:17	0:0:8	1:7:85	0:6:58	0:2:27	0:4:52	0:0:18	0:0:14	0:6:38	0:0:11	0:0:10	0:0:13	0:8:64	0:5:82	0:2:8	0:5:19	0:0:23	0:1:15	0:1:19	0:0:19
rs12043302	1	T	C	0:11:87	0:2:30	0:1:4	0:1:20	0:5:39	1:3:30	0:3:31	0:0:23	0:1:18	0:1:7	0:12:84	0:4:62	0:4:26	1:5:50	1:3:14	0:1:14	0:4:41	0:1:10	0:1:9	0:3:11	0:6:69	0:4:84	0:0:10	0:1:23	0:0:23	0:3:13	0:2:18	1:1:18
rs10128022	1	C	T	3:21:74	0:7:25	0:2:3	0:6:15	0:11:33	0:9:25	2:5:27	0:6:17	0:6:13	1:1:6	3:25:69	0:11:55	0:6:24	4:11:41	1:5:12	1:3:11	1:7:37	0:4:7	0:2:8	1:4:9	0:16:59	1:12:75	0:1:9	0:4:20	0:7:15	1:2:13	0:4:15	2:2:16
rs12130593	1	C	T	2:27:70	1:6:25	0:2:3	0:3:18	1:11:32	0:6:28	1:4:29	0:3:20	0:5:13	0:2:6	3:26:66	3:17:46	1:4:25	3:8:44	0:2:16	0:3:12	3:14:28	0:3:8	1:0:9	0:0:14	2:10:63	0:8:80	0:2:8	2:5:17	0:1:22	0:4:12	0:5:14	0:2:17
rs7525119	1	T	C	3:35:60	2:6:24	1:1:3	0:4:16	2:15:27	1:8:23	1:7:26	0:3:20	1:7:11	0:3:5	5:33:58	3:20:43	2:6:21	3:14:37	1:5:12	0:3:11	4:12:24	0:4:7	1:1:8	0:3:11	2:15:57	0:12:75	0:2:7	2:5:15	0:2:21	0:7:9	0:7:13	1:4:15
rs6674104	1	A	C	0:1:97	0:3:28	0:0:5	0:1:20	0:3:41	0:2:32	0:2:32	0:0:23	0:0:19	0:1:7	1:6:90	0:3:63	0:3:27	0:5:51	0:1:17	0:2:13	0:2:43	0:1:10	0:0:10	0:1:13	1:4:70	0:5:83	0:1:9	1:5:17	2:2:19	0:0:16	0:2:18	0:4:16
rs6577400	1	T	C	5:28:66	1:12:19	0:2:3	1:8:12	3:12:29	0:12:22	1:7:25	1:11:11	3:6:10	1:5:2	3:28:64	1:23:42	1:11:18	2:20:34	1:6:10	2:6:7	3:15:27	1:3:7	2:4:4	0:7:7	6:25:44	2:33:52	0:4:6	1:7:15	2:7:14	0:6:10	2:6:12	2:5:13
rs12061141	1	T	C	4:37:57	3:9:20	1:1:2	1:4:15	3:14:27	1:9:24	2:6:26	0:8:15	3:6:10	1:4:3	7:34:56	4:24:36	1:9:19	7:12:36	1:9:8	0:4:11	5:21:17	0:3:8	1:4:5	0:4:10	6:17:52	1:12:75	0:4:6	2:9:12	0:3:20	1:6:9	0:9:11	1:6:12
rs11588097	1	G	A	1:18:79	0:2:29	0:1:4	0:3:18	1:5:37	0:4:30	0:4:30	0:0:23	0:3:16	0:1:7	2:16:79	0:7:59	0:6:23	1:7:46	1:3:14	0:1:14	0:10:35	0:1:10	0:1:9	0:3:11	0:7:67	0:6:82	0:2:8	0:5:19	0:0:23	0:4:12	0:2:18	1:1:18
rs11120820	1	A	G	2:11:86	0:5:27	0:1:4	0:4:17	0:6:38	0:4:30	1:4:29	0:5:18	0:4:15	0:2:6	2:10:85	0:4:62	0:1:29	1:8:47	0:2:16	0:1:14	1:2:42	0:2:9	0:1:9	0:3:10	0:11:64	0:9:79	0:0:10	0:3:21	0:6:17	0:1:15	0:2:18	0:1:19
rs12048981	1	C	T	3:32:63	1:5:24	0:2:3	0:9:11	2:8:31	0:10:23	0:6:28	1:4:18	2:7:10	1:3:4	3:23:67	2:15:47	0:14:15	1:15:40	2:5:11	1:2:12	2:18:25	0:3:8	1:5:4	0:5:8	2:16:54	5:18:60	0:6:4	2:7:15	0:4:18	1:5:9	3:4:13	1:6:12
rs2412211	1	G	C	11:52:35	6:12:14	1:1:2	3:9:8	5:22:17	3:16:15	6:10:18	2:10:11	4:9:6	2:1:4	13:38:44	6:30:30	3:11:15	10:20:25	5:7:6	3:7:5	10:18:17	1:6:4	2:4:4	1:5:7	9:26:40	6:28:54	0:6:3	6:11:6	3:9:11	2:5:9	4:8:8	5:8:7
rs12738895	1	C	T	12:52:35	6:13:13	2:2:1	3:10:8	5:25:14	3:16:15	6:9:19	2:12:9	5:8:6	2:2:4	16:41:40	8:31:27	5:10:15	12:21:23	5:7:6	3:7:5	12:19:14	1:6:4	4:2:4	2:5:7	12:28:35	6:31:51	0:6:3	7:10:7	4:8:11	3:5:8	5:8:7	6:8:6
rs4908588	1	C	T	12:53:34	6:14:12	2:2:1	3:10:8	5:25:14	3:16:15	6:10:18	2:13:8	6:7:6	2:3:3	18:39:40	10:31:25	5:11:14	12:21:23	5:7:6	3:7:5	13:17:14	1:6:4	4:2:4	1:6:6	14:27:34	7:33:48	0:6:4	6:13:4	4:9:10	3:5:8	5:9:6	7:7:6
rs7553111	1	T	C	0:11:88	1:3:28	0:1:4	0:2:19	0:2:42	0:3:31	0:1:33	0:2:20	0:3:16	1:0:7	0:9:86	0:9:57	0:4:25	0:1:55	0:1:17	0:2:13	0:4:41	0:1:10	0:3:7	0:1:13	2:7:65	0:10:77	0:1:9	0:2:21	0:3:20	0:3:13	0:3:17	0:2:18
rs7522254	1	C	T	0:12:87	1:3:28	0:2:3	0:2:19	0:6:38	0:3:31	0:1:33	0:4:19	0:4:15	0:2:6	1:14:82	0:12:54	0:5:25	1:5:50	0:1:17	0:3:12	0:8:37	0:1:10	1:2:7	0:1:13	3:15:57	1:13:73	0:2:8	0:4:20	0:3:20	0:4:12	0:4:16	0:3:17
rs12060206	1	G	A	0:3:93	1:3:28	0:0:4	0:2:19	0:3:40	0:3:30	0:2:32	0:2:21	0:1:17	0:0:8	1:9:85	0:4:59	0:3:25	0:6:47	0:4:14	0:2:13	0:6:39	0:0:11	0:1:9	0:1:13	1:5:69	0:6:78	0:2:8	1:8:14	2:2:19	0:0:16	0:3:17	0:4:16
rs11580005	1	A	G	4:18:75	0:10:22	0:1:4	0:7:14	0:7:37	0:6:28	1:6:27	0:8:12	0:6:13	0:2:6	2:10:83	0:8:56	0:1:29	5:10:40	1:3:14	1:2:12	1:10:34	0:3:8	0:1:9	1:3:10	0:13:61	1:12:74	0:0:9	2:5:17	0:7:16	0:1:15	0:4:16	1:3:16
rs10746466	1	C	T	12:45:42	3:15:14	1:3:1	3:8:10	4:20:19	3:12:19	5:9:20	1:12:10	4:8:7	2:2:4	12:39:46	5:28:32	3:10:17	11:20:25	4:6:7	2:7:6	10:22:13	0:7:4	2:2:6	1:5:8	8:23:43	4:25:59	0:4:6	5:8:10	1:8:14	2:5:9	2:10:8	4:7:9
rs12564136	1	C	T	14:51:33	6:16:10	2:2:1	3:11:7	5:25:14	4:17:13	6:10:17	2:12:9	6:7:6	2:3:3	16:39:36	8:32:25	3:13:12	13:22:21	6:6:6	3:7:5	15:18:12	1:6:4	3:3:4	1:7:6	14:26:34	7:34:47	0:6:3	9:12:2	4:10:9	3:5:8	5:9:6	7:7:6
rs4908597	1	T	G	6:34:59	1:14:17	0:0:4	3:10:8	5:12:26	3:10:21	1:17:16	2:6:14	0:11:8	1:1:5	11:26:59	9:24:31	3:10:17	5:18:33	4:5:9	1:5:9	2:13:30	2:4:5	1:4:5	0:6:8	6:26:43	9:35:43	0:3:7	3:12:9	0:10:13	1:6:9	5:7:8	1:7:12
rs11120831	1	G	A	9:40:48	4:11:17	0:1:4	1:7:13	7:14:23	3:13:18	2:12:20	1:10:12	2:7:9	0:6:2	10:42:42	1:28:33	0:18:12	6:24:26	1:5:12	4:4:7	5:16:24	0:3:8	1:4:5	2:6:6	8:29:37	2:30:56	0:8:2	3:9:12	5:9:9	3:10:3	4:6:10	2:6:12
rs4565737	1	A	G	11:31:55	2:10:20	2:2:1	1:9:11	2:14:28	2:12:20	5:12:16	3:11:9	1:7:11	1:2:5	4:37:56	1:29:35	2:15:13	5:16:35	4:6:7	3:5:7	5:15:25	1:5:5	2:3:5	2:4:8	11:28:36	9:38:41	1:8:1	1:6:17	3:11:9	0:5:11	1:3:16	1:9:10
rs9434824	1	A	G	21:45:31	4:18:10	2:2:1	2:9:10	5:22:16	7:16:11	9:14:11	6:12:5	3:7:9	1:4:3	15:42:38	11:36:17	5:17:7	13:22:19	6:7:5	3:5:7	9:18:16	2:5:4	2:5:3	3:4:7	22:33:19	22:44:20	1:9:0	1:11:11	4:12:7	1:9:6	3:3:14	3:12:5
rs17345754	1	C	T	2:17:80	1:5:26	0:0:5	0:6:15	1:9:34	0:7:27	1:7:26	0:5:18	0:7:12	0:2:6	3:14:80	1:16:49	1:7:22	2:13:41	1:5:12	1:3:11	1:6:38	0:2:9	0:3:7	0:0:14	2:14:59	0:20:68	0:5:5	3:7:14	0:6:17	1:4:11	2:5:13	1:4:15
rs9434458	1	C	T	23:44:32	8:14:10	0:0:5	2:6:13	13:16:15	8:17:9	4:19:10	5:11:7	3:7:9	2:5:1	24:43:30	15:30:21	3:17:10	14:26:16	2:6:10	3:3:9	11:21:13	0:5:6	2:5:3	3:5:5	19:29:27	9:48:31	0:6:4	5:7:12	8:6:9	6:9:1	8:4:8	1:16:3
rs11120835	1	T	G	2:28:69	1:9:21	0:0:5	0:2:19	0:8:34	2:9:23	0:10:24	0:7:16	1:1:16	0:2:6	4:20:73	0:25:41	0:7:23	3:13:40	1:0:17	0:0:14	2:9:34	0:2:9	0:2:8	0:2:12	5:17:53	2:25:61	0:1:9	1:4:19	0:3:20	0:5:11	0:4:16	0:5:15
rs7542716	1	T	C	8:31:60	2:12:18	0:0:5	1:3:17	3:18:22	2:12:20	2:12:19	0:12:11	0:6:13	0:3:5	7:37:52	1:22:43	0:12:18	2:24:30	1:6:11	3:3:9	2:16:27	0:3:8	0:5:5	1:7:6	4:24:47	1:27:60	0:4:6	2:6:16	3:7:13	2:11:3	6:3:11	1:7:12
rs7511741	1	G	A	0:13:86	0:2:30	0:0:5	0:3:18	0:6:38	0:4:30	0:1:33	0:1:22	1:2:16	0:3:5	2:4:91	0:8:58	0:3:27	0:3:53	0:0:18	0:0:15	0:6:39	0:0:11	0:1:9	0:2:12	0:7:67	0:7:81	0:1:9	0:3:21	0:5:18	0:0:16	0:0:20	0:2:17
rs2071917	1	G	A	14:42:43	3:19:10	1:2:2	8:9:4	7:21:16	3:17:14	3:16:15	1:8:14	6:9:4	2:4:2	16:37:43	12:32:22	7:11:12	9:22:25	2:7:9	4:6:5	9:14:22	2:6:3	2:4:4	1:7:6	12:29:34	10:43:35	0:7:3	6:13:5	3:11:9	1:6:9	9:4:7	1:12:7
rs9434837	1	T	C	9:34:56	1:15:16	0:3:2	5:8:8	4:19:21	2:14:18	2:8:24	1:2:20	2:11:6	0:5:3	8:31:55	8:21:36	4:6:19	1:21:34	0:6:10	0:6:9	4:15:25	1:6:4	1:2:7	1:7:6	5:23:46	4:37:46	0:1:7	1:10:13	1:7:15	0:2:14	4:2:14	0:8:12
rs1010806	1	A	G	6:37:56	0:16:16	0:0:5	2:3:15	7:11:25	1:14:19	2:12:20	1:11:11	2:5:12	0:4:4	10:37:50	0:23:43	1:11:18	3:19:33	0:5:13	2:1:12	3:16:26	0:2:9	0:5:5	1:7:6	3:18:54	0:30:58	0:2:8	2:9:13	4:6:13	0:5:11	2:6:12	2:7:11
rs10779674	1	T	C	14:41:43	3:10:19	2:2:1	2:10:9	3:19:21	4:13:16	5:12:15	2:13:8	1:10:8	2:3:3	8:38:49	4:33:29	2:18:10	7:16:33	5:6:6	2:5:7	6:20:19	2:4:5	3:1:6	3:6:5	13:31:30	13:39:34	3:6:1	2:6:15	3:16:4	1:11:4	1:3:16	2:7:11
rs6694886	1	G	T	27:44:28	8:17:7	1:2:2	9:8:4	13:19:12	9:19:6	7:15:12	3:11:9	7:9:3	3:3:2	20:49:27	21:31:13	9:9:12	13:27:16	2:9:7	0:7:8	12:19:14	3:6:2	1:5:4	1:9:4	17:34:24	20:47:21	1:3:6	8:12:3	2:11:10	1:9:6	6:6:8	4:10:6
rs1005430	1	G	C	0:15:84	0:2:30	0:0:5	0:3:18	0:6:38	0:5:29	0:2:32	0:1:22	1:2:16	0:3:5	1:4:90	0:8:58	0:3:27	0:3:53	0:0:18	0:1:14	0:6:39	0:0:11	0:1:9	0:2:12	0:7:68	0:7:81	0:1:9	0:2:22	0:5:17	0:0:15	0:0:20	0:1:19
rs4908599	1	C	G	7:29:62	2:12:18	0:3:2	4:10:7	4:16:22	2:13:19	3:13:18	1:7:15	4:7:8	0:3:4	8:31:56	7:21:38	3:7:19	5:18:33	1:8:9	0:7:8	6:11:28	2:6:3	1:2:7	1:5:8	4:17:54	1:37:50	0:1:9	5:11:7	1:6:16	0:5:11	5:4:11	0:6:14
rs17030322	1	T	C	1:10:88	0:4:28	0:0:5	0:1:20	0:4:40	0:5:29	0:1:33	0:3:19	0:3:16	0:2:6	0:15:82	0:8:58	0:4:26	0:7:49	0:1:17	0:0:15	1:6:38	0:1:10	0:2:8	0:0:14	0:6:69	0:11:77	0:1:9	0:1:22	0:1:22	0:2:14	0:2:18	1:3:16
rs17349921	1	G	A	15:36:48	5:12:15	0:3:2	2:11:8	1:19:23	6:12:16	7:9:17	2:6:15	2:8:9	1:4:3	4:29:63	6:27:33	3:11:16	7:19:30	1:5:12	1:8:6	5:10:30	1:4:6	2:2:6	0:7:7	11:34:30	10:29:49	1:5:3	1:10:13	4:9:10	2:8:6	1:7:12	1:8:11
rs9434845	1	C	T	15:48:35	4:15:13	0:3:2	5:4:12	10:17:17	6:13:15	2:16:16	5:13:5	1:8:10	0:4:3	8:50:39	11:34:21	3:14:13	8:24:24	4:4:10	3:3:9	7:13:24	1:5:5	0:5:5	1:7:6	13:28:34	9:35:44	0:5:5	2:6:16	0:9:14	2:9:5	4:8:8	0:9:11
rs7532024	1	T	C	21:47:31	10:14:8	0:3:2	5:8:8	11:20:12	9:15:10	10:14:10	4:11:8	4:9:6	1:3:4	15:58:23	11:36:18	11:13:4	14:25:15	7:7:4	6:5:4	15:16:13	2:7:2	3:5:2	3:8:3	22:33:20	27:45:16	4:6:0	10:11:3	10:10:3	5:9:2	4:9:7	8:11:1
rs4908443	1	T	C	1:11:87	0:2:30	0:1:3	0:3:18	0:8:36	0:5:29	0:7:27	0:3:20	0:4:14	0:1:7	1:20:76	1:9:56	0:2:28	1:8:47	0:2:16	0:1:14	0:6:39	0:2:9	0:2:8	0:2:12	1:8:66	0:13:74	0:0:10	0:2:22	1:5:17	0:0:16	1:1:18	0:3:17
rs4460663	1	G	A	10:39:50	3:12:17	1:2:2	3:8:10	1:21:21	3:12:19	5:18:11	3:6:14	4:7:8	1:5:2	13:39:45	3:31:31	0:15:15	1:22:33	0:8:10	3:5:7	7:12:26	1:3:7	0:7:3	2:4:7	6:27:42	2:37:49	0:4:6	3:9:11	6:7:10	0:6:10	4:12:4	2:8:10
rs17030384	1	A	G	0:0:99	0:0:32	0:0:4	0:0:21	0:1:42	0:0:34	0:0:34	0:0:23	0:0:19	0:0:8	0:1:96	0:3:62	1:1:25	0:4:52	0:0:18	0:0:15	0:5:40	0:0:11	0:1:9	0:0:14	0:2:72	0:4:84	0:0:10	0:1:23	0:0:23	0:1:15	0:0:20	0:1:19
rs11587739	1	A	G	12:35:52	1:14:17	1:3:1	3:12:6	4:16:23	4:13:17	4:15:15	5:8:10	4:9:6	2:4:2	11:55:30	9:29:27	4:9:16	8:23:25	2:6:10	2:5:8	5:23:17	1:5:5	1:5:4	2:5:7	6:28:41	6:35:47	0:2:8	2:7:14	2:6:15	1:6:9	4:7:9	0:7:13
rs13376128	1	G	T	30:38:31	7:17:8	2:3:0	6:10:5	8:25:10	9:17:8	13:14:7	9:8:6	10:5:3	3:4:1	46:39:11	21:32:12	11:12:6	16:30:10	6:7:5	5:5:4	16:16:12	1:6:4	2:6:2	4:5:5	17:35:23	20:45:23	0:7:3	8:13:3	6:11:6	3:10:3	10:8:2	4:9:7
rs10779676	1	T	C	3:21:75	0:6:26	0:3:2	1:8:12	0:10:34	0:6:28	1:11:22	1:2:20	2:6:11	0:6:2	2:26:67	1:15:50	0:1:28	0:12:44	0:3:15	0:4:11	1:13:30	1:1:9	0:4:6	1:2:11	1:17:56	0:22:66	0:1:9	1:4:19	1:5:17	0:1:15	1:5:14	0:4:16
rs4908602	1	G	A	22:36:41	2:16:14	1:4:0	5:11:5	6:18:20	5:19:10	6:14:14	5:11:7	8:7:4	2:4:2	22:53:22	16:34:16	5:11:14	8:28:20	4:5:8	4:6:5	8:21:16	1:5:5	2:5:3	2:4:8	7:41:27	12:38:38	0:6:4	1:7:16	0:9:14	2:8:6	6:8:6	0:10:10
rs6667429	1	T	C	1:18:79	2:7:23	0:1:3	0:2:18	0:13:31	1:5:28	1:12:21	0:3:20	0:2:17	0:1:7	1:28:68	0:11:55	1:8:20	3:11:42	0:5:13	0:3:12	1:10:33	0:1:10	0:1:9	0:5:9	0:10:65	3:16:69	0:1:9	3:13:8	3:8:12	1:2:13	1:6:13	1:5:13
rs6577417	1	A	G	6:29:64	1:9:22	0:3:2	1:4:16	1:11:32	2:14:18	0:11:23	2:10:11	1:7:11	0:2:6	3:44:49	4:24:37	1:9:19	5:21:30	2:5:11	2:1:12	4:12:28	0:5:6	0:2:8	0:5:9	1:20:54	6:28:53	0:4:6	0:4:20	0:2:21	0:7:9	2:6:12	0:6:14
rs1015072	1	C	T	18:38:43	3:17:12	1:4:0	4:11:6	3:20:21	7:15:12	7:16:11	8:3:12	5:11:3	3:2:3	20:56:21	18:26:22	7:8:15	17:22:17	4:6:8	1:9:5	14:16:15	1:5:5	1:5:4	3:4:7	16:30:29	14:48:26	0:6:4	9:8:7	4:9:10	1:9:6	3:9:7	3:11:6
rs10864286	1	A	G	5:22:72	0:9:23	0:3:2	1:2:18	0:10:34	2:13:19	1:8:24	2:8:13	0:5:14	0:1:7	3:39:55	6:20:40	2:8:20	5:21:30	2:5:11	1:2:12	2:8:34	0:4:7	0:2:8	0:6:7	1:18:56	6:29:53	0:4:6	4:9:11	2:3:18	0:7:9	1:8:11	0:10:10
rs4908446	1	C	T	5:22:69	0:9:23	0:3:2	1:2:18	0:10:33	2:12:17	1:8:25	2:8:13	0:5:14	0:1:7	3:36:56	6:20:39	2:8:20	5:19:31	2:5:11	1:1:12	2:8:35	0:4:7	0:1:8	0:6:8	1:15:56	5:24:53	0:4:5	4:9:11	1:4:17	0:4:9	1:8:11	0:9:11
rs12125984	1	T	C	2:24:72	1:8:23	0:2:3	0:7:14	2:14:28	4:6:24	1:6:25	2:7:14	1:7:11	0:4:4	1:37:59	5:14:47	1:9:20	6:20:30	1:7:10	0:2:13	3:12:30	1:2:8	0:5:4	0:4:10	3:25:46	4:24:60	0:3:6	3:11:10	3:3:17	0:3:13	0:7:13	0:7:13
rs12129590	1	A	G	4:33:61	3:7:22	0:1:4	2:4:14	3:15:26	1:11:22	0:14:20	1:7:15	2:7:10	0:2:5	4:31:62	4:23:39	2:13:15	2:19:35	0:8:10	2:6:7	1:11:33	1:3:7	0:2:8	1:4:9	2:26:46	2:29:57	0:6:3	0:3:21	0:5:18	1:5:10	2:7:11	1:3:16
rs11120876	1	T	C	0:7:91	0:0:32	0:1:3	0:2:19	0:2:41	0:6:27	0:2:32	0:3:20	0:0:19	0:2:5	1:10:85	0:5:60	0:1:29	1:5:49	0:4:14	0:0:15	0:1:44	0:0:11	0:1:9	0:0:14	0:6:66	1:4:83	0:2:7	0:2:22	0:0:23	0:0:16	0:3:17	0:1:19
rs11581497	1	C	T	2:28:69	2:12:18	1:1:3	1:2:18	0:13:31	0:13:21	0:13:21	2:5:16	0:5:14	1:1:6	1:28:68	1:13:52	1:8:19	1:10:43	0:3:15	1:2:12	0:11:34	1:3:7	1:2:7	0:2:12	3:15:57	3:33:52	0:1:9	0:3:19	0:9:14	2:7:7	1:4:15	1:6:13
rs17030564	1	T	C	0:14:85	0:2:30	0:0:5	0:1:20	0:1:43	1:1:32	0:3:30	0:0:23	0:0:19	0:0:8	0:3:94	0:3:63	0:0:30	0:6:50	0:3:15	0:1:14	0:1:44	0:0:11	0:2:8	0:2:12	0:3:71	0:4:83	0:0:10	0:0:24	0:0:23	0:0:16	0:0:20	0:2:18
rs4908448	1	T	C	10:44:45	4:9:19	0:4:1	2:11:8	4:15:25	6:12:16	6:11:17	2:6:15	1:11:7	0:5:3	11:45:41	3:22:41	3:10:17	6:27:23	1:6:11	1:2:12	9:19:17	0:6:5	1:4:5	1:5:8	7:24:44	7:29:52	0:7:3	1:10:12	0:4:19	2:4:10	4:3:13	1:8:11
rs12144375	1	C	T	0:5:94	0:2:29	0:0:4	0:1:20	0:0:44	0:1:33	0:0:34	0:1:22	1:1:17	0:0:8	0:12:85	0:4:61	0:1:29	0:1:54	0:0:17	0:1:14	0:0:45	0:0:11	0:0:10	0:1:13	0:2:72	0:5:82	0:0:9	0:0:24	0:0:23	0:0:16	0:1:19	0:2:17
rs6702562	1	T	C	0:3:96	0:0:32	0:0:5	0:0:21	0:0:44	0:1:33	0:2:32	0:1:22	0:0:19	0:2:6	0:3:94	0:1:64	0:0:30	0:4:52	0:1:16	0:0:15	0:1:43	0:0:11	0:0:10	0:0:14	0:0:74	0:0:88	0:1:9	0:0:24	0:0:23	0:0:16	0:1:19	0:1:19
rs4243825	1	T	C	20:57:22	14:13:5	1:3:1	6:8:7	13:23:8	9:14:11	10:13:11	11:8:4	2:14:3	1:4:3	21:52:24	24:29:12	10:16:4	12:27:17	6:8:4	8:6:1	11:20:14	5:5:1	3:4:3	5:5:4	27:30:18	30:41:17	1:7:1	12:8:4	15:7:1	7:7:2	8:6:6	7:9:4
rs7536993	1	T	C	0:2:96	0:0:32	0:0:5	0:0:21	0:7:36	0:2:32	0:6:28	0:1:22	0:0:18	0:1:7	2:4:91	0:3:63	0:2:28	0:2:54	0:3:15	0:1:14	0:0:44	0:0:11	0:0:10	0:0:14	0:4:71	0:8:80	0:1:9	0:0:24	1:0:22	0:0:16	0:0:20	0:2:18
rs6698698	1	A	G	9:44:45	6:13:13	0:1:4	4:11:6	14:19:11	6:14:14	5:16:13	3:11:9	6:7:6	1:3:4	18:49:30	20:33:13	4:13:13	6:29:21	8:6:4	6:7:2	10:22:13	3:5:3	1:5:4	3:5:6	18:36:21	17:40:31	1:8:1	5:12:7	6:10:7	1:11:4	5:6:9	3:10:7
rs916394	1	G	C	0:12:87	1:3:27	0:0:5	0:3:18	1:12:30	1:8:25	0:3:29	1:3:19	0:3:16	0:2:6	4:17:75	1:11:52	0:2:28	1:5:48	0:5:12	0:3:12	1:9:34	0:0:11	0:1:9	0:1:13	2:4:68	0:13:75	0:0:10	0:6:17	1:0:22	0:2:14	0:2:18	1:2:17
rs7522322	1	G	A	6:41:52	3:16:12	1:1:2	1:6:14	4:21:18	2:14:17	2:15:17	3:10:9	1:6:11	0:3:4	7:39:49	5:21:40	1:12:17	2:11:43	1:6:11	0:6:9	2:19:23	1:2:8	1:4:5	0:4:10	5:15:55	7:35:45	0:0:9	2:7:14	1:8:14	4:5:7	2:4:14	1:9:10
rs4140605	1	A	G	14:42:42	4:13:15	0:2:3	3:11:7	8:22:13	3:12:19	5:14:15	2:13:8	3:10:5	1:3:4	11:49:34	16:33:15	4:16:10	7:26:22	6:7:5	5:6:4	7:18:20	3:6:2	1:5:4	4:4:6	14:38:20	14:34:40	1:8:1	3:10:11	5:11:7	3:7:6	6:8:6	2:9:9
rs11120890	1	C	T	17:55:27	12:11:9	1:2:2	3:14:4	12:21:11	4:20:10	11:12:11	10:10:3	5:10:4	2:5:1	21:49:26	22:28:15	5:18:7	9:27:19	6:6:6	6:9:0	17:16:12	1:8:2	5:3:2	1:7:6	17:33:25	23:42:23	1:1:8	3:8:13	4:9:10	7:7:2	9:4:7	4:13:3
rs7517429	1	A	G	7:18:74	1:10:21	0:1:4	2:6:13	2:12:30	2:8:24	0:11:23	1:2:20	0:2:17	0:1:7	1:28:68	2:14:50	1:10:18	1:17:38	2:5:11	1:4:10	2:11:32	0:7:4	0:0:10	0:6:8	5:27:43	4:31:53	1:7:2	5:11:8	4:7:12	0:3:13	1:3:16	0:5:15
rs11583441	1	C	T	0:14:84	0:10:22	0:0:5	0:4:17	0:14:30	1:3:30	1:5:28	0:4:19	0:6:13	1:1:6	3:19:75	1:27:38	1:10:19	2:11:43	0:7:11	1:4:10	2:6:37	0:3:8	0:3:7	0:3:11	4:17:54	2:25:61	0:3:7	2:6:16	2:4:17	2:11:3	2:6:12	0:5:15
rs7528998	1	T	C	3:21:74	2:10:20	0:1:4	1:5:15	3:14:27	1:13:20	0:8:26	0:3:20	0:1:18	0:2:6	2:30:65	2:15:49	2:7:21	2:10:43	2:6:10	1:3:11	2:12:30	0:8:3	0:1:9	0:5:9	4:20:51	3:26:59	2:5:3	6:10:8	3:8:12	1:2:12	1:3:16	0:5:14
rs12048158	1	T	C	2:23:74	0:4:28	0:2:3	1:6:14	0:8:36	0:9:25	2:6:26	1:9:12	0:9:10	0:3:5	1:21:75	0:14:52	1:8:21	1:10:44	1:5:12	0:2:13	1:15:29	0:0:11	0:4:6	2:3:9	3:19:53	0:18:70	0:2:8	0:6:18	0:1:21	1:3:12	0:5:15	0:5:15
rs7539551	1	G	A	7:30:62	1:8:23	0:2:3	1:4:16	1:10:33	3:10:21	0:10:24	0:5:18	0:8:11	0:1:7	5:23:69	1:18:47	1:5:24	6:14:36	0:4:14	0:5:9	1:9:35	0:2:9	0:1:9	0:2:12	1:21:53	2:19:67	0:1:9	0:2:22	0:3:20	0:2:14	0:2:18	0:7:13
rs17030695	1	T	A	11:36:52	2:11:19	0:3:2	2:12:7	3:16:25	2:15:16	4:7:23	4:8:11	1:10:7	1:4:3	10:35:50	1:30:35	2:14:14	4:17:34	4:6:8	1:4:10	6:19:20	1:4:6	2:2:6	3:8:3	15:27:33	7:42:39	4:4:2	5:13:5	5:6:12	2:5:9	4:3:13	0:9:11
rs6577435	1	A	C	13:40:46	7:13:12	0:2:3	2:10:9	6:21:17	3:14:17	12:9:13	4:12:7	3:10:6	1:3:4	19:39:39	10:41:15	4:16:10	15:23:18	4:7:7	6:6:3	10:17:18	1:7:3	2:5:3	2:7:5	13:32:30	14:37:37	1:3:6	3:9:11	7:7:9	4:9:3	9:5:6	3:13:4
rs6662782	1	G	A	9:34:55	2:11:19	1:3:1	1:7:13	1:11:32	1:12:21	3:11:20	2:12:9	2:9:8	0:5:3	2:34:60	1:21:44	2:10:17	2:17:37	2:4:12	0:2:13	2:20:23	0:2:9	1:5:4	2:4:8	3:26:46	5:24:59	0:3:7	1:8:15	0:6:17	2:3:11	0:7:13	1:5:14
rs17030707	1	T	C	2:24:73	0:10:22	0:1:4	0:6:15	1:9:34	2:7:25	0:4:30	0:3:20	0:4:15	0:5:3	4:29:64	7:14:45	1:5:24	2:14:40	0:5:13	1:3:11	3:18:24	0:1:9	1:1:8	0:1:13	0:15:60	2:19:67	0:1:9	0:3:21	1:2:20	0:4:12	1:4:15	0:1:19
rs12129818	1	T	C	19:51:29	8:17:7	0:4:1	7:9:5	6:21:17	10:15:9	12:14:8	9:9:5	3:13:3	1:3:4	20:45:32	26:23:17	5:18:7	16:25:15	2:10:6	4:7:4	11:24:10	2:6:3	4:3:3	2:5:7	18:33:24	19:40:29	1:4:5	5:9:10	5:10:8	9:5:2	5:12:3	5:12:3
rs6668927	1	T	C	4:18:77	1:6:25	0:2:3	0:6:15	2:20:22	1:5:28	1:11:22	0:4:19	0:5:14	0:3:5	0:18:78	0:11:54	2:9:19	1:11:44	0:5:13	0:2:13	0:4:41	0:0:11	0:2:8	1:5:8	4:16:52	3:30:55	1:3:6	1:5:18	1:2:20	1:1:14	1:1:17	1:6:13
rs11120900	1	G	A	6:29:64	2:10:20	0:2:3	0:7:13	3:22:19	0:12:22	1:14:19	1:3:19	0:7:12	0:3:5	3:23:71	0:14:52	1:13:15	3:14:38	0:4:14	0:6:9	1:8:36	0:2:9	0:3:7	2:5:7	5:26:43	6:32:50	1:6:3	3:7:13	6:5:12	1:1:14	1:1:18	2:9:9
rs2301460	1	C	A	7:31:58	2:9:21	0:2:3	1:10:10	2:22:19	3:8:21	3:10:21	1:6:16	1:5:13	0:5:3	2:30:58	2:22:40	3:12:15	2:16:36	0:6:12	0:4:10	3:4:37	0:1:9	0:4:6	2:5:7	6:24:44	10:31:44	0:4:6	0:7:17	1:5:17	1:2:13	2:1:17	2:8:10
rs2301462	1	T	C	15:45:39	6:14:12	0:4:1	3:9:8	5:26:12	6:12:16	2:14:18	2:7:14	0:11:8	2:5:1	16:42:39	9:24:33	6:11:12	9:23:24	1:8:8	1:6:8	6:23:15	1:4:6	1:5:4	3:4:7	7:31:37	14:35:39	0:6:3	1:6:17	2:5:16	2:4:10	2:6:12	3:8:9
rs1029322	1	T	C	1:21:76	0:8:24	0:1:4	0:5:16	1:8:35	2:5:27	0:3:31	0:5:18	0:4:14	0:4:4	4:26:66	1:16:49	1:3:26	3:12:41	0:5:13	0:4:11	3:17:25	1:1:9	1:1:8	1:1:12	0:11:64	2:8:78	0:0:10	0:2:21	0:2:21	0:3:13	1:4:15	0:1:19
rs705680	1	C	T	24:47:25	6:19:6	0:3:1	6:7:8	13:24:7	8:16:10	4:14:16	4:11:8	1:10:7	4:3:1	24:50:23	8:30:25	6:18:6	7:31:17	4:8:6	2:5:8	10:25:10	3:6:2	2:4:3	3:6:5	17:33:24	26:33:29	3:4:1	9:7:8	7:7:9	1:5:9	2:6:12	2:11:7
rs4908456	1	C	T	1:11:87	1:5:26	0:1:4	0:3:18	1:10:33	0:2:32	1:8:25	0:1:22	0:3:16	0:4:4	1:17:79	1:10:55	2:3:25	1:9:45	0:2:16	0:0:15	0:6:39	0:1:10	0:0:10	0:2:12	1:13:61	4:21:63	0:2:7	0:4:19	1:4:18	0:3:13	0:1:19	0:5:15
rs4908624	1	T	C	11:45:42	5:15:11	1:2:2	8:6:7	4:21:19	6:17:11	11:16:7	5:11:7	1:14:4	1:4:3	13:51:32	18:32:15	6:15:9	10:28:17	2:9:7	3:8:4	8:27:10	1:6:4	3:4:3	2:5:7	17:35:22	21:34:32	1:3:6	4:11:8	6:9:8	9:5:2	5:12:3	4:12:4
rs845265	1	T	C	6:39:53	4:12:16	1:2:2	1:6:14	1:16:26	2:11:21	4:10:20	1:6:16	1:11:7	0:3:5	3:36:58	8:15:42	2:9:18	8:15:33	2:7:9	0:8:7	1:9:35	1:2:7	0:0:9	2:4:8	4:26:44	6:35:47	0:5:5	0:8:16	2:7:13	1:2:13	1:7:12	2:6:12
rs845266	1	T	C	6:34:58	4:10:18	1:2:1	1:5:15	1:16:27	2:11:21	4:9:21	1:6:16	1:9:8	0:3:5	3:34:59	8:14:43	2:9:18	7:13:35	2:4:12	0:7:8	1:8:35	1:2:8	0:0:10	2:3:9	4:26:45	6:33:49	0:4:5	0:5:19	2:7:14	1:2:13	1:7:12	1:7:12
rs3752543	1	C	T	0:7:92	0:4:28	0:1:4	0:2:19	0:10:34	0:3:31	1:7:26	0:1:22	0:3:16	0:1:6	0:6:90	0:5:59	1:3:25	1:7:47	0:2:16	0:0:15	0:3:42	0:0:11	0:0:10	0:2:12	0:10:65	0:18:70	0:1:9	0:3:20	1:2:20	1:0:15	0:1:19	0:5:15
rs4908630	1	A	G	3:24:72	0:6:26	0:1:4	1:2:18	0:5:38	0:5:29	0:5:29	1:3:19	0:7:12	0:0:8	1:15:80	2:8:55	0:3:26	2:7:46	0:4:14	0:5:10	0:5:39	0:2:9	0:1:9	1:1:11	1:12:62	0:11:77	0:1:8	0:1:21	0:3:20	0:1:15	1:4:15	0:2:17
rs12134390	1	G	C	2:18:78	0:6:26	0:0:5	0:5:16	0:6:37	0:4:30	0:8:25	2:5:16	0:4:15	0:2:6	1:14:81	2:10:54	0:5:24	3:6:46	0:3:15	1:3:11	1:9:35	0:4:7	1:2:7	0:3:11	0:12:63	3:8:77	0:1:8	0:1:23	0:4:19	0:2:14	0:3:17	1:4:15
rs845228	1	G	A	5:37:53	0:10:20	0:2:3	1:4:15	2:15:27	1:8:25	1:12:21	2:4:17	1:10:7	2:1:5	5:26:63	7:12:44	2:12:16	4:19:33	1:7:9	0:5:10	0:14:30	0:3:8	0:2:8	2:4:7	3:26:45	7:33:48	0:2:7	0:6:17	1:6:15	1:3:12	1:6:13	2:4:14
rs7524314	1	A	G	2:16:80	0:9:23	0:2:3	0:4:17	0:12:32	1:2:31	2:6:26	0:2:21	0:5:14	1:2:5	1:19:76	0:6:60	1:7:21	2:14:40	1:5:12	0:3:12	1:7:37	0:2:9	0:1:9	0:6:8	1:16:58	1:22:65	0:2:8	0:6:18	1:2:20	0:1:15	0:2:18	1:3:16
rs17030788	1	A	G	1:8:89	3:5:24	0:2:3	0:3:18	0:2:42	1:4:29	0:4:30	0:1:22	0:2:17	0:1:7	0:15:82	1:10:55	0:4:25	2:4:50	0:4:14	0:2:13	1:7:37	0:1:10	0:0:10	0:2:12	2:8:64	0:15:73	0:3:7	0:2:22	0:2:21	0:1:15	0:0:20	1:1:18
rs10864301	1	C	T	22:51:26	7:13:12	1:2:2	2:10:9	6:26:12	7:14:13	1:19:14	3:6:14	4:7:8	1:4:3	11:49:37	7:29:30	5:14:10	6:27:23	1:8:9	2:5:8	2:23:19	2:3:6	1:3:6	3:3:7	12:36:27	19:36:33	3:5:2	5:6:12	7:9:7	0:4:11	3:7:10	4:8:8
rs4908635	1	G	A	11:47:41	5:16:11	1:1:3	7:6:8	5:24:15	7:17:10	10:16:7	6:10:7	0:14:5	1:3:4	13:52:32	21:33:12	5:15:9	10:29:17	2:9:7	3:8:4	8:26:11	1:6:4	4:3:3	2:5:7	19:31:25	21:35:32	2:2:6	5:7:11	6:9:8	9:5:2	5:12:3	7:9:4
rs7535846	1	C	T	22:51:26	7:14:11	1:2:2	2:10:9	6:25:13	7:14:13	1:19:14	3:6:14	4:7:8	1:4:3	10:48:39	7:29:30	5:15:10	6:28:22	1:8:9	2:5:8	3:24:18	2:3:6	1:3:6	4:3:7	12:35:28	19:36:33	4:4:2	5:5:13	7:9:7	0:4:12	3:7:10	4:8:8
rs10779684	1	C	T	2:22:73	0:4:27	0:2:3	0:1:19	0:5:39	0:6:28	0:5:29	1:3:19	0:6:13	0:0:8	3:12:82	3:9:54	0:3:27	1:5:49	0:2:16	0:4:11	0:2:43	0:2:8	0:1:9	1:1:12	0:8:67	0:9:78	0:0:10	0:1:23	0:3:20	0:1:15	1:4:14	0:1:19
rs11120917	1	T	C	5:32:62	2:6:24	0:1:4	1:4:16	2:15:27	3:8:23	0:7:27	1:5:17	0:5:14	0:2:6	3:22:72	1:12:53	0:10:20	0:14:42	0:3:15	0:4:11	2:15:28	1:1:9	0:4:6	1:2:11	3:21:51	7:20:61	0:8:2	2:6:16	4:5:14	0:1:15	2:3:15	1:6:13
rs845259	1	C	T	4:29:63	2:6:23	0:2:2	0:5:14	0:8:35	0:8:25	0:5:29	1:3:19	0:8:11	0:1:7	2:24:69	4:14:47	0:7:22	2:10:42	0:3:14	0:5:10	0:8:37	1:1:8	1:0:9	1:1:11	2:17:56	0:24:64	0:1:9	0:0:22	4:1:18	0:2:14	0:4:15	0:1:19
rs6677745	1	A	C	0:6:93	0:3:29	0:1:4	0:1:20	0:10:34	0:2:32	1:6:27	0:0:23	0:2:17	1:1:6	0:6:91	0:3:63	1:3:25	1:6:48	0:2:16	0:0:15	0:2:43	0:0:11	0:0:10	0:2:12	0:9:66	0:16:72	0:1:9	0:3:21	1:2:20	0:1:15	0:0:20	0:4:16
rs10864302	1	T	C	3:21:73	2:8:21	0:4:1	0:5:16	1:13:27	0:4:29	2:9:22	0:2:21	1:3:13	1:2:5	3:27:65	1:11:49	2:10:17	1:14:39	1:7:9	0:1:14	3:10:27	1:5:5	0:1:9	0:6:8	2:19:52	2:27:56	0:2:7	0:10:13	1:3:19	1:2:13	0:4:16	2:4:14
rs1193220	1	A	G	16:49:34	11:12:9	1:0:4	2:12:7	14:18:10	4:22:8	10:14:9	3:13:6	3:11:5	1:7:0	21:49:27	16:31:17	11:10:9	10:28:17	2:13:3	2:8:5	12:22:11	0:6:5	4:4:2	1:7:6	18:38:19	30:39:19	0:4:5	11:4:8	5:7:10	6:9:1	4:10:6	7:7:6
rs1193242	1	A	G	11:40:43	7:8:16	1:1:3	2:12:7	3:18:21	1:17:15	1:14:19	5:9:9	2:9:7	1:2:5	8:41:48	7:30:28	6:9:13	6:23:25	3:8:7	3:7:5	6:21:15	1:4:6	2:5:3	3:5:6	8:34:31	7:42:38	2:6:2	6:12:6	7:7:9	1:2:13	3:7:10	5:7:8
rs6678279	1	T	C	0:13:86	0:4:28	0:0:5	0:6:15	0:6:38	0:3:31	0:1:33	0:3:20	0:2:16	0:1:7	0:14:83	4:10:52	0:5:25	0:11:45	0:3:15	0:4:11	0:5:39	0:3:8	0:1:9	0:1:13	1:13:61	1:12:75	0:2:8	0:6:18	0:0:23	0:2:14	0:1:19	0:2:18
rs2693958	1	T	C	22:51:26	10:11:10	0:3:2	8:8:5	6:24:13	1:18:15	3:17:14	8:10:5	4:10:5	1:4:3	10:48:38	17:32:17	6:14:10	12:23:21	4:5:9	4:8:3	10:26:8	2:6:3	2:5:3	4:7:3	21:29:22	13:47:27	3:7:0	9:11:3	8:7:8	3:4:9	2:10:8	5:7:8
rs2796483	1	C	T	24:49:25	12:10:10	1:2:2	8:8:5	6:26:12	2:17:15	3:18:13	8:10:5	4:10:5	2:3:3	13:45:38	15:32:17	6:14:10	14:24:18	4:7:7	4:8:3	10:27:8	2:6:3	2:5:3	5:7:2	22:32:20	16:44:26	4:6:0	8:12:2	8:7:8	3:6:7	2:10:8	5:7:7
rs7552815	1	T	G	0:2:93	0:2:29	0:0:5	0:2:19	0:4:38	0:1:32	0:1:33	0:1:22	0:2:17	0:0:8	0:5:89	1:6:58	0:1:28	0:3:49	0:1:16	0:0:15	0:1:42	0:3:8	0:0:10	0:0:14	1:5:65	0:7:81	0:0:10	0:5:19	0:0:23	0:2:13	0:0:20	0:0:20
rs11120955	1	G	T	14:45:39	2:13:15	0:3:1	3:12:6	2:26:16	2:8:23	3:11:20	2:11:10	1:11:7	0:5:3	10:39:46	3:29:32	2:9:19	4:19:32	0:8:10	0:7:8	4:22:19	1:5:5	1:2:7	2:6:6	10:28:32	10:33:43	2:5:3	3:8:13	6:5:12	0:6:10	1:6:13	2:10:8
rs6577449	1	T	C	3:15:77	1:9:22	0:2:2	0:7:13	1:12:28	0:11:21	1:12:21	0:3:20	3:7:9	1:2:5	0:15:80	2:11:53	2:8:20	1:14:39	1:4:13	0:0:14	1:6:36	0:1:10	0:1:9	0:2:12	3:18:54	4:14:68	1:0:9	1:9:13	0:5:18	3:4:8	1:5:13	0:3:16
rs1750824	1	G	A	4:27:68	1:5:25	0:1:4	1:5:15	3:20:21	3:17:14	1:9:24	1:3:19	0:4:15	0:4:4	9:40:47	2:26:38	2:11:17	2:18:36	0:4:14	0:4:9	3:18:24	0:4:7	1:4:5	1:3:10	4:24:47	9:30:49	0:1:9	3:10:11	3:5:15	1:3:12	1:6:13	4:4:12
rs7555169	1	A	G	1:10:88	1:7:24	0:0:5	0:5:16	0:14:30	1:6:27	0:5:28	0:2:21	0:5:14	0:3:5	2:21:74	1:18:47	0:10:20	2:10:44	0:6:12	0:0:15	0:13:32	0:3:8	0:0:10	0:0:14	4:21:50	4:12:71	0:0:10	0:2:22	0:4:19	0:3:13	0:5:15	1:4:15
rs17031211	1	T	C	1:11:87	1:7:24	0:0:5	0:4:15	1:11:31	1:6:27	0:5:28	0:2:21	0:6:13	0:3:5	2:21:74	1:18:47	0:9:21	2:9:44	0:6:12	0:0:15	0:13:32	0:3:8	0:0:10	0:0:14	4:21:49	4:13:71	0:1:9	0:2:22	0:4:19	0:3:13	0:5:15	1:3:16
rs3011928	1	A	G	7:38:54	4:17:11	2:1:2	2:11:8	8:19:17	2:12:20	1:13:20	4:13:6	2:10:7	0:3:5	21:42:34	11:27:28	3:14:13	8:25:23	1:8:9	1:6:7	5:21:19	2:6:3	1:4:5	4:2:8	13:28:34	17:35:36	2:4:4	3:14:7	1:12:10	0:4:12	3:8:9	2:10:8
rs12144591	1	A	G	0:3:96	0:2:30	0:0:5	0:0:21	0:5:39	0:0:34	0:0:34	0:2:21	0:1:18	0:0:8	0:2:95	0:1:65	0:0:29	0:1:54	0:2:16	0:1:14	0:0:45	0:0:11	0:0:10	0:2:12	0:2:73	1:2:85	0:0:10	0:1:23	0:1:22	0:0:16	0:0:20	0:0:20
rs12756299	1	T	C	10:46:42	5:19:7	2:1:2	3:11:7	14:19:11	4:15:14	2:20:12	5:12:6	3:13:3	1:4:3	30:39:28	17:29:20	6:14:10	10:28:18	2:10:5	2:5:8	10:21:13	3:5:3	3:3:4	4:5:5	19:32:24	21:44:23	2:4:4	8:11:5	2:12:9	1:7:8	5:8:7	4:9:7
rs1935229	1	G	A	0:12:84	0:4:27	0:0:5	0:3:18	1:10:33	0:8:26	1:6:27	0:0:23	0:5:14	0:3:5	1:10:85	1:11:54	1:4:24	1:5:50	0:3:15	0:1:14	0:9:36	0:1:9	1:1:8	0:3:11	1:14:58	0:15:71	0:2:8	2:4:17	0:2:21	0:5:11	0:4:16	0:3:16
rs3124806	1	T	C	0:12:87	0:4:26	0:0:5	0:2:18	1:8:33	0:7:27	1:6:26	0:0:22	0:4:14	0:2:6	1:9:87	0:13:50	1:4:23	1:5:50	0:3:15	0:1:14	0:9:33	0:1:9	1:1:7	0:3:11	1:13:58	0:16:70	0:2:8	2:5:17	0:2:21	0:5:11	0:4:16	0:4:16
rs2301488	1	T	C	20:39:40	4:17:11	1:1:3	2:12:7	6:20:18	5:18:11	9:13:11	3:8:12	2:8:9	2:2:4	15:49:33	6:30:29	9:8:13	3:25:28	2:8:8	4:8:3	4:18:23	1:7:3	2:3:5	0:9:5	21:29:25	19:37:32	2:7:0	5:7:12	1:14:8	1:6:9	2:8:10	2:11:7
rs3135419	1	A	G	1:5:93	0:5:27	0:0:5	0:1:20	0:2:41	0:1:33	0:5:29	1:0:22	0:2:17	0:0:8	1:10:85	0:5:60	0:1:29	0:5:51	0:1:17	1:0:14	0:5:40	0:0:11	0:2:8	0:1:13	0:1:74	1:7:80	0:0:10	0:0:24	0:0:23	0:0:16	0:3:17	1:1:18
rs17031531	1	A	G	1:11:87	0:1:31	0:1:4	0:2:19	0:1:43	0:4:30	0:3:31	0:1:22	0:2:17	0:2:6	0:5:92	0:1:65	1:3:26	0:3:53	0:1:17	0:2:13	0:3:42	0:4:7	0:0:10	0:0:14	0:3:72	0:3:84	0:0:10	0:1:23	0:0:23	0:1:15	1:0:19	0:1:19
rs2032563	1	A	G	8:38:52	1:13:17	1:0:4	3:5:13	4:15:24	5:10:19	4:12:18	1:6:15	0:7:11	1:1:6	6:36:55	3:27:34	2:8:20	3:16:37	1:5:12	3:5:7	1:16:28	0:3:8	1:4:5	0:4:10	9:27:39	9:30:49	1:5:4	1:7:16	0:10:13	0:5:11	0:7:13	2:9:9
rs12133253	1	A	G	3:26:69	0:14:18	1:1:3	2:9:10	3:17:24	2:10:21	0:9:25	1:6:16	0:8:11	0:3:5	6:34:57	3:21:42	0:8:22	3:19:34	0:6:12	0:3:12	1:17:27	0:6:5	0:2:8	1:5:8	3:15:57	5:22:61	0:2:8	2:11:11	1:2:19	0:3:13	1:5:14	2:5:13
rs9919220	1	G	A	1:12:84	0:1:31	0:1:4	1:2:18	0:5:39	0:6:28	1:2:30	0:2:21	0:2:17	0:3:5	0:12:85	0:1:65	1:6:23	0:7:49	0:2:15	0:3:12	0:8:37	0:4:7	0:0:10	0:2:12	0:8:67	0:8:80	0:1:9	1:3:20	0:0:23	1:2:13	1:2:17	0:2:18
rs12408963	1	A	G	15:35:43	3:13:16	1:1:3	2:8:10	4:14:26	2:12:20	1:18:15	3:10:10	2:8:9	0:4:4	8:34:53	6:25:34	3:12:15	8:22:25	1:8:6	2:5:8	6:18:20	0:4:7	1:3:6	2:6:6	3:24:44	4:33:48	0:3:7	2:7:13	5:10:8	5:7:4	3:7:10	2:9:9
rs4908481	1	C	A	2:24:72	0:12:20	1:2:1	2:8:11	2:18:23	2:13:19	0:11:23	1:7:15	0:9:10	0:3:5	5:31:61	2:18:46	1:7:22	3:19:34	0:7:11	0:4:11	0:16:29	2:5:4	0:2:8	1:5:8	3:18:54	3:22:63	0:1:9	1:13:10	1:3:19	0:2:14	0:6:14	3:5:12
rs11587479	1	C	A	16:50:33	4:10:18	1:0:4	2:9:9	3:14:27	5:12:17	3:14:17	4:9:10	2:7:10	0:6:2	6:41:50	7:21:38	5:13:12	9:24:23	3:9:6	3:4:8	8:18:19	1:4:6	2:2:6	2:6:6	6:28:41	4:38:45	0:2:8	1:7:15	4:9:10	6:7:3	4:8:8	2:10:8
rs707455	1	G	A	22:49:28	11:12:9	1:2:2	6:7:8	12:25:7	9:14:11	9:21:4	7:9:7	4:10:5	1:4:3	26:53:17	24:29:13	8:13:9	10:25:21	2:10:6	5:7:3	14:16:15	1:8:2	4:4:2	2:8:4	28:34:12	25:53:8	7:3:0	7:10:6	7:11:5	2:7:7	4:11:5	3:11:6
rs1044245	1	A	G	2:39:56	0:13:19	0:1:4	1:3:16	4:12:27	0:12:21	2:12:20	0:4:19	0:6:12	0:0:6	5:27:62	3:22:40	2:7:21	2:17:35	0:2:16	2:5:7	2:13:29	0:1:10	0:4:6	0:3:10	4:24:46	4:32:50	0:6:4	1:7:14	0:9:12	0:3:12	0:9:11	2:5:12
rs707457	1	A	C	0:1:98	0:0:32	0:0:5	0:0:21	0:2:42	0:2:32	0:2:32	0:0:23	0:1:18	0:0:8	0:3:93	0:0:66	0:0:29	0:0:56	0:1:17	0:1:14	0:2:43	0:2:9	0:0:10	0:0:14	0:0:75	0:2:86	0:0:10	0:0:24	0:0:23	0:0:16	0:0:20	0:1:19
rs11576572	1	A	G	17:43:38	5:9:18	1:0:4	4:9:8	4:25:15	5:15:14	3:14:17	6:12:5	3:9:7	0:4:4	9:44:44	7:27:32	7:9:14	10:23:23	4:11:3	4:4:7	9:23:13	0:8:3	2:2:6	3:8:3	6:35:34	12:40:35	0:3:7	2:11:11	6:7:10	8:5:3	3:11:6	3:10:7
rs2071987	1	A	G	1:21:77	0:12:20	0:3:2	0:7:14	1:15:28	1:7:26	0:6:28	0:7:16	1:5:13	0:3:5	4:25:68	1:17:47	1:5:24	3:17:36	0:6:12	0:1:14	1:7:36	0:4:7	0:2:8	1:4:8	1:16:57	1:19:66	0:1:9	2:11:11	1:2:20	0:2:14	0:4:16	0:6:13
rs697673	1	T	C	19:48:32	5:17:10	1:2:2	4:8:9	5:15:24	7:15:12	6:14:13	5:8:10	2:9:8	0:4:4	22:46:29	9:31:26	6:13:11	17:16:23	3:10:5	4:3:8	6:25:14	2:4:5	3:4:3	2:9:3	7:32:36	9:49:28	1:7:2	1:11:12	7:11:5	8:4:4	5:5:10	4:9:7
rs697677	1	T	G	21:45:32	4:17:11	1:0:4	4:8:9	9:24:11	5:17:12	8:17:9	5:10:8	6:7:6	2:5:1	13:43:40	16:30:20	7:13:10	10:22:24	1:12:5	4:7:4	8:23:13	1:6:4	2:4:4	0:8:6	23:35:17	16:45:27	2:6:2	4:9:11	2:12:9	2:5:9	5:9:6	3:7:10
rs697680	1	A	C	2:14:83	1:8:23	0:2:3	0:3:18	0:5:39	0:6:28	0:10:24	1:1:21	0:2:17	0:0:8	4:30:63	1:14:51	1:5:23	0:12:43	0:2:16	0:2:12	0:7:38	0:3:8	1:2:7	0:3:11	1:13:61	1:24:63	1:5:4	0:4:20	0:9:14	1:1:14	0:3:17	0:3:17
rs228682	1	T	C	5:40:54	1:13:18	2:0:2	3:8:10	11:12:21	3:14:17	0:14:20	2:14:7	3:8:8	2:2:4	9:42:46	7:22:37	3:12:15	5:19:32	1:9:8	1:5:9	5:21:19	3:4:4	1:1:8	3:4:7	11:30:34	8:37:43	0:3:7	1:15:8	2:5:16	1:3:12	3:8:9	3:6:11
rs6657232	1	C	T	12:46:40	4:18:10	3:0:2	5:8:8	15:16:13	7:15:12	3:22:9	3:15:5	5:8:6	2:3:3	22:50:24	14:29:22	8:14:8	7:29:19	3:10:5	1:7:7	9:21:15	4:6:1	4:1:5	5:3:6	19:37:19	20:44:24	3:3:3	5:14:5	3:13:7	2:4:10	5:9:6	5:7:8
rs228645	1	A	C	0:6:93	0:1:31	0:1:4	0:0:20	0:1:43	0:1:33	0:1:33	0:1:22	0:1:18	0:0:8	0:8:89	0:3:63	0:0:30	0:0:56	0:0:18	0:0:15	0:3:41	0:0:11	0:1:9	0:1:13	1:0:73	0:5:83	0:2:8	0:0:24	0:0:23	0:1:15	0:0:20	0:1:19
rs228669	1	T	C	0:17:77	0:2:30	0:1:4	0:1:20	0:1:43	0:3:31	0:2:31	0:3:20	0:1:18	0:2:6	0:10:86	0:6:58	1:3:26	0:5:50	0:2:16	0:1:13	0:7:38	0:1:10	0:1:9	0:1:13	2:10:62	0:7:81	0:2:8	0:0:24	0:1:20	0:2:13	1:2:17	0:1:19
rs10746473	1	A	G	2:23:74	0:13:19	2:1:2	2:4:15	1:18:25	3:7:24	0:10:24	0:6:17	2:6:11	0:3:5	5:33:59	2:20:43	0:7:23	3:13:40	0:6:12	0:3:12	0:15:30	0:6:5	1:1:8	1:4:9	2:17:56	3:23:62	0:3:7	1:9:14	1:2:20	0:3:13	0:5:15	1:7:12
rs12734704	1	G	A	1:35:61	0:12:20	0:1:4	1:4:16	4:12:28	0:11:23	2:14:18	0:4:19	0:7:12	1:1:6	6:25:65	1:24:41	2:6:21	2:18:36	0:2:16	2:6:7	2:14:29	0:1:10	1:3:6	0:5:9	4:26:45	4:31:53	0:5:4	1:7:16	0:9:14	0:3:13	0:7:13	1:7:12
rs228689	1	A	G	2:8:88	1:7:24	0:1:4	0:3:18	0:3:39	0:4:30	0:8:26	1:0:22	0:1:18	0:0:8	4:23:70	2:9:55	1:6:23	0:14:42	0:3:15	1:2:12	0:4:41	0:3:8	1:1:8	0:2:12	0:11:64	1:18:68	1:4:5	0:5:19	0:8:15	0:1:15	0:3:17	0:3:17
rs228692	1	A	G	0:2:97	0:3:28	0:0:5	0:0:21	0:1:43	0:1:33	0:3:31	0:0:23	0:1:18	0:0:8	1:4:92	0:3:63	0:0:30	0:3:52	0:0:18	0:1:14	0:1:44	0:0:11	0:0:10	0:0:14	0:1:74	0:1:87	0:0:10	0:1:23	0:0:23	0:0:16	0:0:20	0:1:19
rs2859387	1	A	G	3:32:64	0:12:20	1:2:2	4:2:15	1:17:26	2:10:22	0:11:23	0:8:14	1:7:11	1:3:4	4:29:64	2:20:44	2:8:20	4:15:37	0:7:11	0:4:11	0:16:29	0:7:4	0:2:8	1:3:10	4:22:49	2:22:63	0:2:8	1:9:14	1:3:19	1:1:14	1:7:12	1:6:13
rs228696	1	T	C	0:6:92	0:1:31	0:1:4	0:0:21	0:1:43	0:1:33	0:1:33	0:0:23	0:1:17	0:0:8	0:8:88	0:3:62	0:0:28	0:1:55	0:0:18	0:0:15	0:3:41	0:0:11	0:1:9	0:1:13	1:1:73	0:5:83	0:2:8	0:0:23	0:0:23	0:1:15	0:0:20	0:1:19
rs2640909	1	C	T	3:15:81	1:9:22	0:1:4	1:6:14	1:16:27	0:9:25	0:10:24	2:8:13	1:3:15	0:2:6	6:31:59	4:14:48	2:11:17	1:18:37	1:5:12	0:5:10	2:13:30	0:6:5	1:1:8	0:6:8	4:22:49	5:32:51	2:3:5	1:7:16	0:12:11	0:2:14	1:6:13	0:5:14
rs1773135	1	G	A	9:39:51	3:17:12	2:1:2	4:9:8	12:13:19	3:17:14	1:19:14	3:14:6	3:8:8	2:2:4	19:42:35	9:27:30	6:14:10	7:29:20	2:10:6	1:7:7	4:24:17	3:7:1	1:3:6	4:3:7	14:31:29	15:38:35	3:1:5	3:14:7	2:13:8	1:3:12	4:9:7	3:7:10
rs1689904	1	T	C	1:19:79	0:11:21	1:2:2	0:6:15	1:15:28	1:8:25	0:7:27	0:6:17	1:5:13	0:3:5	3:24:70	1:17:48	0:6:24	2:13:41	0:5:13	0:2:13	0:9:36	0:4:7	0:2:8	1:3:10	1:16:58	1:20:67	0:1:9	1:9:14	1:2:20	0:2:14	0:4:16	0:7:13
rs10462021	1	G	A	0:8:90	0:2:30	0:0:5	0:5:16	1:12:31	0:5:29	0:2:32	1:8:14	1:2:16	0:1:7	0:12:85	2:5:58	0:7:23	0:6:50	0:4:14	0:3:12	2:9:34	0:3:8	0:0:10	0:4:10	1:17:57	1:20:67	0:0:9	0:5:19	0:4:19	0:1:15	0:5:15	0:2:18
rs12563789	1	G	A	2:18:78	1:1:30	0:0:5	0:2:19	0:9:35	0:7:27	2:4:28	0:3:20	0:3:16	0:3:5	0:8:88	1:12:53	2:5:23	0:6:49	0:3:15	0:1:13	0:8:37	0:3:8	1:1:8	0:1:13	2:17:55	0:13:75	0:1:9	1:1:21	0:3:20	0:3:13	1:4:15	0:2:18
rs41307858	1	G	A	0:1:98	0:0:32	0:1:4	0:1:20	0:2:42	0:0:34	0:0:34	0:0:23	0:0:19	0:0:8	0:4:93	0:0:65	0:1:29	0:2:54	0:0:18	0:0:15	0:3:41	0:0:11	0:0:10	0:1:13	0:1:74	0:4:84	0:1:9	0:1:23	0:0:23	0:0:16	0:2:18	0:0:20
rs10864317	1	C	T	8:44:47	2:17:13	1:0:4	4:5:12	5:13:26	3:12:19	2:18:14	0:11:12	0:9:10	1:3:4	6:40:51	7:26:33	3:6:21	4:21:31	0:6:12	3:6:6	3:15:27	0:3:8	1:3:6	0:5:9	9:29:37	6:36:46	1:6:3	2:11:11	1:9:13	0:4:12	1:7:12	1:8:10
rs228651	1	T	C	14:46:39	8:13:11	2:1:2	2:10:9	5:17:22	3:14:17	4:20:9	1:10:12	0:10:9	1:3:4	14:48:34	15:28:23	6:10:14	11:24:21	1:7:10	4:4:7	5:14:26	1:6:4	3:2:5	0:7:7	18:32:25	15:41:32	4:6:0	2:12:10	5:9:9	0:5:11	1:10:9	1:13:6
rs228648	1	G	A	3:32:64	1:9:22	0:2:3	0:7:13	7:18:19	4:14:16	0:11:23	2:12:9	4:6:9	1:2:5	11:30:54	6:19:40	5:9:16	4:16:36	1:9:8	1:4:10	7:15:23	1:5:5	2:1:7	2:7:5	9:29:36	4:44:40	0:1:8	1:8:15	1:7:15	0:6:10	4:4:12	1:9:10
rs183461	1	C	A	0:11:86	0:7:24	0:0:5	0:4:17	1:13:28	1:5:28	0:5:29	1:7:15	2:1:15	0:0:8	2:21:73	2:14:50	0:4:25	0:10:46	0:3:15	0:3:12	3:13:28	0:3:8	0:0:10	0:3:9	2:15:58	1:18:68	0:0:10	0:4:18	0:4:19	0:1:15	0:4:16	0:3:17
rs12743433	1	A	G	10:45:44	5:13:14	2:0:3	3:9:9	4:18:21	3:11:20	3:20:10	0:10:13	1:8:10	1:4:3	10:45:42	12:26:27	6:9:14	12:19:25	1:8:9	3:5:7	5:10:30	0:6:5	2:3:5	0:4:10	14:35:26	12:41:34	3:5:1	3:12:8	5:9:9	0:3:13	0:9:11	1:11:8
rs504560	1	A	G	3:38:57	3:6:23	0:2:3	2:4:15	1:12:31	4:15:14	2:11:21	0:7:16	0:8:11	0:5:3	7:28:61	1:17:48	2:5:22	5:19:32	0:7:11	1:4:10	2:16:27	0:5:6	1:2:7	2:4:8	1:25:48	4:21:63	0:3:7	3:7:13	6:6:11	6:5:5	1:7:12	3:11:6
rs743999	1	A	G	20:43:36	3:16:13	0:3:2	5:5:11	6:21:17	6:15:13	3:18:13	6:8:9	5:6:8	1:1:6	10:47:40	9:24:33	6:14:10	5:19:32	4:8:6	2:6:7	8:16:21	0:8:2	2:5:3	4:4:6	3:31:41	15:33:40	0:4:6	2:4:18	2:4:17	3:5:8	3:9:8	1:8:10
rs228725	1	T	C	24:50:25	10:14:8	2:1:2	7:8:6	9:22:13	10:15:9	9:21:4	1:13:9	3:9:7	5:0:3	21:54:22	19:31:16	8:10:11	20:26:9	5:6:7	4:7:4	9:18:18	1:8:2	3:5:2	3:6:5	24:36:15	24:41:23	6:4:0	11:10:3	14:6:3	7:5:4	3:11:6	9:8:3
rs228703	1	G	A	20:45:34	4:17:11	0:2:2	4:9:8	12:22:10	5:16:13	3:19:12	8:11:4	3:11:5	1:0:7	16:50:31	13:30:23	7:9:13	5:23:28	5:8:5	2:7:6	10:25:10	1:9:1	2:5:3	4:7:3	7:36:32	19:38:30	0:4:6	2:8:14	2:4:17	3:5:8	3:12:5	0:10:10
rs9803665	1	C	T	18:38:43	0:12:20	0:3:2	3:5:13	6:20:18	5:13:16	3:13:18	4:9:10	2:9:8	1:1:6	9:44:44	6:18:41	4:12:13	3:21:32	1:10:7	2:6:7	5:19:20	1:5:5	1:4:5	2:5:7	2:30:42	9:31:48	0:2:8	1:9:14	2:4:17	2:5:9	0:10:10	2:4:14
rs227147	1	G	A	23:43:30	11:17:4	2:2:0	7:9:5	8:21:14	10:14:10	10:20:4	3:10:10	2:10:7	5:2:1	22:49:22	19:32:14	9:13:8	20:27:8	5:7:6	4:9:1	8:19:13	1:8:2	2:6:1	3:5:6	25:40:9	28:39:20	5:4:0	10:11:3	13:7:3	7:5:4	5:11:4	9:8:3
rs227163	1	T	C	14:43:42	6:11:15	2:0:3	3:8:10	8:21:15	5:16:13	2:15:16	4:16:3	7:6:6	1:3:4	17:41:38	9:27:30	8:12:10	8:23:24	4:7:7	1:7:7	10:20:15	2:5:4	1:4:5	5:4:5	11:33:30	11:37:40	0:4:6	2:10:12	2:8:13	3:5:8	3:10:7	2:6:12
rs680522	1	G	A	14:39:45	2:14:16	0:2:3	2:11:8	6:20:18	3:18:12	2:13:19	3:8:12	4:6:8	0:2:6	7:36:52	8:22:35	3:11:16	8:23:24	1:8:9	0:7:8	7:19:18	1:6:4	1:3:6	3:5:6	6:36:33	9:37:42	0:3:7	2:9:13	1:8:14	0:5:11	1:8:11	1:9:9
rs2453021	1	C	T	18:39:42	6:16:9	2:0:3	4:10:7	11:20:13	9:17:8	4:16:14	5:16:2	7:8:4	2:3:3	15:49:32	11:34:21	8:10:12	11:20:25	4:7:7	0:9:6	13:19:13	2:7:2	2:4:4	6:5:3	18:37:20	24:39:25	0:4:6	4:10:10	4:9:10	2:9:5	6:7:7	5:9:6
rs2300428	1	A	G	15:37:47	3:15:14	2:0:3	2:11:8	5:23:16	5:19:10	3:13:18	4:9:10	5:6:8	2:1:5	6:36:53	8:29:29	5:12:13	9:20:27	2:7:9	0:7:8	9:17:18	1:6:4	1:4:5	2:6:6	12:35:28	10:40:38	0:3:7	3:8:12	2:10:11	1:5:10	2:9:9	3:7:10
rs17229038	1	T	C	0:3:96	0:3:29	0:0:5	0:0:21	0:2:42	0:2:32	0:1:33	0:2:20	0:3:16	0:0:8	1:13:82	0:4:62	0:2:28	0:0:55	0:1:17	0:0:15	0:5:39	0:2:9	0:1:9	1:3:9	1:6:68	1:13:74	0:1:9	0:0:24	0:0:23	0:2:14	0:2:18	0:5:15
rs226474	1	C	T	16:42:35	4:14:14	1:2:2	2:10:8	4:18:21	3:16:14	3:18:13	4:7:12	3:9:7	1:3:4	8:26:59	8:20:37	1:15:12	5:21:28	3:6:8	1:8:6	6:17:21	2:5:4	0:4:6	1:6:7	5:31:37	11:34:41	0:2:8	2:7:15	1:10:12	0:5:11	4:9:7	0:8:11
rs178932	1	G	A	13:51:34	2:20:10	0:1:4	2:12:7	11:15:18	7:13:14	4:17:13	8:7:8	0:8:11	1:5:2	20:32:45	9:33:24	3:14:13	12:22:22	3:8:6	5:7:3	8:17:20	1:4:6	0:3:7	2:7:5	13:31:31	8:43:36	1:4:5	10:11:3	3:11:9	6:6:4	2:11:7	3:5:12
rs225119	1	C	T	24:45:28	6:20:6	2:1:2	4:10:7	12:18:13	5:21:8	5:19:10	5:11:7	8:6:5	2:2:4	18:50:27	12:32:21	8:15:7	11:20:24	4:7:6	1:8:6	15:17:13	3:6:2	1:6:3	3:7:4	18:33:24	24:38:25	0:6:4	3:11:10	2:10:11	1:8:7	7:7:6	4:12:4
rs498594	1	T	C	6:34:58	6:11:15	0:2:3	1:10:10	2:19:23	2:12:20	1:16:17	4:6:13	3:7:9	1:3:4	10:42:45	5:27:34	2:10:17	2:15:38	0:6:12	0:5:10	8:15:22	0:7:4	0:3:7	2:6:6	8:26:41	11:34:43	0:5:5	0:6:18	1:5:17	0:4:12	3:5:12	1:10:9
rs225109	1	C	T	23:45:27	6:19:7	2:2:1	3:11:7	9:23:12	5:20:8	5:19:8	5:11:7	9:5:5	1:3:4	18:48:26	11:31:22	6:16:6	11:19:24	4:7:7	2:7:6	15:15:14	3:6:2	1:7:1	3:7:4	17:33:21	22:38:25	0:5:4	3:9:12	2:7:13	1:8:6	6:9:5	4:12:3
rs11590889	1	T	C	5:36:57	5:12:15	0:2:3	1:10:10	2:19:23	2:12:20	1:16:17	4:6:13	4:6:9	1:3:4	10:44:42	4:26:36	2:10:18	2:15:39	0:6:12	1:4:10	9:14:22	0:7:4	0:3:7	2:6:6	8:26:41	11:35:42	0:5:4	0:5:19	1:2:20	0:4:12	3:5:12	1:10:9
rs12748993	1	G	A	8:25:65	0:7:25	0:2:3	0:3:18	2:10:32	0:9:25	0:12:22	0:6:17	2:2:15	0:0:8	1:9:86	1:13:52	2:8:20	2:11:42	2:2:14	1:2:12	0:11:34	0:4:7	1:3:6	0:3:11	0:20:55	2:20:66	0:1:9	0:5:19	1:5:17	0:5:11	1:6:13	1:4:15
rs4908727	1	T	C	8:26:65	0:7:25	0:2:3	0:3:18	2:10:32	0:9:25	0:10:24	0:6:17	2:2:15	0:0:8	1:8:88	1:14:51	2:8:20	2:11:43	2:3:13	1:2:12	0:12:33	0:4:7	1:3:6	0:3:11	0:20:55	2:18:68	0:1:9	0:5:19	1:5:17	0:5:11	1:6:13	1:4:15
rs6697457	1	A	G	6:35:58	5:11:16	0:2:3	1:10:10	1:20:23	2:11:21	1:17:16	5:6:12	3:8:8	1:3:4	8:49:40	7:24:34	1:12:17	2:16:37	0:7:11	1:3:11	9:14:22	0:6:5	0:4:6	2:7:5	6:28:41	9:33:46	0:4:6	0:5:19	1:2:20	4:4:8	3:6:11	1:9:10
rs4601608	1	A	G	24:42:33	5:18:9	1:2:2	2:10:8	8:21:14	5:18:11	5:19:10	6:10:7	6:9:4	1:3:4	14:52:31	15:27:23	5:17:8	10:20:26	4:6:8	2:5:8	15:16:14	2:6:3	1:7:2	3:8:3	14:37:24	19:36:33	0:5:5	2:8:14	2:8:13	4:9:3	6:9:5	3:11:6
rs12136685	1	G	T	18:45:36	2:15:15	2:3:0	5:5:11	10:17:17	4:17:13	6:14:14	3:11:9	6:9:4	0:4:4	16:48:33	12:30:22	6:12:12	7:22:26	1:7:10	1:7:7	13:21:11	3:3:5	3:4:3	3:7:4	16:31:28	14:42:32	0:5:5	2:9:12	1:7:15	5:7:4	5:10:5	2:13:4
rs7545284	1	G	A	21:46:32	5:20:7	3:2:0	5:7:9	10:20:14	8:19:7	7:17:10	5:11:7	7:8:4	0:4:4	26:54:17	21:31:14	9:16:5	14:22:20	4:7:7	3:7:5	19:19:7	4:5:2	4:6:0	4:8:2	26:36:12	26:45:17	2:6:2	9:14:1	6:13:4	5:9:2	8:8:4	8:10:2
rs9434617	1	C	T	18:39:41	4:12:16	0:2:2	3:11:7	5:19:20	8:11:14	2:10:22	2:10:11	1:9:9	1:3:4	16:37:44	2:32:31	4:11:15	8:22:26	2:9:7	3:5:7	5:19:20	1:4:6	2:2:6	1:7:6	4:29:40	8:34:45	0:2:8	2:7:15	1:6:16	4:7:5	1:7:11	1:7:11
rs9434618	1	A	G	0:7:92	0:4:28	0:1:4	0:2:19	0:5:38	2:3:29	1:6:25	0:4:19	0:2:17	0:1:7	1:19:77	3:8:53	1:4:24	2:12:42	0:4:14	1:1:13	0:9:36	0:4:7	2:0:8	0:3:11	2:16:55	1:19:68	0:1:9	0:9:15	1:5:17	1:4:11	1:3:16	0:8:12
rs4908739	1	T	C	1:23:75	2:7:23	0:2:3	0:3:18	0:7:37	2:5:27	1:4:29	1:4:18	0:1:18	1:0:6	3:26:68	1:17:47	0:9:20	4:16:36	0:4:13	0:2:13	1:12:32	1:3:7	1:3:6	0:4:10	0:10:65	5:22:61	0:5:5	1:7:16	2:6:15	0:4:12	0:6:14	1:7:12
rs12742518	1	T	A	25:41:33	5:21:6	2:3:0	8:8:5	10:21:13	10:14:10	5:19:10	5:16:2	8:5:5	1:4:3	32:50:15	17:31:18	7:14:8	13:28:13	3:12:3	4:7:4	11:23:11	3:5:3	4:2:4	2:6:6	11:39:23	18:44:26	0:4:6	5:12:6	9:8:6	9:5:2	10:4:5	5:10:5
rs12048097	1	T	C	1:19:78	0:9:23	0:2:3	0:4:17	0:10:34	0:5:29	1:4:29	1:3:19	0:2:17	0:1:7	2:22:73	1:12:53	0:7:23	2:9:45	0:3:15	0:4:11	0:11:34	0:3:8	0:3:7	0:4:10	0:9:66	1:21:66	0:2:8	1:9:14	2:4:17	0:3:13	3:5:12	1:6:13
rs17509146	1	G	C	12:42:45	7:6:18	1:3:1	3:11:7	6:17:21	4:17:13	2:19:13	3:14:6	6:5:8	1:2:5	20:47:29	12:26:28	5:13:11	8:18:30	2:9:6	5:3:6	5:18:22	3:3:5	1:5:4	1:4:9	10:33:32	9:42:37	0:1:9	3:8:12	1:11:11	7:6:3	4:3:13	4:4:12
rs17032281	1	G	A	20:47:32	6:16:10	2:2:1	5:11:5	8:20:15	8:16:10	5:18:10	5:16:2	7:8:4	1:3:4	30:50:17	17:31:18	5:18:7	11:27:17	3:12:3	7:4:4	9:23:13	4:4:3	4:2:4	3:5:6	12:42:21	19:46:23	0:3:7	7:12:5	5:11:7	9:5:2	8:6:6	5:9:6
rs7554665	1	C	T	1:18:80	0:8:24	0:2:3	0:2:19	0:8:36	0:4:30	1:3:30	1:3:19	0:3:16	0:1:7	1:17:78	1:13:52	0:4:25	2:9:44	0:3:15	0:4:11	0:11:34	0:3:8	0:3:7	0:4:10	0:9:66	1:21:66	0:2:8	2:9:12	2:4:17	0:3:13	3:5:12	0:7:13
rs11801748	1	G	A	0:7:90	0:4:28	0:1:4	0:3:18	1:4:39	2:6:25	0:6:27	0:3:20	0:5:14	1:0:7	0:5:90	1:11:53	0:3:26	0:5:49	1:0:17	1:1:13	0:1:44	0:0:11	0:0:9	0:2:12	0:4:70	1:7:80	0:1:9	0:3:21	0:3:20	0:3:13	0:1:18	0:3:17
rs2078288	1	T	C	0:6:90	0:4:28	0:1:4	0:3:18	1:4:39	2:5:27	0:5:28	0:3:20	0:3:15	1:0:7	0:7:87	0:10:53	0:4:24	0:5:51	1:0:17	1:1:13	0:4:41	0:0:11	0:0:10	0:2:12	0:5:69	1:8:76	0:1:9	0:3:21	0:3:20	0:3:13	0:1:19	0:3:17
rs11588420	1	A	G	1:6:88	0:3:29	0:1:4	0:1:20	0:4:40	1:1:32	0:5:28	1:2:19	0:0:19	0:1:7	1:12:81	0:8:55	0:2:27	1:4:49	0:2:15	0:1:14	1:4:38	1:2:8	0:3:7	0:3:11	0:3:69	1:10:76	0:1:8	0:4:20	1:2:20	0:2:14	1:4:15	0:1:19
rs12138839	1	G	T	11:33:55	2:11:19	0:3:2	1:7:13	5:15:23	4:9:21	1:14:19	1:9:13	2:7:10	0:3:5	2:28:65	3:17:46	2:8:19	3:21:32	2:3:13	3:1:11	2:17:26	2:2:7	0:6:4	0:6:8	0:12:63	6:24:58	0:4:6	3:7:13	3:6:14	3:4:9	2:6:12	0:12:8
rs425371	1	A	G	8:28:62	1:10:21	0:2:3	1:5:15	5:13:26	3:9:22	1:14:19	0:9:14	2:5:12	0:3:5	1:27:69	0:17:49	2:7:21	2:19:34	2:3:12	0:3:12	2:14:29	2:2:7	0:5:5	0:4:10	0:10:65	3:24:59	0:3:7	3:7:14	2:6:15	3:3:10	3:2:15	0:10:9
rs12041676	1	A	G	0:3:95	0:1:30	0:1:4	0:0:20	0:3:41	0:2:31	0:4:30	0:1:21	0:0:19	0:1:7	0:9:87	0:2:64	0:2:28	0:4:51	0:2:16	0:0:15	1:4:40	0:3:8	0:1:9	0:2:12	0:2:72	0:6:81	0:1:9	0:3:21	0:2:21	0:2:14	1:1:18	0:0:20
rs448202	1	C	T	7:37:55	2:16:14	0:4:1	3:6:11	7:22:13	6:16:12	2:17:15	5:15:3	2:11:6	1:3:4	25:43:28	8:33:24	6:11:13	8:25:21	3:7:5	3:4:8	6:21:16	2:6:2	3:3:4	1:6:7	15:25:31	16:41:30	1:4:5	2:14:8	6:10:7	6:6:4	4:8:8	1:14:3
rs395847	1	T	C	2:16:77	1:3:27	0:0:5	0:5:15	2:9:28	3:7:23	0:7:26	1:6:16	2:4:13	0:1:7	7:24:60	1:18:44	0:6:22	2:16:37	1:3:12	0:2:10	4:6:32	0:1:10	1:2:7	0:4:9	5:21:44	5:27:54	0:5:5	0:11:12	4:7:12	0:4:12	1:8:11	0:11:8
rs411654	1	G	A	0:18:80	0:5:27	0:1:4	2:8:11	1:11:31	0:8:25	1:0:33	0:5:18	0:6:12	0:1:7	2:14:80	1:8:56	0:4:25	2:12:42	0:3:15	2:4:9	0:12:33	0:1:9	0:3:7	0:2:12	1:7:65	1:11:75	0:2:8	1:7:15	0:5:18	0:0:16	1:2:17	0:5:14
rs428180	1	C	A	1:22:76	0:8:24	0:3:2	1:4:16	2:10:31	3:7:23	1:9:24	2:5:16	0:6:13	0:2:6	2:18:76	1:15:50	0:6:23	1:14:41	1:5:12	2:1:12	1:10:34	1:2:8	0:2:8	1:4:9	1:8:66	2:19:67	0:2:8	2:9:12	0:5:18	1:2:13	1:4:15	0:6:14
rs299501	1	A	G	21:41:36	8:14:10	2:2:1	8:6:7	12:24:8	11:18:5	5:19:10	5:11:7	10:4:5	1:6:1	33:45:19	20:30:16	7:18:5	19:26:11	10:6:2	5:7:3	19:20:6	3:7:1	5:3:2	6:6:2	21:29:25	19:47:22	0:9:1	5:11:8	9:9:5	7:6:3	8:8:4	7:7:6
rs7528376	1	C	T	6:37:54	2:11:19	0:4:1	2:7:12	4:16:23	2:17:15	2:15:17	3:11:9	3:8:8	0:5:3	14:42:41	11:28:27	3:18:9	9:17:30	3:8:7	3:3:9	6:19:20	1:7:3	2:3:5	1:4:9	9:27:39	8:40:40	0:4:6	1:8:15	2:9:12	5:5:6	4:8:8	3:6:11
rs17032328	1	A	G	0:2:97	0:1:31	0:0:5	0:0:21	0:1:43	0:3:31	0:0:34	0:0:23	0:0:19	0:0:7	0:3:94	0:1:65	0:0:30	0:0:56	0:0:18	0:0:15	0:2:43	1:1:9	0:0:10	0:0:14	0:0:75	0:2:86	0:0:9	0:0:24	0:0:23	0:1:15	0:0:20	0:1:19
rs7513908	1	A	G	2:26:71	1:11:20	0:2:3	1:8:12	4:15:25	2:10:22	1:8:25	1:2:19	2:6:11	0:2:6	4:33:60	3:14:48	0:7:22	3:23:30	1:9:8	2:4:9	3:18:24	0:2:9	2:5:3	4:4:6	4:18:53	3:21:64	0:4:6	2:8:13	1:12:10	0:4:12	2:4:14	1:5:14
rs11583166	1	A	G	0:28:71	1:11:20	0:2:3	1:8:12	4:12:28	2:10:22	1:8:25	1:2:20	1:5:13	0:1:7	4:24:69	2:13:51	0:7:23	2:21:33	1:8:9	2:3:10	1:16:28	0:2:9	2:3:5	4:3:7	3:15:57	3:21:64	1:3:6	1:6:17	1:7:15	0:4:12	1:4:15	1:4:15
rs401691	1	C	T	7:37:54	2:14:16	0:3:2	2:5:13	4:16:24	5:17:12	1:14:19	4:11:8	2:12:5	0:4:4	10:45:40	8:24:34	3:14:13	8:17:31	3:7:8	3:4:8	6:17:22	2:4:5	2:2:6	0:4:10	9:30:36	11:39:36	1:2:7	0:5:19	2:9:12	6:5:5	3:9:8	3:7:10
rs438895	1	G	A	1:17:81	0:5:27	0:1:4	0:3:18	1:7:36	0:8:26	0:2:32	1:5:17	1:4:14	0:0:8	1:20:76	1:12:53	1:8:21	1:11:43	1:4:13	1:2:12	2:9:33	0:2:9	0:1:9	0:3:11	2:16:57	3:19:65	0:1:9	0:3:21	1:2:20	0:1:15	1:4:15	1:1:18
rs4908748	1	C	T	10:43:45	6:13:13	0:1:3	0:11:10	6:17:20	7:14:12	6:12:15	3:11:9	7:7:5	1:6:1	25:44:26	8:31:27	8:10:12	8:30:18	3:10:5	4:5:6	11:19:15	4:5:2	0:4:6	1:5:8	11:27:36	11:41:36	2:6:2	2:12:10	4:8:11	1:7:8	7:7:6	2:9:9
rs10864346	1	A	C	4:39:54	1:15:16	0:2:3	2:7:12	5:15:24	3:15:16	2:10:22	0:10:13	1:7:11	0:4:4	3:27:67	2:28:35	2:10:18	4:19:33	0:6:12	1:4:10	3:16:26	0:2:9	1:6:3	2:9:3	5:21:49	5:31:52	0:5:5	1:8:15	3:10:10	0:5:11	2:3:15	1:2:17
rs1107284	1	T	C	15:40:44	6:14:12	0:2:3	0:13:8	7:19:17	6:15:13	5:13:16	3:10:10	9:5:5	2:5:1	21:48:27	11:31:23	7:11:12	8:27:21	4:7:7	4:4:7	10:23:12	4:4:3	0:4:6	1:4:9	9:30:36	9:41:38	2:5:3	2:12:10	4:8:11	2:6:8	6:8:6	1:8:10
rs1055236	1	T	C	5:29:64	1:11:20	0:2:3	1:7:13	1:14:29	1:12:21	0:11:23	2:8:13	2:7:10	1:1:6	2:32:63	1:23:42	5:7:17	1:11:43	1:5:11	0:5:10	4:14:27	0:5:6	0:2:8	0:2:12	2:18:54	4:16:67	1:1:7	0:7:16	0:1:22	1:5:10	0:2:18	0:8:12
rs894875	1	C	T	2:21:76	0:8:24	0:1:4	0:3:18	1:12:31	2:11:21	0:3:31	1:6:16	0:4:15	0:2:6	2:24:71	4:11:51	3:7:20	1:11:43	0:5:13	1:4:10	1:16:28	0:3:8	0:1:9	1:1:12	0:15:60	3:25:60	0:2:8	0:7:17	3:4:16	1:3:12	1:3:16	1:5:14
rs754346	1	T	C	18:39:42	5:15:12	0:2:3	2:8:11	12:17:15	11:14:8	6:11:17	3:11:9	3:9:7	1:6:1	26:47:24	16:32:18	9:12:8	8:30:17	0:10:8	4:5:6	13:18:14	2:3:6	1:4:5	5:6:3	9:37:29	23:40:25	3:6:1	6:12:6	11:8:4	1:5:10	6:8:6	5:9:6
rs34089283	1	A	G	2:15:81	1:4:27	0:0:5	0:1:20	0:1:43	0:1:33	0:3:31	0:3:20	0:0:19	0:0:8	0:2:95	0:3:63	0:1:29	0:0:56	0:2:16	0:1:14	0:2:43	0:0:11	0:1:9	0:0:14	0:4:71	0:1:86	0:1:9	0:2:22	0:0:23	0:0:16	0:0:20	0:0:20
rs2708633	1	C	A	2:21:76	0:8:24	0:1:4	0:3:18	1:11:32	2:12:20	0:3:31	1:6:16	0:4:15	0:2:6	2:23:72	4:11:51	3:7:20	1:10:45	0:5:13	1:4:10	1:16:28	0:3:8	0:1:9	1:1:12	0:15:60	3:25:60	0:2:8	0:7:17	3:4:16	1:3:12	1:3:16	1:5:14
rs11121179	1	T	G	8:30:61	3:11:18	0:1:4	1:7:13	3:21:20	3:12:19	3:13:18	2:5:16	3:5:11	1:4:3	14:41:41	6:29:31	3:11:16	5:23:28	0:5:13	1:4:10	3:20:22	1:2:8	1:3:6	2:8:4	5:24:46	6:39:43	2:6:2	1:12:11	4:10:8	0:2:14	3:8:9	1:8:11
rs12045438	1	C	T	0:10:88	0:6:26	0:3:2	0:1:20	2:6:36	2:8:24	0:10:24	0:6:17	1:7:11	0:2:6	3:22:72	0:12:53	1:6:23	1:8:46	1:6:11	1:2:12	1:9:35	2:2:7	1:1:8	0:2:12	2:13:60	1:15:71	0:0:10	1:4:19	0:1:22	0:5:11	1:4:15	0:3:17
rs301799	1	T	C	6:25:68	0:14:18	1:2:2	1:3:17	3:17:23	4:17:12	0:13:21	2:10:11	3:8:8	1:3:4	11:34:52	7:24:35	5:9:16	3:15:38	3:7:8	3:4:8	4:21:20	3:3:5	2:1:7	1:3:10	4:29:42	7:37:44	0:2:8	2:7:15	3:5:15	2:6:8	2:9:9	1:7:12
rs17464614	1	G	A	1:7:90	0:2:30	0:1:4	0:1:19	1:4:39	0:5:28	0:0:33	0:1:22	0:3:16	0:0:8	1:4:92	0:4:62	1:4:25	0:3:53	0:1:17	0:2:12	0:4:41	0:0:11	0:1:9	0:1:13	0:6:69	0:7:80	0:2:8	0:1:22	0:1:22	0:1:15	0:0:19	0:4:16
rs17385721	1	C	T	0:3:95	0:1:31	0:0:5	0:1:20	0:2:40	0:0:33	0:0:32	0:0:22	0:0:16	0:0:8	0:2:95	0:1:65	0:0:28	0:1:55	0:1:17	0:1:14	0:1:44	0:0:10	0:1:9	0:0:14	0:4:67	0:0:87	0:0:9	0:2:21	0:0:22	0:0:15	0:0:19	0:1:18
rs13374834	1	G	A	0:1:98	0:0:32	0:1:4	0:1:20	0:1:42	0:0:34	0:0:34	0:0:23	0:1:18	0:0:8	0:10:87	0:1:65	0:1:29	0:0:56	0:1:17	0:1:14	0:4:41	0:1:10	0:0:10	0:1:13	0:0:74	0:6:81	0:0:10	0:0:24	0:0:23	0:0:16	0:0:20	0:3:17
rs12136689	1	C	A	5:22:72	3:9:20	0:3:2	0:6:15	1:13:30	2:13:19	0:8:26	1:7:15	0:8:11	0:2:6	2:28:66	4:19:42	4:8:17	1:14:41	2:4:12	2:4:9	0:17:28	0:4:7	1:3:6	0:3:11	1:18:56	5:28:55	0:3:6	0:3:21	1:2:20	1:5:10	1:1:18	0:5:15
rs28422051	1	C	T	9:40:49	2:11:19	0:0:5	2:10:9	2:17:25	1:11:22	4:12:18	0:9:14	2:6:11	0:5:3	5:34:58	7:17:41	3:7:20	4:21:31	1:7:10	1:4:10	4:10:31	2:2:7	0:4:6	1:5:8	5:22:48	1:25:61	1:5:4	4:11:9	2:6:15	0:2:14	3:5:12	0:6:14
rs10492964	1	G	T	0:14:85	0:6:26	0:3:2	1:0:19	1:7:36	1:6:26	0:9:25	0:5:18	1:5:13	0:2:6	2:19:73	0:13:52	1:4:25	1:6:48	0:9:9	1:2:12	1:8:36	1:3:7	2:0:8	0:1:13	2:12:61	0:17:70	0:1:9	0:1:23	0:2:21	0:6:10	1:4:15	0:2:18
rs12029303	1	C	T	0:10:88	0:6:26	0:3:2	0:1:20	1:5:38	1:6:27	0:8:26	0:5:18	2:5:12	0:2:6	2:21:73	0:13:53	1:5:24	1:5:50	0:8:10	0:1:13	1:6:38	1:3:7	1:1:8	0:1:13	2:10:63	0:14:72	0:0:10	0:1:23	0:0:23	0:5:11	1:3:16	0:2:18
rs41278974	1	T	C	0:7:92	0:1:31	0:0:5	0:1:20	0:4:40	0:0:34	0:1:33	0:1:22	0:1:18	0:0:8	0:7:89	1:1:64	0:2:28	0:3:53	0:3:15	0:1:14	1:2:41	0:0:11	0:0:10	0:1:13	0:10:65	0:9:79	0:0:9	1:2:21	1:3:19	0:1:15	1:2:17	0:3:17
rs12134896	1	A	G	10:38:51	2:12:18	0:0:5	2:9:10	3:15:26	1:12:20	4:14:16	1:7:15	1:6:12	0:5:3	5:34:58	7:21:38	3:10:17	4:21:31	1:7:10	1:4:10	4:10:31	2:2:7	0:4:6	1:6:7	7:20:48	2:31:55	1:5:4	5:12:7	2:8:13	0:1:15	3:5:12	0:8:12
rs4908771	1	A	G	28:42:29	9:12:11	1:2:2	7:5:9	10:18:16	4:16:14	3:23:8	5:13:5	3:4:12	1:4:3	20:42:35	13:27:26	6:10:14	16:23:17	1:7:10	3:6:6	8:26:11	2:3:6	2:5:3	4:7:3	20:36:19	20:40:27	2:6:2	2:13:9	8:11:4	7:5:4	4:9:6	6:9:5
rs7547833	1	C	T	1:12:86	1:1:30	0:0:5	0:0:21	0:1:43	0:0:34	0:3:31	1:1:21	0:0:19	0:0:7	0:9:88	0:5:61	0:3:27	0:5:51	0:0:18	0:2:13	0:4:41	0:0:11	0:1:9	0:0:14	0:5:70	1:6:81	0:0:10	0:0:24	1:1:21	0:2:14	0:4:16	0:0:20
rs12125525	1	G	A	5:16:77	2:8:21	0:3:2	0:5:16	1:15:28	2:12:20	0:8:26	0:7:16	0:9:10	0:1:6	2:27:67	3:22:41	5:7:18	2:12:42	2:4:12	2:3:10	0:15:30	0:4:6	0:4:6	0:3:11	1:19:55	4:29:54	0:3:7	0:3:21	0:2:21	1:5:10	0:1:19	0:5:15
rs7518204	1	T	C	16:33:50	6:10:16	1:0:3	4:3:14	2:20:22	2:12:20	2:17:15	2:10:11	3:4:12	1:3:4	14:45:37	4:23:39	2:11:15	4:25:26	0:5:13	1:7:7	4:22:19	1:2:8	2:2:6	2:7:5	5:26:44	6:34:47	2:6:2	1:9:14	5:10:8	0:8:8	2:10:8	3:7:10
rs12567592	1	T	C	9:40:49	3:11:18	0:0:5	1:10:10	1:18:25	3:13:18	4:15:15	1:7:14	1:6:12	0:5:3	7:35:55	9:20:37	3:9:18	6:21:29	1:7:10	1:4:10	4:11:29	2:2:7	0:3:7	1:4:8	7:21:47	4:34:50	1:5:4	3:11:10	2:7:14	0:1:15	4:4:12	0:9:11
rs17383360	1	G	A	0:9:90	0:1:31	0:0:5	0:1:20	0:5:39	0:1:33	0:3:31	0:1:21	0:1:18	0:1:7	1:7:88	1:3:62	0:3:27	0:6:50	0:3:14	0:1:14	1:4:40	0:1:10	0:0:10	0:3:11	0:7:68	0:11:76	0:1:9	1:2:21	1:4:18	0:1:15	1:1:18	0:3:17
rs3938719	1	G	A	12:40:47	3:11:18	0:0:5	2:8:11	6:13:25	3:12:18	4:15:15	1:8:14	1:6:12	0:5:3	5:39:51	10:19:37	3:10:16	4:22:28	1:10:7	0:5:10	5:14:26	2:2:7	0:3:7	2:5:6	8:22:44	5:38:45	0:5:4	4:13:7	3:8:12	0:2:14	4:5:10	0:10:10
rs2131679	1	A	G	8:28:63	2:10:20	0:4:1	0:11:10	3:15:25	4:8:22	2:12:20	1:11:10	2:7:10	1:1:6	2:31:64	2:27:35	2:10:18	4:21:31	1:7:9	1:4:10	2:15:28	2:4:5	2:3:5	1:3:10	11:30:33	6:32:49	0:0:10	1:10:13	1:6:16	4:8:4	1:6:13	1:8:11
rs12028160	1	T	C	14:39:46	7:11:14	3:1:1	2:14:5	6:27:11	8:17:9	6:11:17	5:12:6	5:11:3	2:2:4	10:46:41	12:33:21	7:15:8	6:31:19	5:9:4	3:7:5	7:22:16	4:4:3	4:3:3	2:5:7	21:28:26	18:44:26	0:3:7	3:10:11	1:8:14	7:8:1	1:9:10	3:9:8
rs1284485	1	G	A	0:4:95	0:2:30	0:0:5	0:0:21	0:1:43	0:0:34	0:0:34	0:0:23	0:0:19	0:0:8	0:5:92	0:2:64	0:0:30	0:1:54	0:0:18	0:1:14	0:1:44	0:0:11	0:0:10	0:0:14	0:3:72	0:1:87	0:0:10	0:0:23	0:1:22	0:1:15	0:1:19	0:0:20
rs12123076	1	G	A	4:18:75	3:8:21	0:3:1	0:6:15	1:14:29	3:11:20	0:8:26	0:7:16	0:9:10	1:1:5	1:26:70	5:19:42	5:7:18	0:12:41	2:4:12	2:3:10	0:16:28	0:4:6	0:4:6	0:3:11	1:19:55	5:28:54	0:3:7	0:3:21	0:2:21	1:5:10	0:3:17	0:5:14
rs11586056	1	A	C	6:38:54	3:9:20	0:0:5	1:9:10	3:12:29	1:11:22	3:11:20	0:8:15	1:5:13	0:4:4	4:30:62	5:17:44	3:4:23	2:17:37	0:8:10	0:4:11	3:11:31	1:3:7	0:3:7	1:3:10	5:19:51	3:20:65	2:3:4	2:10:12	2:3:18	0:1:15	4:4:12	0:5:15
rs3853436	1	T	A	9:28:60	1:10:20	0:4:1	0:11:10	2:19:21	3:7:22	1:14:18	1:12:10	2:7:9	1:1:6	2:27:66	3:22:40	1:11:18	4:20:30	2:5:10	1:4:8	2:15:27	2:2:5	2:3:5	1:4:8	9:30:36	4:31:50	0:0:9	1:10:13	2:9:12	4:7:4	1:7:11	2:7:10
rs11582339	1	T	G	9:39:51	2:14:15	0:0:5	2:9:10	5:11:28	4:10:19	3:16:15	0:11:12	3:6:10	0:6:2	5:38:54	8:17:40	3:12:15	4:22:29	2:9:7	1:6:8	4:11:28	2:2:7	0:2:8	1:5:8	9:19:46	3:25:56	1:4:5	2:9:13	1:3:19	0:2:14	3:6:11	0:6:14
rs2781064	1	T	C	20:49:28	6:15:11	0:3:2	3:13:4	7:19:16	5:16:13	9:13:10	2:13:8	3:8:8	1:2:5	13:40:44	12:32:21	9:14:7	11:16:27	4:9:5	1:6:8	7:21:16	1:6:4	2:3:5	0:6:8	12:35:28	11:39:37	3:6:1	2:14:7	2:4:17	3:6:7	4:7:9	2:9:8
rs2274971	1	T	C	13:31:55	1:16:15	0:4:1	0:11:10	4:23:17	4:10:20	3:15:16	2:13:8	3:10:6	2:2:4	8:30:59	5:25:36	2:12:16	6:21:29	4:4:10	2:6:7	3:21:21	2:4:5	2:3:5	2:5:7	11:28:36	6:38:44	0:0:10	2:13:9	3:8:12	5:7:4	1:9:10	2:7:11
rs11811795	1	T	C	8:29:61	3:11:18	0:3:2	1:8:12	3:16:25	4:8:22	1:10:23	2:5:16	1:5:13	1:4:3	16:43:38	2:30:34	1:8:20	4:25:27	0:5:13	2:4:9	3:17:25	1:3:7	1:3:6	1:7:6	5:26:44	5:39:44	1:7:2	1:9:14	7:8:8	0:3:13	3:7:10	3:7:10
rs7539600	1	A	G	13:32:52	3:15:14	0:3:2	1:8:12	3:19:21	5:7:22	2:12:20	2:6:15	1:4:12	1:4:3	17:44:36	6:25:33	1:13:16	6:26:22	0:7:11	2:4:7	2:18:24	2:1:8	1:3:5	1:7:6	6:27:41	9:43:36	1:8:1	1:8:14	7:9:7	0:3:12	3:8:9	3:10:7
rs6665631	1	G	A	5:32:62	1:12:19	0:2:3	2:7:12	2:17:25	2:13:19	2:15:17	2:7:14	3:9:7	0:3:5	4:29:62	3:26:37	1:12:17	3:14:38	2:8:8	0:7:8	3:17:25	0:2:9	0:5:4	0:7:7	2:19:54	5:32:51	0:2:8	2:7:15	0:3:20	1:7:8	1:5:14	0:8:12
rs4908795	1	G	C	6:28:64	1:10:21	0:2:3	1:4:16	2:13:29	0:10:23	2:11:21	2:5:16	2:9:8	0:2:6	3:26:66	1:20:44	1:9:19	2:12:42	2:3:13	1:4:10	1:15:29	0:3:8	0:5:5	0:5:9	1:16:58	1:26:59	0:2:8	0:4:20	0:2:20	1:7:8	1:3:16	0:6:14
rs4908796	1	A	G	16:52:30	5:18:9	1:3:1	3:14:3	11:23:9	10:15:9	8:20:6	7:7:9	7:9:3	0:5:3	21:47:27	15:36:15	8:13:8	15:17:24	7:8:3	3:7:5	6:24:15	1:6:4	1:6:3	2:8:4	9:35:30	16:47:24	1:6:3	6:9:8	2:8:13	4:7:5	4:7:9	1:15:4
rs11806368	1	A	G	13:53:32	4:18:10	1:3:1	4:13:4	9:23:12	7:17:10	8:18:8	5:9:9	6:10:3	0:4:4	19:45:33	11:36:18	6:14:10	11:18:26	4:10:4	3:6:6	6:19:20	1:6:4	0:5:5	1:8:5	8:30:36	13:46:29	1:5:4	5:11:8	2:8:13	3:7:6	2:8:10	1:14:5
rs10864370	1	T	C	17:46:35	4:15:13	0:3:2	2:11:7	6:21:17	5:15:14	4:14:16	4:9:10	1:9:9	4:2:2	7:38:52	11:25:30	5:14:11	9:28:17	4:7:7	2:4:9	8:23:14	2:2:7	4:5:1	4:7:3	19:38:18	14:40:34	1:4:5	3:11:9	3:11:9	4:8:4	4:8:8	3:8:9
rs2781087	1	G	T	10:30:59	2:10:20	1:1:3	2:8:11	2:15:27	3:11:20	1:11:22	2:9:12	2:8:9	1:3:4	8:43:45	9:26:30	5:8:17	2:21:33	1:7:10	3:5:7	4:17:24	1:6:4	1:4:5	1:5:8	1:25:49	6:33:49	0:4:6	0:6:18	4:7:12	2:4:10	4:8:8	1:7:12
rs1475734	1	T	G	7:32:58	1:10:21	0:2:3	0:10:11	2:18:24	4:6:24	0:13:21	1:6:16	0:2:17	0:3:5	2:24:71	5:17:42	3:5:22	4:17:35	0:4:14	1:4:10	1:16:28	0:5:6	2:1:7	1:7:6	6:27:42	7:27:54	0:1:9	1:12:11	1:6:16	2:4:10	0:5:15	1:8:11
rs6692694	1	T	C	5:32:60	6:11:15	0:2:3	1:8:11	2:16:26	2:11:20	1:19:13	1:12:10	1:10:8	1:7:0	8:31:55	5:24:35	1:12:17	6:19:30	2:9:7	2:5:8	1:20:22	0:4:7	0:0:8	2:4:8	9:32:32	5:29:52	3:3:3	0:3:21	3:9:11	1:7:8	4:4:12	1:6:12
rs17032875	1	C	T	11:44:44	3:12:17	0:4:1	1:14:6	6:20:18	4:12:18	1:13:19	2:12:9	1:8:10	1:4:3	8:44:44	12:24:30	3:12:15	9:19:26	3:4:11	2:5:8	4:21:20	2:5:4	2:4:4	1:10:3	10:33:32	6:42:39	0:4:6	3:11:10	2:13:8	2:9:5	2:9:9	2:8:10
rs6577541	1	C	G	17:52:28	6:14:12	0:3:1	3:10:8	11:21:12	8:16:10	7:11:16	4:12:7	1:9:9	0:4:4	6:39:50	13:22:31	6:13:11	5:20:29	1:8:9	3:6:6	8:15:22	3:4:4	1:7:2	4:6:4	10:35:30	11:44:32	2:2:6	2:15:5	5:8:10	4:8:4	0:9:11	3:10:7
rs3765967	1	A	G	3:15:81	0:7:25	0:1:4	0:4:17	0:9:35	0:4:30	1:3:30	0:2:21	0:4:15	0:1:7	1:23:72	1:14:51	0:7:23	0:7:48	0:3:15	1:3:11	0:5:40	0:3:8	0:2:8	0:1:13	0:8:67	2:11:75	0:0:10	0:1:22	0:2:21	0:0:16	1:4:15	0:1:19
rs12059715	1	C	T	0:6:90	0:3:27	0:0:5	0:1:20	0:6:36	0:3:31	0:2:32	0:3:20	0:3:15	0:2:6	2:13:81	0:4:61	0:1:29	1:2:51	0:2:16	1:2:11	0:4:41	0:1:10	0:0:10	0:3:11	0:7:66	0:2:83	0:0:10	0:3:20	0:0:22	0:1:15	0:1:19	0:2:18
rs2274333	1	A	G	16:48:29	6:16:8	1:2:2	5:14:2	14:19:8	13:16:3	6:18:8	10:10:3	8:7:2	2:2:2	38:41:15	20:32:12	12:6:11	22:15:18	6:11:1	2:8:4	17:21:7	5:5:1	4:3:3	3:6:5	18:36:20	23:42:20	1:5:3	6:12:5	3:10:10	2:10:4	8:4:7	6:10:4
rs7545200	1	A	G	5:24:69	2:9:21	0:1:3	3:7:11	0:18:23	4:11:18	0:15:19	1:9:13	0:2:17	0:2:6	10:38:46	8:29:29	2:8:19	5:18:33	1:5:12	0:7:8	1:20:24	1:6:4	1:5:4	3:4:7	2:27:44	5:36:45	0:2:8	2:5:17	0:5:18	0:4:11	2:5:13	3:6:11
rs11805912	1	T	C	1:16:81	0:7:25	0:2:3	0:6:14	0:7:36	1:7:25	1:5:28	1:5:17	0:2:17	0:0:8	4:25:67	3:17:45	1:3:26	1:12:43	0:5:13	0:3:12	0:9:36	0:4:7	0:3:7	1:3:10	1:18:56	2:18:68	0:1:9	0:3:20	0:3:20	0:4:12	0:6:14	0:5:15
rs12122823	1	G	A	2:7:86	0:5:26	0:0:5	0:3:18	0:7:37	1:9:24	0:5:28	0:4:18	0:0:18	0:1:7	3:13:78	3:11:49	0:5:25	0:4:52	0:2:16	0:2:12	0:6:39	0:1:10	0:2:8	0:3:11	0:8:67	1:21:64	0:1:8	0:4:19	0:2:21	0:0:16	0:2:18	1:3:16
rs3765965	1	C	T	0:8:91	0:5:26	0:1:4	1:4:16	0:9:35	0:6:27	1:4:29	0:1:22	0:2:17	0:0:8	2:19:76	1:12:52	1:3:26	0:7:49	0:3:15	0:1:14	0:9:36	0:4:7	0:3:7	0:3:11	0:10:65	1:11:76	0:1:9	0:2:22	0:1:22	0:2:14	0:5:15	0:4:16
rs3737665	1	C	T	25:41:32	7:15:10	1:2:2	6:13:2	18:21:5	16:15:3	8:20:6	10:10:3	10:7:2	3:2:3	48:40:9	27:27:11	13:8:9	26:16:14	6:11:1	3:9:3	21:20:4	6:4:1	4:3:3	3:7:3	25:34:15	30:40:18	1:5:4	8:11:5	6:12:5	5:7:4	9:7:4	8:8:4
rs12138897	1	C	G	9:37:53	2:12:18	0:2:3	2:8:11	5:23:16	6:15:13	1:18:15	2:12:8	7:7:5	1:4:3	10:48:37	8:19:37	5:12:13	6:20:26	3:10:5	0:4:10	8:21:16	0:7:4	1:1:8	0:2:12	9:32:33	7:35:46	1:3:6	5:10:9	3:10:10	1:7:8	4:8:8	3:5:12
rs3765964	1	G	A	17:43:39	4:13:14	0:3:2	5:10:6	13:21:10	10:16:8	3:20:10	7:9:7	8:8:3	2:3:3	23:45:26	17:26:22	10:8:12	18:23:15	3:11:3	3:9:3	16:23:5	2:7:2	2:3:5	2:7:4	15:34:24	22:40:26	1:5:4	2:15:7	4:14:5	3:6:7	6:8:6	6:8:6
rs12127547	1	G	A	1:13:85	0:5:26	0:0:5	1:5:15	0:11:33	0:9:25	0:8:26	0:6:16	0:1:17	0:2:6	1:10:82	2:14:49	1:5:24	0:11:45	0:2:16	0:4:11	0:11:34	0:4:6	0:3:6	0:5:9	0:9:66	1:26:58	0:1:9	0:5:19	0:3:20	0:2:14	0:2:18	0:6:14
rs6697763	1	C	T	12:44:41	2:16:14	1:1:3	4:8:9	5:28:11	8:15:11	3:18:12	3:12:8	9:8:1	0:5:3	19:46:32	8:27:28	5:15:10	12:23:21	2:12:3	3:3:9	12:19:13	0:6:5	1:1:8	1:5:8	12:39:24	7:45:36	2:3:5	5:10:9	4:12:7	2:6:8	4:9:7	4:7:9
rs6577546	1	G	A	6:41:51	4:10:17	1:1:3	3:11:7	4:18:22	2:13:19	2:17:15	2:9:12	1:9:9	1:3:4	12:28:57	5:23:38	4:16:10	3:18:34	1:3:14	1:3:11	2:13:29	0:6:5	3:4:3	0:6:8	6:26:42	6:31:51	1:6:1	0:3:21	2:9:12	1:4:11	0:5:15	4:6:10
rs7556128	1	A	C	6:28:65	0:11:21	0:1:4	1:7:13	4:15:24	1:11:22	1:9:24	1:10:12	2:4:13	0:2:6	7:32:56	6:25:35	0:14:16	9:21:26	2:7:8	2:3:10	4:21:20	2:4:5	3:2:5	2:3:9	7:24:42	7:33:48	1:5:4	3:10:11	4:9:10	1:4:11	1:4:15	1:8:11
rs17033013	1	T	C	3:30:66	4:15:13	0:1:4	1:4:16	1:16:27	0:14:20	1:10:23	1:7:15	3:8:8	0:5:3	10:23:63	3:22:41	0:9:21	3:14:39	1:1:16	2:1:12	0:10:35	1:2:8	0:2:8	1:4:9	0:13:62	4:22:62	0:2:8	0:2:22	1:3:19	1:4:11	0:5:15	0:6:14
rs10864377	1	C	T	23:48:26	10:18:4	1:3:1	6:11:3	17:22:4	15:13:6	10:13:11	11:7:5	8:7:4	3:3:2	45:36:14	29:26:8	8:14:7	20:25:10	6:7:5	7:8:0	19:21:5	5:5:1	4:4:2	5:6:3	14:42:18	36:31:20	4:3:3	5:16:3	9:9:5	5:6:5	4:8:8	8:8:4
rs17027186	1	C	T	0:6:93	0:3:29	0:0:5	0:4:17	0:5:39	0:1:33	0:0:34	0:0:23	0:0:19	0:1:7	0:1:95	0:2:63	0:4:26	0:3:52	0:2:16	0:1:14	0:1:44	0:2:9	0:1:9	0:2:12	0:3:70	0:4:84	0:0:10	0:0:22	0:0:23	0:0:16	0:2:18	0:2:17
rs7530465	1	A	G	4:21:73	0:7:25	0:3:2	1:7:13	1:12:31	2:8:23	1:9:24	0:5:18	1:6:12	1:2:5	4:23:69	4:15:47	0:7:23	4:15:35	0:6:12	0:4:11	2:12:30	0:4:7	0:1:9	0:4:10	1:20:52	5:21:62	0:5:5	1:8:15	1:4:18	0:2:14	3:4:13	1:7:12
rs769901	1	A	G	18:44:36	5:18:9	0:5:0	5:7:9	13:15:16	6:17:10	7:14:13	3:13:7	11:5:3	1:5:2	21:43:30	14:30:21	6:14:10	14:22:19	1:9:8	2:6:7	8:21:16	3:7:1	1:3:6	1:6:6	24:40:11	20:42:25	0:6:4	4:10:9	5:8:10	1:6:9	6:11:3	7:10:3
rs34605482	1	T	C	9:32:57	0:18:13	0:4:0	1:7:13	3:8:33	2:9:23	0:13:21	1:6:16	3:8:8	0:1:6	8:40:47	8:22:36	3:13:14	4:15:36	0:6:12	0:3:12	2:20:23	1:5:5	0:3:7	1:4:9	8:25:41	7:38:43	1:3:6	2:7:15	0:6:17	0:4:12	2:5:13	1:9:10
rs3737661	1	T	G	1:1:90	0:1:30	0:0:5	0:4:17	0:3:35	1:5:28	0:6:27	0:0:23	1:4:12	0:0:8	1:6:88	0:4:58	0:4:26	0:6:48	0:1:17	1:3:10	0:4:40	0:1:10	0:1:8	0:0:13	0:6:67	1:8:78	1:2:7	0:0:24	0:0:23	0:0:16	0:2:17	0:1:18
rs3004245	1	C	A	14:40:42	5:10:16	0:1:3	3:12:5	6:21:16	9:11:14	7:19:7	3:9:11	3:8:7	3:4:1	7:43:47	10:24:31	1:19:9	6:25:24	3:8:7	5:7:3	8:20:17	2:6:3	1:5:4	2:7:5	10:36:29	18:33:37	2:4:4	1:7:16	6:12:5	2:7:6	7:8:5	4:9:7
rs2505972	1	C	A	11:38:49	4:12:16	0:2:3	1:11:9	6:16:22	4:12:18	3:20:10	2:8:13	1:5:13	3:4:1	3:37:57	7:25:34	0:17:13	5:21:30	2:9:7	0:9:6	6:18:21	2:5:4	1:4:5	2:5:7	7:32:36	13:30:45	0:5:5	1:7:16	4:11:8	1:8:7	6:8:6	4:7:9
rs12145292	1	A	C	12:34:51	0:19:13	0:5:0	2:8:11	3:13:27	3:13:17	2:16:15	1:9:13	7:6:6	0:3:5	11:46:38	10:25:30	4:15:11	7:18:31	0:8:10	2:6:7	3:18:23	1:5:5	1:2:7	2:4:8	10:28:34	10:44:33	2:4:4	3:6:15	2:8:13	0:6:10	3:5:12	3:5:12
rs1705295	1	T	C	2:16:81	0:4:28	0:0:5	1:5:15	0:10:34	1:2:31	0:5:28	2:6:15	1:1:17	0:1:7	4:23:69	0:14:52	1:5:24	1:11:44	0:4:14	1:3:11	2:8:34	0:0:11	1:2:7	1:0:13	4:20:51	1:19:68	0:4:6	0:8:16	1:4:18	0:2:14	0:4:16	0:2:18
rs17033202	1	T	G	2:16:81	3:6:23	0:2:3	0:3:18	0:8:36	2:8:24	0:12:22	1:6:16	1:2:16	0:4:4	0:13:84	2:8:56	0:2:28	2:12:42	1:6:11	0:5:10	1:10:32	0:5:6	1:1:8	1:4:9	0:22:53	2:15:71	0:0:10	1:5:18	0:5:18	0:3:13	3:5:12	0:7:13
rs3820034	1	A	G	9:32:58	0:19:13	0:5:0	1:7:13	3:7:33	0:11:23	0:14:20	1:8:14	2:9:8	0:1:7	11:42:43	8:25:33	2:16:12	7:16:33	0:6:12	1:3:11	2:19:24	1:4:6	0:3:7	1:4:7	11:22:42	7:40:41	1:3:6	3:6:15	2:8:13	0:5:11	2:5:13	2:7:11
rs17392750	1	A	G	8:31:59	3:10:19	0:3:2	0:4:17	2:12:29	2:10:21	4:10:20	4:7:12	1:5:13	1:5:2	3:19:74	2:21:42	1:8:20	3:12:41	1:8:8	2:4:9	1:12:32	0:6:5	2:1:7	1:4:9	1:32:39	5:26:57	0:5:5	1:6:17	1:11:11	0:5:11	3:5:12	4:8:8
rs12726360	1	C	T	7:34:58	3:10:19	1:2:2	1:6:14	4:15:25	6:11:17	5:14:15	5:7:11	2:8:9	1:5:2	6:24:67	4:24:38	1:13:16	6:15:35	2:7:9	3:7:5	1:15:29	0:8:3	2:2:6	1:4:9	5:33:37	7:31:50	1:4:5	1:6:17	1:11:11	0:6:10	4:5:11	4:9:7
rs12127491	1	T	C	9:32:57	1:18:13	0:4:1	1:7:13	3:7:32	0:10:24	0:12:21	2:8:13	0:12:7	0:1:7	15:37:45	10:26:30	2:16:11	6:17:33	0:5:12	1:5:9	1:20:22	0:6:5	0:4:6	2:4:8	12:20:42	7:40:41	1:3:6	3:7:13	2:7:14	1:3:12	2:5:13	2:6:12
rs770036	1	T	C	15:40:44	4:16:12	1:1:3	4:11:6	10:17:17	3:13:18	5:10:19	2:9:11	2:6:11	1:2:4	17:31:49	3:27:36	1:13:15	11:22:21	2:11:5	0:6:9	8:19:18	2:1:8	2:5:3	2:7:5	7:38:30	7:35:46	1:3:6	6:10:7	2:9:12	5:9:2	1:8:11	0:7:13
rs1125648	1	T	C	8:34:57	3:10:19	1:1:3	1:9:11	7:14:23	1:10:23	1:10:23	2:7:14	2:4:11	0:3:5	11:30:55	2:22:42	1:12:16	6:19:31	1:12:5	0:6:9	6:16:23	1:1:9	1:5:4	0:4:9	7:33:35	5:34:49	1:4:5	2:9:13	2:7:14	5:7:4	1:6:13	0:5:15
rs7555576	1	G	A	0:5:94	0:0:32	0:1:4	0:3:18	1:8:35	2:5:26	0:6:27	0:0:23	1:3:15	0:2:6	1:10:85	0:5:60	0:6:22	2:8:45	0:3:14	1:2:12	0:2:42	0:1:10	0:1:9	0:1:13	0:9:66	0:8:78	0:2:8	0:0:23	0:1:22	0:0:16	1:2:17	0:1:19
rs1061907	1	A	G	20:47:32	5:18:9	0:1:3	5:9:7	6:21:17	6:16:12	4:13:17	3:10:10	4:10:5	0:4:4	27:39:31	16:34:16	5:18:6	10:21:25	1:8:9	1:7:7	8:21:16	3:6:2	1:3:6	5:4:5	17:24:34	13:51:24	1:6:3	7:6:10	4:11:8	1:5:10	5:5:10	6:6:8
rs3737669	1	A	G	20:45:33	6:17:9	0:2:3	4:10:7	6:21:17	6:16:10	5:12:17	3:11:9	4:10:5	0:4:4	28:37:32	16:34:15	5:19:6	10:20:25	1:8:8	1:7:7	8:21:15	3:6:2	1:3:6	4:4:5	16:25:33	13:50:24	0:6:3	6:6:11	4:11:8	1:5:10	5:5:10	6:6:7
rs10864390	1	C	T	13:34:50	1:15:16	2:0:3	4:10:7	6:20:18	4:16:14	5:15:14	2:8:12	2:10:7	0:4:4	12:35:49	2:31:33	2:14:13	10:21:25	3:10:5	3:6:6	5:22:16	2:0:9	2:5:3	2:3:9	7:31:35	7:41:40	1:3:5	2:9:12	2:9:12	4:9:3	2:6:12	0:5:15
rs4908812	1	A	G	3:26:69	0:6:26	0:0:5	0:3:18	1:9:33	1:7:26	0:5:29	0:3:19	0:3:15	0:3:5	3:19:75	3:14:48	0:9:21	0:8:48	0:6:12	0:1:14	1:12:32	0:4:7	0:2:8	0:2:12	0:11:63	0:21:66	1:1:8	0:2:22	1:5:17	0:2:14	1:4:15	1:3:16
rs4243826	1	A	G	12:35:52	2:13:17	2:0:3	3:11:7	6:19:17	3:17:14	4:15:15	2:9:12	1:9:9	0:4:4	13:33:51	2:26:37	2:12:16	12:15:29	2:9:6	3:6:6	6:20:18	1:1:8	3:4:3	2:3:9	7:32:36	6:41:40	0:4:6	3:11:10	2:8:13	5:8:3	2:5:13	0:5:15
rs6577556	1	C	T	8:39:52	5:7:20	0:4:1	1:7:13	2:17:25	6:13:15	0:13:21	1:9:13	1:7:10	0:4:4	12:32:52	4:23:39	3:9:18	9:17:30	2:8:8	2:6:7	6:19:20	2:4:5	3:4:3	2:5:7	12:31:32	7:35:46	0:3:7	5:10:8	1:7:15	0:8:8	1:7:12	1:5:14
rs6673205	1	T	C	17:42:37	3:19:10	1:3:1	2:11:8	8:21:15	5:9:19	2:21:10	4:10:9	3:7:9	4:1:3	16:46:35	8:28:29	4:13:13	8:30:18	3:8:7	5:5:5	8:20:17	1:5:5	2:2:6	2:3:9	7:34:33	14:39:35	0:2:8	4:7:13	4:7:12	4:8:4	4:6:10	3:7:10
rs743973	1	C	A	18:48:33	7:16:8	1:3:1	6:9:6	10:20:13	5:15:13	4:20:10	4:10:8	3:8:8	4:1:3	14:45:34	8:28:30	3:15:12	7:30:19	2:8:7	5:5:5	8:22:15	1:4:6	3:2:5	2:5:6	6:32:36	8:36:44	0:3:7	2:11:11	3:8:12	4:9:3	4:6:9	2:7:10
rs4908826	1	G	A	2:11:82	0:5:27	0:1:4	1:7:13	0:10:33	2:10:20	1:7:26	0:5:18	0:5:14	0:1:7	6:22:64	4:14:46	0:8:22	2:22:30	0:3:14	0:1:13	1:7:33	0:2:9	0:0:10	0:5:9	0:17:58	0:19:66	0:3:6	1:4:19	1:4:18	0:1:15	1:3:16	2:4:13
rs1009940	1	G	A	10:46:42	6:14:12	1:1:2	4:14:3	10:16:18	10:12:12	5:8:20	3:11:9	6:6:7	1:4:3	22:41:33	12:27:26	0:21:9	14:23:18	6:5:7	1:8:6	7:27:11	2:4:5	4:2:4	6:6:2	8:44:22	13:38:36	1:5:4	9:8:7	4:5:13	2:7:7	3:6:11	3:12:5
rs17033526	1	G	A	0:6:92	1:5:26	0:1:4	0:8:12	0:8:36	0:4:29	0:6:26	0:3:20	0:4:14	0:2:6	0:13:82	0:6:60	0:2:28	0:3:52	0:3:15	0:2:13	1:5:38	0:0:11	0:0:10	0:2:12	0:6:68	0:3:84	0:2:8	1:2:20	0:2:21	0:2:14	0:1:19	0:2:18
rs12402600	1	A	G	5:35:58	2:13:17	0:3:2	1:10:10	3:16:25	3:10:20	1:7:26	0:10:13	1:11:7	0:5:3	5:33:59	1:23:42	0:12:18	3:16:37	3:7:8	1:6:8	4:20:21	0:6:5	2:2:6	3:6:5	2:34:38	3:24:59	0:4:6	6:8:10	2:2:19	0:9:7	0:1:19	0:7:13
rs11121350	1	C	T	9:43:44	3:13:16	1:2:2	2:6:13	5:19:20	5:16:13	3:15:16	1:6:16	2:11:6	0:3:5	8:38:50	4:26:35	1:11:18	2:18:34	2:8:8	0:3:12	4:19:22	1:5:5	1:5:4	0:6:8	2:39:34	2:40:45	0:3:7	0:12:12	3:10:10	4:7:5	0:6:14	0:9:11
rs2268170	1	T	C	12:43:43	3:16:13	0:2:3	1:11:9	4:14:26	2:8:24	3:15:15	5:8:10	3:4:12	1:3:4	10:42:44	9:28:28	5:15:10	1:20:34	3:7:8	5:5:5	5:18:21	1:6:4	2:3:5	1:6:7	9:37:28	15:44:29	1:4:5	3:8:13	4:8:11	2:4:9	7:3:10	2:8:10
rs6662509	1	T	C	5:21:72	0:7:25	0:2:3	0:6:15	2:11:31	1:11:22	1:8:25	1:5:17	1:4:14	0:2:6	4:26:65	2:18:45	1:6:23	4:19:33	0:4:13	0:4:10	1:16:28	0:0:11	0:1:9	0:3:11	0:20:55	2:24:61	1:4:5	2:5:17	1:5:17	0:3:13	2:1:17	2:5:12
rs3753165	1	T	C	10:32:57	1:15:16	1:1:3	2:13:6	3:22:19	1:19:14	2:16:16	4:6:12	3:5:11	1:4:3	10:38:47	8:24:33	3:9:18	9:31:16	0:9:9	1:6:7	5:13:27	1:2:7	2:2:6	3:4:7	5:22:48	5:40:43	2:6:2	6:7:11	1:8:14	1:7:8	4:6:10	4:6:9
rs1294054	1	T	G	4:22:73	1:7:23	0:1:4	1:8:12	0:12:32	2:4:28	0:6:28	0:7:16	2:4:13	0:3:5	1:33:63	5:8:53	2:6:22	1:17:38	1:8:9	1:2:12	2:17:26	1:0:10	0:1:9	0:1:13	4:21:50	2:13:73	0:1:9	2:7:15	1:4:18	0:4:12	2:4:14	0:5:15
rs629524	1	G	T	3:37:59	1:12:19	0:2:3	0:7:13	4:17:22	2:18:14	1:15:17	0:8:15	0:10:8	0:7:1	12:35:49	6:31:25	2:13:14	6:21:29	1:9:8	1:6:8	1:19:23	1:3:7	2:3:5	3:5:5	5:31:36	12:37:37	2:3:4	1:10:12	0:11:12	1:2:13	1:10:9	1:7:11
rs9943073	1	C	A	20:43:36	4:22:6	1:3:1	4:13:4	14:22:7	7:16:11	8:22:4	4:13:6	8:7:4	4:3:1	35:51:10	14:33:19	7:15:8	15:24:17	4:11:2	6:4:5	12:19:14	3:5:3	2:1:7	4:6:4	23:32:20	22:45:21	3:3:4	4:15:4	13:7:3	8:6:2	5:5:10	3:14:3
rs9660890	1	C	T	13:46:40	5:18:9	1:2:1	2:9:10	14:18:12	4:11:19	5:19:10	6:13:4	5:7:7	1:4:3	14:37:46	24:24:16	3:15:11	13:31:11	9:4:5	4:6:4	7:24:14	3:3:4	2:5:3	5:5:4	25:39:11	20:39:28	2:5:3	5:12:7	9:9:5	6:5:5	3:10:7	2:12:6
rs4926481	1	T	C	14:33:51	1:15:16	0:2:2	0:18:3	3:11:30	1:19:14	2:16:16	1:3:19	2:6:11	1:2:5	12:44:40	3:20:41	2:12:15	3:20:33	2:4:12	4:2:9	7:16:22	2:3:6	1:3:6	1:3:10	4:28:43	8:37:43	1:6:3	4:10:9	0:6:17	3:3:10	1:8:11	2:5:13
rs9661476	1	C	T	8:42:47	2:17:13	0:4:1	1:10:10	10:17:15	3:12:18	5:10:19	3:15:5	4:6:9	2:4:2	7:27:61	12:30:23	3:12:15	3:31:21	2:9:6	1:7:6	5:19:20	1:3:7	2:3:5	5:2:7	6:34:31	11:38:38	1:4:5	2:12:9	4:7:12	5:6:4	2:6:12	1:13:6
rs10735516	1	T	G	11:31:56	0:15:17	0:2:3	0:8:13	2:12:30	1:12:21	1:12:21	1:3:18	1:2:16	1:2:5	7:34:55	4:17:44	2:10:17	2:16:38	1:2:15	1:4:10	3:14:28	1:2:8	0:3:7	1:3:10	1:29:45	4:32:52	0:6:4	3:10:10	0:6:17	1:4:11	0:6:14	2:4:14
rs11121423	1	T	C	9:45:44	3:16:13	1:2:2	0:10:11	11:18:15	2:16:16	4:11:18	6:10:7	1:8:9	0:5:3	8:35:54	19:24:21	3:10:17	8:29:19	2:8:8	2:7:6	7:20:18	2:3:6	1:3:6	5:2:7	11:40:24	12:41:34	2:3:5	6:9:9	6:9:8	4:6:6	1:8:11	1:12:7
rs4926491	1	C	T	21:40:38	4:12:16	0:2:3	4:11:6	3:20:20	7:8:19	3:16:15	3:10:10	2:8:9	1:1:5	13:45:38	6:23:37	5:8:16	8:22:25	2:8:8	3:5:6	0:20:25	1:7:3	3:5:2	0:5:9	2:26:47	6:37:44	0:6:4	4:6:14	1:4:18	6:7:3	4:11:5	3:8:9
rs4078208	1	G	C	8:42:49	0:14:18	0:1:4	2:7:12	3:18:23	5:14:14	0:9:24	4:8:11	1:6:12	0:4:4	4:23:70	6:25:34	1:9:18	4:18:34	0:6:12	1:5:9	5:15:25	1:3:7	0:2:8	3:8:2	4:35:35	2:34:52	0:3:7	0:1:23	2:8:13	0:5:11	1:4:15	1:4:15
rs7544834	1	A	G	18:45:36	8:15:9	1:3:1	7:11:3	7:25:12	5:20:9	7:19:7	3:10:10	6:9:4	2:3:3	27:44:26	12:30:24	10:8:12	11:27:17	7:7:4	7:3:5	13:21:11	4:4:3	3:4:3	2:5:7	17:37:21	22:44:22	1:7:2	11:8:5	9:9:5	7:7:2	6:8:6	4:9:7
rs12042017	1	T	G	7:38:53	5:16:11	1:3:1	0:9:12	3:24:17	3:12:18	3:17:14	2:7:14	2:9:7	2:2:4	11:44:40	6:28:31	8:9:13	6:24:26	1:9:6	1:6:8	5:21:19	1:5:4	1:3:6	1:6:7	7:41:27	13:39:35	1:4:5	4:10:9	7:9:7	0:5:11	2:7:10	3:8:9
rs10864425	1	G	A	18:42:38	7:16:9	1:3:1	5:13:3	7:23:13	4:19:11	6:19:8	3:10:9	5:10:4	2:2:4	26:41:29	10:30:24	9:9:12	8:27:20	5:9:4	7:3:5	11:21:13	3:5:3	3:3:4	2:5:6	14:37:24	19:45:22	1:7:2	8:10:6	7:10:6	7:6:3	6:7:7	4:8:7
rs6679380	1	C	T	16:44:39	2:15:15	1:0:4	1:12:7	7:19:17	2:17:15	2:15:16	6:7:10	2:9:8	2:3:3	10:34:53	14:27:24	3:13:14	6:26:23	1:7:9	3:5:7	8:21:16	1:4:6	0:3:7	2:8:4	12:37:26	8:42:36	1:4:4	2:12:9	3:9:11	1:6:7	1:7:12	2:7:10
rs7418365	1	G	A	23:42:33	4:13:15	2:1:2	2:12:7	5:23:15	10:15:9	4:19:11	4:11:8	2:12:5	2:4:2	12:49:35	14:37:15	4:12:14	11:27:16	3:9:6	4:3:8	8:21:16	0:5:6	3:5:2	4:8:2	16:35:24	9:49:30	0:5:5	5:11:8	3:11:9	2:4:9	2:12:6	5:7:8
rs6541069	1	A	G	2:12:84	2:12:18	0:1:4	0:3:18	1:14:28	0:5:29	0:7:27	0:0:23	0:3:15	0:1:7	3:20:72	0:10:54	1:4:25	0:13:41	0:4:14	0:1:14	0:6:37	0:3:8	0:1:9	0:1:13	0:12:63	0:16:72	0:2:8	0:0:24	3:3:17	0:2:14	0:1:19	0:2:18
rs7417127	1	C	G	9:38:49	1:13:18	0:1:4	3:8:10	7:19:17	1:11:20	1:16:17	1:12:10	2:12:5	1:2:5	9:40:44	10:31:21	2:15:12	6:25:24	4:5:9	1:5:9	3:21:20	0:5:5	4:3:3	2:7:5	17:32:25	10:32:45	0:4:6	3:12:9	1:11:11	1:3:12	1:11:8	3:8:8
rs7533271	1	G	C	6:37:52	1:22:9	0:3:1	3:9:9	3:22:18	5:16:13	3:12:18	1:5:17	2:8:9	1:5:2	7:42:45	2:20:44	3:17:9	6:26:22	0:9:9	1:5:9	6:16:22	1:6:4	0:4:6	2:8:4	3:26:44	8:44:36	0:2:8	1:7:16	3:4:16	2:10:4	1:6:13	2:8:10
rs41280766	1	A	C	1:14:82	0:8:24	0:0:5	0:7:14	0:6:38	1:5:28	0:3:31	1:2:20	0:2:17	0:2:6	2:17:78	0:9:57	1:10:18	2:4:50	0:0:18	1:2:12	1:10:34	0:2:9	0:1:9	0:2:12	0:15:60	1:24:63	0:0:9	1:2:21	0:1:22	2:7:7	0:1:19	0:4:16
rs6698575	1	G	A	1:22:76	0:8:24	0:2:3	0:9:11	1:12:31	1:10:23	1:6:27	0:3:20	2:4:13	0:1:7	3:21:72	1:17:47	2:7:21	2:25:29	0:7:11	0:3:12	0:6:39	1:2:8	2:1:7	0:3:11	1:19:55	1:18:69	1:2:7	0:7:17	0:2:21	0:2:14	0:5:15	2:2:16
rs9430155	1	A	G	0:24:72	0:9:23	0:1:4	0:5:14	1:6:35	0:7:27	0:7:27	1:2:19	0:4:15	0:1:7	4:33:59	0:3:62	0:6:23	0:11:42	0:2:16	0:3:12	0:11:32	1:2:8	0:2:8	1:4:9	0:12:63	2:29:55	0:2:7	1:4:17	0:4:19	0:1:15	2:5:12	1:4:15
rs4926485	1	C	G	2:28:68	0:8:24	0:1:4	0:13:8	4:13:27	2:13:19	1:11:22	0:7:16	0:10:9	1:2:5	3:43:51	6:13:47	3:8:19	6:17:33	2:7:9	1:5:9	2:9:33	0:5:6	2:1:7	0:7:7	3:19:53	2:28:57	0:3:6	3:9:12	0:1:22	1:3:12	1:4:15	2:2:16
rs6540991	1	C	T	16:49:32	7:16:8	1:3:1	5:12:4	12:19:12	6:22:6	4:18:12	5:6:12	1:9:8	2:2:4	20:49:24	15:31:19	8:10:11	15:27:13	5:9:2	4:8:3	14:22:7	2:7:2	3:5:2	4:7:3	21:32:21	17:49:21	0:5:4	5:8:10	4:6:13	3:5:8	4:9:7	7:4:8
rs14271	1	T	C	3:20:74	1:7:24	1:0:4	0:4:17	0:8:33	0:5:29	0:4:30	1:2:20	0:4:13	0:1:7	0:19:76	1:9:54	2:3:24	0:11:45	0:6:12	1:2:12	0:9:35	0:0:11	0:2:8	0:4:10	0:15:59	1:11:76	0:0:10	0:5:19	0:4:19	0:4:11	1:1:18	0:3:17
rs17034340	1	C	T	0:7:91	1:4:27	0:0:5	0:4:17	0:4:40	0:8:26	0:4:30	0:4:19	0:1:18	0:1:7	0:12:85	1:10:54	0:4:26	0:7:49	0:4:14	1:1:13	0:5:40	0:1:10	0:0:10	0:2:12	0:7:68	0:12:76	0:1:8	0:0:24	0:0:23	0:1:15	0:3:17	0:4:16
rs2119508	1	A	G	0:9:90	0:2:30	0:1:4	1:3:17	0:3:39	0:3:30	0:3:30	0:5:17	0:3:16	0:0:8	1:12:81	1:5:59	0:0:29	1:5:47	0:1:15	0:3:12	0:5:38	0:2:9	0:0:10	0:0:14	0:7:63	0:13:73	0:2:8	1:7:16	1:3:19	0:2:14	0:2:18	0:0:18
rs1767277	1	C	T	10:32:57	2:17:13	1:0:3	1:10:10	2:20:22	3:10:21	0:14:20	1:6:16	1:8:10	0:5:3	1:39:56	5:25:36	2:6:21	5:20:31	3:7:8	2:3:10	4:15:26	0:2:8	2:2:6	2:6:6	7:31:37	7:22:58	0:2:8	1:7:16	0:10:13	1:6:9	2:4:14	1:7:11
rs10492968	1	T	C	0:6:92	0:4:28	0:0:5	0:0:21	0:2:41	0:2:32	0:2:32	0:0:23	0:1:18	0:1:7	1:6:90	0:1:64	0:1:28	0:5:50	0:0:18	0:0:15	0:2:43	0:0:11	0:1:9	0:2:12	0:3:72	0:7:80	0:0:10	0:0:23	0:0:23	0:1:15	0:2:18	0:1:19
rs1372106	1	G	A	8:31:60	2:14:16	1:4:0	0:6:15	2:16:25	3:10:20	1:13:20	1:4:18	2:8:9	0:3:5	5:28:64	2:20:43	2:5:22	2:20:33	1:4:13	2:5:8	1:18:26	0:3:8	0:2:8	0:3:11	2:27:46	3:29:56	0:2:8	1:6:17	0:6:17	0:3:13	2:6:12	1:5:14
rs34851031	1	A	G	6:38:54	0:8:24	0:4:1	2:6:13	1:17:26	1:9:23	2:13:19	2:6:15	3:4:12	1:2:5	3:31:62	5:24:36	4:7:19	3:19:31	2:4:12	1:5:9	3:17:25	2:2:7	2:3:5	0:2:12	4:26:44	8:29:50	4:4:1	0:2:22	3:12:8	1:6:9	1:9:10	3:9:7
rs12064822	1	A	G	0:7:92	1:1:30	0:0:5	1:5:15	0:2:42	0:2:31	0:4:30	0:1:22	1:0:18	0:0:8	1:6:90	1:4:61	0:4:26	0:8:48	0:0:18	0:2:13	0:5:40	0:0:11	1:1:8	0:2:12	0:2:73	0:13:75	0:0:10	0:1:23	0:0:23	0:3:13	0:1:19	0:0:20
rs11121515	1	T	C	0:14:85	0:2:30	0:2:3	0:5:16	0:4:40	0:1:33	0:7:27	0:4:19	0:1:18	0:1:7	1:18:78	1:6:58	0:2:27	1:8:47	0:3:15	0:2:13	0:5:38	0:1:10	1:3:6	0:1:13	1:7:67	0:9:79	1:1:8	0:2:22	0:5:18	0:1:15	0:2:18	0:2:18
rs17034493	1	T	C	0:15:84	2:4:26	0:1:4	0:1:20	1:15:28	0:8:26	0:5:29	0:5:18	3:3:13	0:0:8	0:10:87	0:6:60	3:4:23	0:13:43	0:5:13	0:3:12	0:8:37	0:0:11	0:2:8	0:0:14	0:17:58	1:10:77	0:3:7	0:0:24	0:5:18	0:5:11	1:0:19	1:1:18
rs9430244	1	A	G	0:18:81	0:3:29	0:2:3	0:9:12	0:4:40	0:3:31	1:7:26	0:5:18	0:2:17	0:1:7	1:20:76	1:8:57	0:7:23	2:8:46	0:3:15	0:2:13	2:4:39	0:1:10	1:3:6	0:3:11	1:10:64	2:14:72	1:1:8	0:2:22	0:5:18	0:1:15	1:1:18	0:2:18
rs6678222	1	G	A	0:1:97	0:0:32	0:0:5	0:0:21	0:2:42	0:0:34	0:0:34	0:0:22	0:2:17	0:0:8	0:4:93	0:1:65	0:0:28	0:1:54	0:0:18	0:1:14	0:1:44	0:0:11	0:0:10	0:0:14	0:3:72	0:3:85	0:0:10	0:1:23	0:1:22	0:0:16	0:0:20	0:1:19
rs2295294	1	T	A	14:47:38	8:11:13	1:2:2	4:10:7	9:21:14	3:20:11	2:19:13	0:10:13	3:8:8	1:1:6	13:35:49	6:21:39	6:17:7	12:22:22	4:8:6	2:5:8	9:13:23	1:4:6	3:4:3	4:9:1	13:40:21	14:47:27	3:4:3	5:12:7	8:9:6	8:4:3	3:7:10	2:10:8
rs17034501	1	T	C	2:20:77	3:5:24	0:1:4	0:5:16	2:15:27	0:10:23	0:8:26	0:6:17	3:4:12	0:1:7	1:22:74	0:16:49	3:7:20	2:15:38	0:7:11	1:3:11	0:12:33	0:2:9	0:1:9	0:2:12	0:19:56	2:19:67	0:4:5	0:0:24	0:5:18	0:5:11	1:2:17	1:0:19
rs12070814	1	T	C	0:12:79	1:3:28	0:0:4	2:3:15	0:4:39	0:6:28	0:5:27	0:3:20	0:5:13	0:2:6	1:14:81	0:12:53	0:4:25	2:9:42	0:5:13	0:2:13	1:6:37	0:1:10	0:1:9	0:2:10	0:7:63	0:16:70	0:3:7	0:4:20	0:1:22	1:2:12	1:1:17	0:2:17
rs12144133	1	T	G	20:50:29	7:12:12	1:3:1	7:11:3	12:20:11	5:22:7	8:17:9	1:9:13	4:9:6	3:0:5	23:37:36	11:30:25	7:16:7	17:24:15	7:7:4	2:7:6	11:22:12	2:5:4	7:1:2	3:9:2	18:40:17	26:43:19	5:4:1	6:13:5	8:9:6	11:2:3	4:11:5	5:10:5
rs6696978	1	G	A	6:31:60	1:11:20	1:0:4	1:7:13	1:16:27	1:11:21	2:8:22	0:2:21	0:4:15	1:1:6	5:21:70	1:14:51	1:11:17	3:15:38	1:6:11	0:4:11	2:11:32	0:4:7	1:2:7	2:9:3	7:25:43	6:34:48	1:2:7	5:10:9	4:7:12	2:8:6	1:5:14	1:9:10
rs2273299	1	C	T	0:26:73	3:7:22	0:2:3	1:7:13	5:14:25	0:11:23	0:10:24	1:6:16	2:6:10	0:1:7	5:25:66	1:23:42	3:8:19	4:20:31	1:9:8	1:1:12	2:13:30	0:1:10	3:1:6	0:1:13	1:26:48	6:21:61	2:4:4	0:5:19	2:6:15	3:4:9	2:3:15	1:3:16
rs17034563	1	G	T	0:6:92	0:2:30	0:0:5	0:1:19	0:2:42	0:3:31	0:1:33	0:1:22	0:3:16	0:1:7	1:9:87	1:9:56	0:2:28	4:2:49	0:2:16	0:1:14	0:3:42	0:1:10	0:0:10	0:0:13	0:5:70	0:11:76	0:2:7	0:3:21	0:0:23	0:0:16	0:3:17	0:0:20
rs11121524	1	G	C	1:19:78	2:7:23	0:1:4	0:4:17	3:14:27	1:10:23	0:7:26	1:4:18	2:5:10	0:0:8	1:19:77	1:17:48	2:7:19	4:16:36	0:7:11	1:2:12	0:11:34	0:2:9	0:1:9	0:1:13	0:22:53	2:20:66	0:5:5	0:3:21	0:5:18	0:5:11	1:2:17	1:1:18
rs2180184	1	C	T	9:38:52	3:12:17	0:2:3	3:5:13	1:23:20	2:9:23	3:11:20	0:2:21	1:4:14	0:3:4	6:25:65	2:17:47	0:15:15	6:18:32	1:7:10	0:5:10	2:14:29	1:3:7	1:2:7	2:9:3	7:31:37	6:42:40	1:2:7	7:11:6	4:8:11	4:8:4	2:6:12	0:10:10
rs7546642	1	G	A	0:5:94	0:1:31	0:1:4	0:3:18	0:3:41	0:2:32	0:5:29	0:3:20	0:1:18	0:0:8	1:16:80	1:6:59	0:3:26	0:7:49	0:1:17	0:1:14	0:6:39	0:1:10	0:2:6	0:1:12	1:4:70	1:11:76	0:1:8	0:3:20	0:5:18	0:1:15	0:4:16	0:1:19
rs1046277	1	T	C	0:20:77	2:6:24	0:1:4	0:3:18	3:15:26	0:8:25	0:5:29	0:5:18	2:4:12	0:0:8	0:14:81	0:10:55	3:5:21	1:17:38	0:6:12	1:2:11	0:7:38	0:0:11	0:1:9	0:0:14	0:20:54	1:18:68	0:3:7	0:3:21	0:5:18	0:5:11	1:1:18	1:0:18
rs6691645	1	G	A	0:10:88	0:3:29	0:1:4	1:5:15	0:4:40	0:5:29	0:5:29	0:3:20	0:2:17	0:2:6	1:21:75	1:15:50	0:3:27	1:8:47	0:4:14	0:1:14	0:8:37	0:1:10	2:2:6	0:1:13	1:5:68	1:15:70	2:1:7	0:5:19	0:5:18	0:4:12	0:4:16	0:3:17
rs12136376	1	T	C	5:34:60	1:12:19	0:1:4	2:7:12	1:18:25	1:11:22	2:8:24	0:2:21	0:6:13	0:4:4	5:24:68	3:19:44	0:12:18	3:18:35	0:8:10	0:4:11	2:13:30	0:4:7	1:2:7	2:9:3	7:26:42	5:37:46	1:4:5	7:9:8	4:7:12	4:8:4	1:6:13	1:8:11
rs11586485	1	A	G	0:4:92	0:2:30	0:0:5	0:3:18	0:1:42	0:0:32	0:1:33	0:0:23	0:1:18	0:0:8	1:2:89	0:3:61	0:0:29	0:1:50	0:2:16	0:2:13	0:3:41	0:1:10	0:0:10	0:0:14	0:3:70	0:0:87	0:1:9	0:2:22	0:0:23	0:0:16	0:0:20	0:1:19
rs17034615	1	A	G	0:20:78	2:6:24	0:1:4	0:2:19	2:19:23	1:8:25	0:7:26	0:6:17	1:7:11	0:1:7	0:17:80	4:19:43	3:6:21	2:20:34	0:6:12	1:4:10	1:8:36	0:2:9	1:1:8	0:0:14	3:22:49	1:14:73	0:3:6	0:4:20	0:7:16	0:5:11	2:2:16	2:4:14
rs41274456	1	T	C	0:4:95	1:1:30	0:0:5	0:2:18	0:2:41	0:2:32	0:4:30	0:4:19	0:2:17	0:0:8	0:4:92	0:1:65	0:0:30	0:2:53	0:0:18	0:1:14	0:0:45	0:0:11	0:1:9	0:1:13	0:2:73	0:4:84	0:0:10	0:2:22	0:0:23	0:1:15	0:0:20	0:0:20
rs3748576	1	G	A	19:43:33	7:13:10	1:2:2	1:11:8	6:16:19	4:19:10	3:15:11	9:10:2	3:12:4	4:1:3	24:37:31	11:33:21	4:15:8	7:18:26	4:7:7	5:5:4	8:22:14	3:3:5	0:0:9	1:5:6	11:34:25	11:41:34	0:4:4	1:8:12	6:7:10	1:4:10	2:10:7	2:7:9
rs17401190	1	A	G	0:5:92	0:3:29	0:2:3	0:2:19	0:2:42	2:7:25	0:2:32	0:3:20	0:1:18	0:1:7	1:17:79	1:6:59	0:3:27	1:3:52	0:2:16	1:3:11	1:11:33	0:1:10	0:0:10	0:1:13	0:10:64	0:11:77	0:1:9	0:0:24	0:2:21	0:2:14	0:5:15	0:2:18
rs17397129	1	G	A	1:23:75	2:3:27	0:2:3	0:5:16	1:8:35	0:5:29	2:9:23	1:6:16	0:3:16	0:2:6	1:29:67	1:8:57	1:4:25	0:13:43	0:2:16	0:2:13	0:10:35	0:1:10	1:5:4	1:3:10	2:7:66	2:19:67	1:1:8	1:7:16	0:5:18	0:2:14	0:5:15	0:4:16
rs41274464	1	A	G	0:2:95	0:1:30	0:0:5	0:1:19	0:0:42	0:1:31	0:3:31	0:0:22	0:0:18	0:0:7	0:4:92	0:1:65	0:1:29	0:1:54	0:1:17	0:0:12	0:1:43	0:0:10	0:0:10	0:0:14	0:2:69	0:1:86	0:0:10	0:0:23	0:1:22	0:0:15	0:1:17	0:2:16
rs17401588	1	G	A	1:23:75	1:3:27	0:1:4	0:5:16	1:8:35	0:5:29	1:10:23	1:6:15	0:3:16	0:2:6	2:26:68	1:7:57	1:4:25	0:13:43	0:2:16	0:2:13	0:10:34	0:1:10	1:5:4	1:3:10	2:7:65	2:19:67	1:1:8	1:7:16	0:5:18	0:3:13	0:5:14	0:4:15
rs2297881	1	G	A	0:18:80	2:6:24	0:1:4	0:2:19	2:19:22	1:8:25	0:7:27	0:6:17	2:6:10	0:1:7	0:16:80	3:19:44	3:6:20	2:19:34	0:6:12	1:4:9	1:8:35	0:2:9	1:1:8	0:0:14	3:23:49	1:14:73	0:4:6	0:4:20	0:7:16	0:5:11	2:2:16	2:3:15
rs17402390	1	C	T	3:12:84	0:0:32	0:0:4	0:4:17	0:4:40	0:2:32	0:3:31	0:2:21	0:0:19	0:0:8	0:13:84	0:8:58	0:3:26	0:5:51	0:2:16	0:2:13	1:8:36	1:2:8	1:1:8	0:1:13	1:6:68	0:12:76	0:2:8	0:0:24	0:0:23	0:2:14	0:4:16	0:4:16
rs1555849	1	C	A	11:43:45	7:11:14	0:2:3	4:6:11	10:23:11	5:13:16	4:11:18	0:8:15	3:10:6	1:3:4	5:38:52	10:32:24	6:12:12	10:28:18	2:10:6	1:8:6	5:18:21	1:4:6	2:3:5	2:9:3	17:35:23	12:39:37	2:5:2	10:7:7	6:10:7	8:5:3	4:6:10	4:10:6
rs10864453	1	G	T	23:47:28	10:13:9	0:4:0	5:12:4	19:17:8	8:18:8	9:14:11	3:10:9	4:12:3	2:3:3	21:46:29	16:32:18	11:11:8	21:24:10	3:11:3	3:6:6	11:17:17	3:3:4	5:4:1	6:7:1	22:39:13	24:44:20	5:3:1	16:7:1	10:7:6	9:6:1	6:9:5	7:9:4
rs6703708	1	T	C	0:3:96	0:1:31	0:0:5	0:1:20	0:1:43	0:1:33	0:1:33	0:0:22	0:0:19	0:0:8	0:1:96	0:2:64	0:2:28	0:4:52	0:1:17	0:1:14	0:0:45	0:0:11	0:1:9	0:0:14	0:2:73	0:7:81	0:0:10	0:0:24	0:0:23	0:0:16	0:0:20	0:0:20
rs17402762	1	C	T	22:47:30	9:14:9	0:4:1	5:11:5	17:18:8	7:18:9	8:15:11	3:11:9	4:12:3	2:3:3	22:43:32	15:33:18	9:11:9	20:25:11	3:11:4	3:6:6	10:17:17	2:4:5	5:4:1	5:8:1	22:38:15	24:43:21	5:4:1	16:7:1	10:7:6	9:5:2	6:8:6	7:9:4
rs1300645	1	C	T	0:7:91	0:1:31	0:0:5	0:1:19	0:2:41	0:3:31	0:2:31	0:5:18	0:0:19	0:0:8	0:6:90	0:2:61	0:3:26	0:1:54	0:0:18	0:1:14	0:3:42	0:0:11	0:0:10	0:0:14	0:5:69	0:2:84	0:0:10	0:0:23	0:0:23	0:1:15	0:1:19	0:0:20
rs1307494	1	C	T	0:2:97	1:0:31	0:1:4	0:0:21	0:0:43	1:1:32	0:0:34	0:0:23	0:0:19	0:1:7	0:3:92	0:0:65	0:1:28	0:2:54	0:1:17	0:1:14	0:1:43	0:1:10	0:0:10	0:0:14	0:4:71	0:4:84	0:0:10	0:0:23	0:0:23	0:0:16	0:0:20	0:0:20
rs3829642	1	T	C	2:14:80	0:0:31	0:0:5	0:1:20	0:3:41	0:4:30	0:4:30	0:3:20	0:1:18	0:0:8	0:13:84	1:7:55	0:3:26	0:8:48	0:2:16	0:2:13	2:9:34	1:1:9	0:1:9	0:1:13	0:4:69	0:10:78	0:1:9	1:2:18	1:1:21	0:1:14	0:3:17	0:3:17
rs670666	1	G	A	12:49:37	6:15:11	1:1:3	5:10:6	8:22:14	4:13:16	10:14:10	9:8:6	2:13:4	1:3:4	17:38:41	5:25:35	7:11:12	7:17:32	3:7:8	2:8:5	5:18:22	1:5:5	1:2:7	0:7:7	9:29:37	9:40:39	0:5:5	2:6:15	3:7:13	4:7:5	4:5:11	2:6:12
rs616488	1	G	A	7:43:48	6:11:15	0:3:2	0:11:9	3:21:19	3:16:15	6:7:21	1:5:16	1:7:11	1:3:4	6:28:63	10:21:35	5:13:12	8:26:22	0:8:10	1:7:7	2:17:26	1:4:6	2:2:6	0:9:5	13:31:30	11:36:41	1:3:6	8:7:9	7:10:6	0:5:11	4:5:10	2:10:8
rs604814	1	A	G	20:53:26	9:12:11	1:1:3	7:10:4	10:18:16	6:16:12	13:11:10	9:10:4	7:9:3	1:4:3	25:43:28	12:27:27	6:14:10	11:26:19	4:10:4	4:7:4	11:21:13	3:6:2	2:3:5	1:6:7	11:36:27	17:43:28	0:7:3	6:7:11	5:7:11	7:6:3	4:9:7	3:11:6
rs1411402	1	T	G	8:50:41	6:13:13	1:2:2	1:8:12	3:22:19	4:17:13	6:7:21	1:6:16	2:6:11	1:4:3	11:35:51	15:20:31	5:13:12	10:28:18	0:10:8	2:8:5	6:18:21	2:4:5	2:2:6	1:9:4	17:33:25	14:36:38	1:4:5	8:8:8	8:10:5	0:6:10	6:6:8	3:9:8
rs2483677	1	T	C	7:51:41	5:14:13	1:2:2	1:7:13	2:22:20	3:16:15	4:9:21	1:5:17	2:5:12	1:4:3	10:36:51	6:19:41	4:12:14	7:25:24	0:9:9	1:8:6	4:17:23	0:5:6	1:2:7	1:9:4	12:33:30	12:34:42	1:3:6	6:8:10	7:10:6	0:6:10	4:6:10	1:10:9
rs2506887	1	G	A	10:35:53	0:9:23	0:3:2	1:7:13	6:11:26	2:12:20	3:7:23	2:8:13	0:4:15	0:3:5	9:36:51	8:25:31	2:10:18	0:23:33	0:10:8	1:3:11	3:21:19	1:3:7	1:5:4	1:7:5	5:20:49	11:25:52	1:5:3	3:6:15	1:3:18	1:6:9	1:7:12	1:9:10
rs12090079	1	C	T	0:4:95	0:2:30	0:0:5	1:0:20	0:2:42	0:1:33	0:3:31	0:2:21	1:5:13	0:1:7	0:3:94	0:1:65	0:1:29	1:4:51	0:2:16	0:1:14	0:2:43	0:1:10	1:0:9	0:0:14	0:2:73	0:0:88	0:0:10	0:0:24	0:2:21	0:3:13	0:0:20	0:2:18
rs4240914	1	C	A	10:31:58	0:5:27	0:3:2	1:7:13	2:14:28	0:14:20	3:8:23	2:5:16	0:3:16	0:3:5	6:40:51	7:23:35	2:6:22	0:24:32	0:6:12	1:3:11	3:20:22	1:3:7	1:5:4	1:7:6	5:18:52	8:24:56	1:5:3	3:6:15	1:3:19	0:3:13	1:6:13	2:8:10
rs11121582	1	T	C	0:5:93	0:1:31	0:0:5	0:4:17	0:3:41	0:1:33	0:4:30	0:2:21	0:1:18	0:0:8	0:12:85	0:2:64	0:0:30	0:5:51	0:2:16	0:0:15	0:3:42	0:2:9	0:1:9	0:0:14	0:5:70	1:5:82	0:2:8	0:1:23	0:2:21	1:7:8	0:1:19	0:1:19
rs4846232	1	T	C	11:32:55	0:7:25	0:3:2	2:8:11	1:16:26	3:13:18	5:8:21	2:6:15	1:7:11	0:4:4	7:40:49	8:25:33	2:9:18	3:24:29	0:8:10	1:4:10	3:22:20	1:4:6	3:4:3	1:7:6	6:18:51	9:26:53	1:6:3	3:6:15	1:5:17	0:7:9	1:7:12	3:7:10
rs12402967	1	C	T	7:52:40	7:14:11	1:1:3	1:8:12	3:25:16	3:15:16	3:10:21	1:10:12	2:6:11	0:5:3	10:38:49	5:23:38	5:11:14	7:24:25	2:8:8	1:8:6	6:17:22	0:5:6	1:2:7	2:8:4	12:36:27	12:40:36	0:4:5	6:7:10	7:10:5	2:6:8	4:6:10	1:10:9
rs6663688	1	A	G	12:36:51	0:8:24	0:3:2	4:8:9	2:19:23	3:14:17	7:8:19	2:8:13	1:8:10	0:4:4	9:48:40	9:26:31	2:9:18	4:27:24	1:8:9	1:4:10	4:23:18	2:4:5	4:3:3	1:7:6	7:21:47	12:24:52	4:3:3	3:7:14	2:5:16	3:10:3	2:6:12	3:8:9
rs6540936	1	A	G	0:1:97	0:1:31	0:0:5	0:1:20	0:0:43	1:2:31	0:1:31	0:0:23	0:0:19	0:0:8	0:1:95	0:3:63	0:2:27	0:1:55	0:1:17	0:1:14	0:0:44	0:0:11	0:1:9	0:1:13	0:2:73	0:1:87	0:0:10	0:0:24	0:0:23	0:1:15	0:1:19	0:0:20
rs6687430	1	G	A	11:53:35	7:16:9	1:2:2	3:12:6	7:18:19	7:15:12	6:13:15	1:9:13	4:8:7	2:3:3	15:42:40	8:21:37	5:12:12	9:34:13	2:9:7	1:9:5	7:19:19	0:8:3	2:4:4	3:7:4	15:35:25	16:41:31	1:5:4	6:11:7	10:8:5	6:8:2	4:8:8	1:12:7
rs12038548	1	A	G	3:27:68	2:6:24	0:2:3	0:3:18	0:6:38	1:7:26	0:8:26	0:1:22	2:0:17	0:4:4	2:29:66	1:9:55	0:8:22	2:11:43	0:7:11	1:3:11	2:9:34	0:3:8	0:0:10	1:5:8	2:19:54	5:25:57	0:2:8	1:7:16	2:10:11	1:0:15	0:7:13	0:4:16
rs12090714	1	A	G	0:6:93	0:0:32	0:0:5	0:1:20	0:0:44	0:0:34	0:0:34	0:0:23	0:1:18	0:1:7	0:4:93	0:0:65	0:1:29	0:1:55	0:1:17	0:0:15	0:0:45	0:1:10	0:1:9	0:0:14	0:2:73	0:0:88	0:0:10	0:0:24	0:0:23	0:0:16	0:0:20	0:0:20
rs35841596	1	A	G	0:3:96	0:0:32	0:0:5	0:2:19	0:5:39	0:2:32	0:2:32	0:1:22	0:1:18	0:0:8	1:7:89	0:2:64	0:1:29	0:1:55	0:3:15	0:0:15	0:4:40	0:1:10	0:2:8	0:0:14	0:6:69	0:8:80	0:2:8	0:0:24	0:2:21	1:8:7	0:0:20	0:0:20
rs11577757	1	T	C	13:51:35	6:15:11	1:1:3	3:5:13	8:16:20	6:12:15	2:18:13	5:10:8	3:7:9	0:5:3	12:33:50	3:24:39	2:11:17	3:24:29	2:5:11	1:6:8	6:17:22	2:4:5	1:3:6	2:5:7	5:27:43	12:37:39	0:3:7	8:8:8	4:9:10	1:5:10	6:6:8	2:9:9
rs11578220	1	T	C	0:10:86	0:3:28	0:1:4	0:7:13	0:9:29	0:5:29	1:3:27	0:1:20	0:4:12	0:1:7	1:10:79	0:7:53	0:1:27	1:9:44	0:3:15	0:3:12	0:9:36	0:2:9	0:4:6	0:1:11	0:13:60	2:9:72	0:4:4	0:1:21	0:6:16	0:7:8	0:2:16	0:5:14
rs284274	1	A	G	0:19:79	0:9:23	0:1:4	0:7:14	3:11:30	1:14:19	0:11:23	0:4:19	2:4:13	0:3:5	1:11:85	1:16:49	1:11:18	4:11:41	0:5:13	0:2:12	0:13:32	1:2:8	0:4:6	1:3:10	3:25:47	3:18:67	0:3:7	1:4:19	1:3:19	2:4:10	1:7:12	2:7:11
rs6668131	1	G	A	1:24:74	0:9:22	0:1:4	2:7:12	4:10:30	1:15:18	0:11:23	0:3:20	2:5:12	0:4:4	1:16:78	1:16:49	1:11:18	4:14:38	1:5:12	0:3:11	2:12:31	1:3:7	0:4:6	1:3:10	3:25:47	3:20:65	0:3:7	2:3:19	1:3:19	2:4:10	1:7:12	2:7:11
rs284273	1	T	C	0:6:92	0:0:32	0:0:5	1:2:17	0:1:43	0:1:33	0:0:34	0:0:23	0:0:19	0:1:7	0:5:92	0:0:66	0:0:30	0:3:53	0:2:16	0:1:14	0:3:42	0:1:9	0:0:10	0:0:14	0:0:74	0:1:87	0:0:10	0:0:23	0:0:23	0:0:16	0:0:20	0:0:20
rs284272	1	T	G	0:19:80	0:8:24	0:1:4	0:8:12	1:17:26	1:9:24	0:11:23	0:4:19	2:7:10	0:3:5	3:18:76	1:14:51	1:7:22	5:13:38	0:7:11	0:2:13	0:16:29	1:2:8	0:5:5	1:0:13	2:28:45	1:17:70	1:3:6	1:4:19	1:4:18	5:7:4	0:6:14	1:7:12
rs2387230	1	A	G	6:33:60	2:11:19	0:2:3	0:8:13	4:10:30	1:14:19	5:8:20	3:9:11	0:6:13	1:2:5	2:31:64	2:14:50	0:5:25	0:13:43	0:1:17	1:2:12	0:12:33	1:1:9	0:3:7	0:5:9	4:16:55	3:26:59	0:4:6	2:3:19	0:2:21	0:2:14	1:5:14	0:7:13
rs284281	1	T	G	0:7:92	0:2:30	0:0:5	2:2:17	0:7:37	0:3:31	0:4:30	0:1:21	1:4:14	0:1:7	0:9:88	0:6:60	0:2:28	2:10:44	0:5:13	0:2:13	2:3:40	0:2:9	0:3:7	0:2:12	2:9:64	1:9:78	0:2:8	1:2:20	0:1:22	0:3:13	0:3:17	0:3:16
rs284280	1	T	C	5:21:73	0:6:26	0:1:4	1:7:13	1:10:33	1:9:24	1:6:26	0:4:17	0:5:14	0:0:6	3:32:62	2:13:49	1:6:23	4:15:36	0:7:11	1:4:9	1:12:32	0:4:7	1:5:4	0:5:9	1:12:61	1:13:73	1:2:7	0:1:23	0:3:20	2:9:5	1:3:16	1:4:15
rs4845952	1	A	G	8:19:72	1:9:21	0:1:4	0:7:14	2:16:24	2:7:25	1:5:27	1:5:17	1:6:11	0:3:5	3:23:70	4:29:31	2:12:16	4:17:34	1:7:8	0:5:10	3:9:33	1:5:5	0:3:7	0:5:9	3:28:43	3:30:53	0:5:4	0:1:21	9:5:9	0:7:9	0:6:14	1:2:17
rs4845953	1	G	A	26:44:28	7:13:12	0:2:2	3:14:4	11:23:10	9:20:5	11:16:6	6:12:5	6:7:6	2:3:3	23:50:21	18:28:19	9:16:5	9:33:11	5:8:4	3:6:6	11:23:11	2:6:3	3:4:3	6:7:1	21:40:14	27:48:12	4:4:2	10:8:6	9:7:7	8:6:2	6:11:3	3:8:9
rs2076491	1	T	C	2:12:80	0:3:28	1:0:4	0:3:18	0:6:37	1:5:27	0:4:30	1:7:14	0:1:17	0:2:6	1:19:73	0:8:53	0:1:28	0:12:42	0:6:12	0:3:11	1:9:33	0:0:11	0:1:9	0:3:11	2:8:64	0:11:77	0:1:9	0:0:24	0:2:21	1:2:13	0:1:19	0:5:15
rs205473	1	T	C	1:4:93	1:1:30	0:0:5	0:2:19	0:4:40	0:1:33	0:2:32	0:2:21	0:2:17	0:2:6	1:7:89	0:8:56	0:3:26	0:6:50	0:3:15	2:2:11	0:5:40	0:1:9	0:0:10	0:2:12	0:11:63	0:12:76	0:3:7	1:4:18	1:1:21	0:0:16	0:1:19	0:1:19
rs12031981	1	T	C	8:41:48	3:12:17	0:2:3	6:6:9	4:19:21	2:12:19	2:13:19	5:10:8	1:10:7	1:3:3	15:37:43	9:34:21	6:13:10	15:25:16	0:9:9	5:5:5	6:14:24	0:8:3	2:3:5	4:7:3	7:38:25	15:40:30	2:5:2	7:11:6	6:9:8	3:7:6	2:10:7	3:12:5
rs17035713	1	G	A	0:7:91	0:4:27	0:0:5	0:3:18	1:5:36	0:7:25	0:6:28	0:3:20	0:2:17	0:0:8	0:10:86	0:12:52	1:7:20	2:7:47	1:1:16	0:1:14	1:3:40	0:1:10	0:1:9	0:2:12	0:8:66	0:14:74	1:1:8	1:6:16	0:1:22	0:4:12	0:2:18	0:3:17
rs710135	1	T	C	4:41:54	0:12:20	0:1:4	2:6:13	3:14:26	0:9:24	1:9:24	3:9:11	0:5:14	0:4:4	6:32:58	4:22:38	2:8:18	8:17:31	0:6:12	0:5:10	2:10:32	1:3:7	2:1:7	1:7:6	1:24:50	3:21:64	0:3:7	2:3:19	1:8:14	2:6:8	1:4:15	3:7:10
rs710139	1	T	C	4:26:69	1:12:19	1:0:4	1:5:15	3:14:27	0:14:19	2:14:17	3:8:12	0:5:14	0:4:4	3:28:66	3:18:44	2:9:19	5:19:31	0:6:12	1:4:10	1:13:31	1:4:6	2:2:6	1:7:6	0:19:56	2:17:69	0:1:9	0:4:20	1:8:14	2:6:8	2:6:12	3:8:9
rs776909	1	A	C	7:32:59	1:14:16	1:0:4	2:3:15	3:18:21	1:12:18	2:14:17	3:11:9	0:8:11	0:4:4	6:33:56	5:22:36	3:11:15	7:22:25	0:7:11	2:5:8	1:17:26	1:5:5	3:1:6	4:4:6	2:31:42	4:32:49	0:2:7	1:6:14	4:10:9	1:6:8	3:10:7	4:10:6
rs718047	1	C	A	2:16:81	0:4:28	0:2:3	2:5:14	0:6:37	2:3:29	0:6:28	2:6:15	0:3:15	0:2:6	1:23:72	0:19:47	2:4:23	3:16:37	0:5:12	3:2:10	0:4:41	0:1:10	2:2:6	1:4:9	0:18:56	1:20:67	0:3:7	4:5:15	0:1:22	0:4:12	1:1:18	0:5:15
rs10779746	1	A	G	0:1:98	0:1:30	0:1:3	0:1:20	0:2:41	0:2:31	0:0:34	0:1:22	0:1:18	0:1:7	0:5:92	0:2:64	0:2:27	0:3:53	1:1:16	0:0:15	0:3:42	0:0:11	0:0:10	0:0:14	0:2:73	0:6:79	0:1:9	0:1:23	0:1:22	0:0:16	0:2:18	0:1:19
rs555027	1	T	C	0:17:82	1:0:31	0:1:4	0:7:14	0:8:35	1:5:27	0:5:28	1:1:21	0:3:16	0:0:8	2:16:79	1:12:53	1:2:26	2:15:39	0:6:12	1:3:11	1:8:36	0:4:7	0:2:8	0:2:12	2:8:65	1:21:66	0:2:7	1:4:19	2:2:19	0:2:14	0:3:17	0:2:18
rs12085982	1	G	A	5:36:57	1:12:19	0:4:1	1:12:8	1:20:23	4:10:20	5:7:22	2:7:14	2:8:9	0:5:3	1:38:58	5:25:35	1:13:14	6:12:36	1:6:11	1:3:11	0:17:28	1:1:9	1:0:9	1:6:7	4:21:50	1:24:63	1:3:4	3:9:12	2:7:14	5:4:7	2:7:11	1:8:11
rs36047809	1	T	G	0:2:97	0:1:31	0:0:5	0:0:21	0:0:44	0:2:32	0:0:34	0:0:23	0:1:18	0:0:8	0:4:92	0:1:64	0:2:27	0:1:55	0:0:18	0:0:15	0:2:43	0:0:11	0:0:10	0:0:14	0:0:75	0:4:84	0:0:10	0:0:23	0:1:22	0:1:15	0:0:20	0:0:20
rs35216028	1	C	A	0:8:91	0:2:29	0:0:4	0:4:17	0:6:37	0:5:28	0:1:33	1:3:19	0:0:19	0:0:8	1:12:84	0:10:56	0:7:23	0:7:48	0:0:18	0:3:12	0:6:38	0:1:10	1:3:6	0:2:12	2:9:64	0:15:72	1:1:8	1:3:19	0:3:20	0:4:12	0:2:18	0:0:20
rs1280995	1	A	G	13:40:45	2:14:16	1:3:1	4:7:10	3:26:14	4:17:12	5:14:15	3:11:9	2:6:11	0:6:2	13:42:41	15:24:27	5:13:12	8:21:27	2:7:9	3:5:7	5:22:18	1:5:5	1:4:5	0:5:9	23:32:20	16:47:25	1:6:3	12:10:1	7:13:3	5:9:2	2:13:5	1:13:6
rs12756252	1	A	G	7:45:46	2:12:18	0:0:5	1:5:15	1:19:24	1:13:19	5:12:17	2:4:17	4:6:9	1:3:4	6:38:52	2:24:40	3:17:10	4:18:33	3:9:6	1:6:8	5:15:23	1:4:6	4:4:2	0:6:8	3:27:45	7:31:50	1:5:4	0:4:20	0:4:19	0:5:11	0:7:13	2:9:9
rs12734632	1	G	C	0:6:92	0:2:29	0:0:4	0:4:17	1:3:40	0:4:30	0:0:33	1:4:18	0:0:19	0:0:8	1:7:89	0:5:60	0:4:26	0:6:49	0:0:18	0:2:13	0:4:41	0:0:11	0:3:7	0:1:13	2:6:65	0:13:74	0:1:9	1:4:19	0:1:22	0:3:13	0:2:18	0:0:20
rs6686445	1	T	G	0:7:92	0:0:32	0:2:3	1:0:20	0:2:42	0:2:32	0:2:32	0:1:22	0:2:17	0:1:7	0:0:97	0:0:65	0:2:28	0:6:50	0:1:17	0:1:14	0:2:43	0:1:10	0:0:10	0:0:14	0:4:71	0:2:86	0:0:9	0:0:24	0:0:23	0:3:13	0:0:20	0:0:20
rs1280972	1	G	A	13:54:32	3:15:14	1:2:2	3:9:9	9:20:15	8:14:12	6:11:16	2:9:12	5:8:6	1:4:3	18:48:31	13:28:25	3:14:12	16:25:15	1:8:9	3:9:3	9:24:12	3:6:2	1:2:7	3:6:5	12:32:31	10:49:29	1:5:4	3:6:15	3:14:6	4:8:4	3:12:5	6:7:7
rs4845964	1	A	G	8:40:51	3:14:15	0:2:3	1:10:10	2:19:23	2:20:12	7:9:17	2:13:8	2:8:9	1:3:4	14:32:51	11:20:35	4:13:13	3:16:37	2:6:10	1:6:8	3:22:20	1:1:9	5:3:2	2:2:10	14:29:32	13:44:30	1:6:3	8:7:9	2:7:14	1:4:11	4:8:8	2:6:12
rs2275489	1	A	G	0:2:96	0:0:32	0:0:5	0:0:21	0:1:43	0:0:34	0:2:32	0:0:23	0:0:19	0:0:8	1:7:89	0:2:64	0:3:26	0:2:53	1:0:16	1:2:12	0:2:42	0:1:10	0:1:9	0:0:14	0:3:72	0:0:88	0:0:10	0:1:23	0:0:23	0:0:16	0:0:20	0:0:20
rs1281020	1	G	T	1:7:90	0:4:28	0:1:4	0:2:19	0:8:36	1:6:27	0:3:31	0:4:19	0:3:15	1:2:5	0:12:85	0:7:59	0:0:29	2:9:44	0:0:17	0:1:14	1:7:37	0:1:10	0:0:10	0:0:14	0:12:63	3:16:69	0:1:9	0:2:22	0:5:18	0:0:16	0:2:18	0:0:20
rs35851954	1	T	C	0:5:90	0:2:30	0:0:5	0:1:20	0:0:42	0:1:32	0:1:32	0:1:22	0:2:16	0:2:6	0:3:91	0:3:61	0:1:29	0:2:53	0:0:17	0:1:14	0:1:44	0:0:11	0:0:9	0:1:13	0:1:72	0:9:78	0:0:10	0:0:24	0:0:23	0:0:16	0:0:19	0:0:20
rs9430162	1	G	C	11:35:53	1:9:22	0:2:2	2:11:8	4:12:26	3:17:14	0:12:22	1:9:13	2:5:12	0:3:5	9:27:61	6:31:27	3:8:18	3:23:29	0:8:8	0:5:10	7:15:23	0:3:8	1:4:5	0:6:8	8:32:32	9:35:43	2:3:5	1:4:19	6:10:7	2:7:7	0:8:12	2:7:11
rs11121675	1	T	G	24:42:27	3:22:6	1:3:1	7:9:4	13:19:11	3:18:12	9:18:5	10:9:4	4:12:3	2:2:4	23:45:28	7:25:31	7:15:8	9:24:21	4:13:1	1:8:5	8:16:19	4:4:3	0:5:5	7:4:3	8:31:31	18:40:28	1:5:3	5:14:5	3:8:12	4:5:7	5:9:5	2:11:7
rs12073585	1	T	C	4:30:58	1:13:17	0:2:3	1:2:16	2:17:23	0:13:21	1:10:19	1:8:14	0:3:15	1:2:5	6:28:58	9:28:22	0:13:16	7:17:29	0:7:11	2:8:5	5:14:23	1:4:5	2:4:4	0:5:8	9:28:35	5:24:54	1:4:5	2:10:12	0:8:15	3:4:9	3:4:11	1:11:6
rs1033638	1	A	G	17:31:51	4:10:18	1:1:3	1:9:11	1:18:25	6:16:12	2:9:22	2:6:14	2:11:6	1:3:4	7:39:50	7:23:36	2:10:17	3:26:27	0:5:13	1:4:10	5:15:25	0:4:7	2:2:6	1:5:8	6:30:38	8:36:44	1:1:7	1:7:15	5:14:4	2:1:13	0:8:12	1:8:11
rs12711521	1	C	A	18:41:39	5:13:14	1:2:2	2:11:8	5:16:22	6:17:11	2:12:19	3:10:10	4:11:4	1:3:4	7:47:43	7:24:34	2:12:16	5:26:25	1:6:11	1:5:8	8:16:21	0:5:6	2:2:6	1:6:7	7:30:37	10:39:39	2:1:7	1:8:15	6:13:4	3:5:8	0:9:11	2:9:9
rs2791659	1	C	A	14:37:48	5:12:15	1:2:2	1:9:11	4:15:24	5:17:11	2:13:18	2:5:16	3:10:6	1:4:3	13:43:40	6:25:33	0:9:20	2:28:25	1:6:11	0:7:8	7:17:21	0:3:8	2:2:6	2:5:7	7:30:37	7:40:40	1:2:7	1:7:16	6:11:6	2:6:8	0:9:11	1:8:11
rs17036411	1	C	T	1:10:87	0:3:29	0:1:4	0:2:19	0:6:38	1:1:32	0:2:32	0:2:21	1:3:14	0:1:7	0:9:87	0:1:65	0:0:29	1:4:51	1:1:16	0:1:13	0:5:40	0:1:10	0:0:10	0:0:14	0:5:70	0:8:80	0:0:9	0:1:23	0:2:20	1:4:11	0:0:20	0:2:18
rs11581010	1	G	A	12:24:62	3:10:19	0:3:2	0:7:14	0:15:29	2:16:16	3:9:21	0:7:16	1:7:11	0:4:4	7:36:54	4:25:37	1:8:20	0:21:35	0:5:12	0:5:10	4:15:26	0:1:10	1:1:8	1:5:8	3:29:43	4:32:52	0:1:9	1:4:19	3:7:13	1:2:13	0:7:13	1:5:14
rs17036458	1	A	G	1:9:89	0:3:29	0:1:4	0:2:19	0:6:38	0:1:33	0:2:32	0:1:22	0:4:15	0:1:7	0:9:87	0:2:63	0:1:29	2:3:51	1:1:16	0:1:14	0:2:43	0:1:10	0:0:10	0:0:14	0:5:70	0:4:83	0:1:9	0:1:23	0:2:21	1:4:11	0:0:20	0:2:18
rs2076655	1	G	A	14:39:46	6:10:16	1:3:1	2:8:11	4:13:27	3:18:13	3:12:19	2:5:16	3:12:4	1:4:3	18:39:40	7:25:34	1:9:20	4:28:24	1:6:11	1:6:8	6:17:22	0:3:8	2:1:7	2:5:7	7:29:39	3:40:45	0:2:7	1:7:16	5:10:8	2:6:8	0:9:11	1:8:11
rs11121703	1	A	C	14:28:57	4:11:17	1:2:2	2:6:13	0:15:28	2:19:13	4:9:21	0:7:16	1:11:7	0:5:3	12:37:48	7:24:35	1:9:20	0:30:26	0:5:13	1:5:9	4:18:23	0:2:9	2:1:7	2:5:7	4:30:40	4:34:49	0:2:8	1:6:17	4:10:9	1:2:13	0:9:11	1:6:13
rs17036631	1	T	C	0:5:94	0:2:30	0:0:5	0:1:20	0:5:38	0:0:34	0:0:34	0:0:23	0:4:15	0:0:8	2:10:85	0:0:66	0:1:28	0:7:49	1:1:16	0:2:13	1:5:39	0:0:11	0:0:10	0:0:13	0:3:72	0:4:84	0:1:9	0:1:23	0:1:22	1:4:11	0:0:20	0:2:18
rs12404709	1	A	G	1:16:82	1:3:28	0:2:3	0:1:20	0:4:40	0:4:30	0:5:29	0:1:22	0:4:15	0:0:8	1:13:83	2:16:48	2:3:25	2:5:49	0:4:14	0:2:13	1:4:40	0:3:8	0:1:9	0:1:13	1:10:64	0:8:80	0:1:9	0:4:19	0:6:17	1:2:13	0:1:19	1:2:17
rs2744858	1	C	T	25:40:32	5:11:16	0:4:1	2:10:9	12:13:18	11:17:5	6:17:10	3:8:12	0:12:6	2:4:2	17:52:27	11:31:24	3:14:12	9:25:22	3:8:7	3:8:4	8:20:17	1:6:4	4:5:1	2:7:5	17:33:25	15:56:17	5:2:2	3:8:10	6:9:8	5:5:6	3:8:9	3:7:10
rs2335404	1	C	T	17:53:28	7:10:15	0:5:0	3:7:11	11:15:18	14:15:5	7:16:11	6:5:12	3:12:4	3:4:1	19:54:24	11:35:20	3:14:13	11:26:18	2:11:5	5:6:4	6:22:17	0:6:5	4:5:1	4:5:5	11:36:28	17:55:16	6:3:1	7:9:7	7:10:6	4:7:5	5:9:6	2:8:10
rs3010208	1	T	C	22:48:29	5:15:12	0:5:0	2:9:10	12:16:16	13:14:7	8:15:11	4:7:12	2:13:4	3:2:3	17:51:29	12:31:23	4:12:14	9:26:21	2:10:6	4:5:6	7:20:17	0:6:5	3:5:2	3:6:5	11:35:29	18:50:20	5:4:1	9:9:5	6:11:6	4:7:5	5:8:7	2:8:10
rs6702848	1	T	G	21:47:30	5:15:12	0:5:0	2:8:10	13:17:14	13:15:6	7:15:11	3:7:12	2:13:4	3:4:1	17:53:27	13:30:23	2:14:14	7:29:20	1:10:7	3:6:6	7:19:18	0:6:5	3:5:2	3:5:6	12:40:23	18:50:20	5:3:2	10:8:5	6:10:7	4:7:5	5:8:7	2:8:10
rs6671983	1	A	G	24:43:32	11:12:9	0:5:0	7:10:4	13:16:15	5:12:17	7:17:8	9:9:5	2:12:5	1:3:4	18:55:24	16:36:14	15:13:2	16:28:12	5:12:1	4:5:6	13:21:11	3:7:1	2:3:5	2:9:3	19:40:15	12:45:31	1:4:5	4:9:11	6:10:7	4:8:4	4:9:7	9:6:5
rs17419268	1	C	T	1:12:86	1:5:26	0:2:3	0:1:20	1:8:35	0:7:27	0:6:28	0:2:21	0:4:15	0:1:7	1:19:75	2:16:47	1:4:24	3:11:42	0:5:13	0:2:13	4:7:34	0:2:9	0:1:9	0:1:13	1:11:63	0:10:78	0:1:8	1:6:17	0:6:17	1:4:11	0:1:19	0:2:18
rs2890085	1	T	C	20:48:31	7:13:12	0:3:2	1:11:8	13:16:15	15:11:8	7:16:10	4:7:12	1:13:3	3:3:1	18:52:26	12:34:19	2:14:14	10:26:20	1:12:5	3:6:6	6:21:18	0:6:5	3:5:2	3:6:5	12:35:28	15:54:19	5:2:3	8:10:6	7:9:7	5:6:5	4:10:6	3:8:9
rs2379143	1	C	T	14:48:37	5:11:16	0:2:3	1:9:11	10:15:19	11:15:8	5:14:15	2:6:15	1:10:8	1:4:3	17:48:32	9:33:24	1:14:14	6:23:27	0:13:5	3:5:7	5:19:21	0:6:5	3:5:2	3:2:9	11:33:31	12:55:21	5:2:2	6:7:10	6:9:8	5:6:5	4:8:8	3:8:9
rs877307	1	T	C	24:41:34	11:12:9	1:4:0	8:10:3	13:15:15	6:13:15	8:16:9	7:10:5	2:13:4	1:4:3	18:55:23	13:40:12	13:14:2	16:26:12	5:12:1	4:5:6	14:20:10	3:7:1	2:3:5	2:9:3	20:39:15	10:50:28	1:3:6	6:9:9	7:9:7	4:8:4	4:9:7	8:6:6
rs10864508	1	T	G	17:40:41	5:13:14	1:2:1	3:11:6	7:14:23	7:18:9	2:22:10	4:14:5	4:9:6	3:4:1	19:32:45	8:33:25	5:9:14	5:29:21	3:9:6	4:6:5	2:19:24	1:3:7	3:3:3	1:8:4	13:36:25	11:51:26	2:2:6	3:10:11	5:6:12	0:9:7	4:7:9	3:11:6
rs12036240	1	G	A	15:40:42	5:11:16	1:2:2	3:10:6	7:14:22	7:16:11	1:22:11	4:14:5	6:4:7	4:3:1	20:43:32	10:38:18	5:10:15	9:24:22	4:9:5	6:4:5	5:17:23	2:4:5	5:2:3	2:8:4	19:34:21	19:48:21	2:4:3	2:11:11	5:9:9	0:10:6	6:8:6	4:11:5
rs17036930	1	T	C	7:32:59	2:12:18	1:1:2	0:5:16	2:15:25	3:13:17	3:14:16	2:12:9	2:6:11	0:2:6	7:44:46	4:20:41	2:8:20	3:15:38	1:9:8	0:4:11	6:14:24	0:4:7	1:1:8	1:5:8	5:20:50	4:26:57	0:5:5	4:10:9	0:7:16	2:9:5	0:4:16	0:7:13
rs6674181	1	G	C	11:39:49	3:12:17	2:2:1	1:8:12	4:20:20	7:15:12	8:15:10	2:17:4	3:7:9	0:3:4	12:53:32	12:30:24	4:11:15	7:22:26	2:11:5	2:6:7	8:15:22	0:7:4	1:3:6	1:7:6	8:21:46	6:30:52	1:4:5	6:12:5	0:9:14	3:11:2	1:6:13	5:4:11
rs12129875	1	A	G	2:29:68	0:4:28	1:3:1	0:4:17	0:11:33	0:15:19	2:16:16	1:8:14	0:4:15	0:3:5	10:27:59	1:30:35	3:6:21	5:19:31	0:5:13	2:5:8	4:11:30	0:5:6	1:2:6	0:4:10	4:12:58	4:15:68	0:4:5	2:10:11	1:6:16	2:7:7	0:6:14	1:9:10
rs10864512	1	G	A	21:51:26	11:15:6	3:2:0	7:9:5	15:19:9	12:12:9	11:17:6	6:12:5	5:7:7	0:5:3	35:39:23	24:29:13	8:15:7	19:23:13	6:9:2	4:9:2	14:17:14	5:4:2	2:5:3	3:9:2	17:35:22	18:48:20	3:3:3	15:8:1	7:10:6	7:7:2	6:9:5	6:7:7
rs12144924	1	T	C	2:29:68	0:4:28	1:2:2	0:4:17	0:10:33	0:15:19	2:16:16	0:9:14	0:4:14	0:3:5	9:26:59	1:29:34	3:7:20	5:17:33	0:5:12	2:4:8	4:9:30	0:5:6	1:2:7	0:4:10	4:11:60	5:14:67	0:4:6	2:9:11	1:6:16	2:7:7	0:6:14	0:9:10
rs2817614	1	G	A	4:32:62	2:15:14	0:1:4	1:9:11	3:17:24	1:8:24	1:8:25	0:7:16	0:5:14	0:2:6	1:27:67	5:17:44	3:6:20	0:19:37	0:7:11	1:4:10	1:10:33	1:2:8	0:1:9	0:7:7	6:16:53	3:29:55	1:0:9	1:9:14	1:9:13	1:4:11	0:9:11	1:4:15
rs2817637	1	T	C	23:51:25	6:12:14	0:2:3	4:10:7	9:19:16	10:12:12	5:15:13	3:12:8	6:8:5	1:7:0	20:37:38	12:29:25	7:15:8	13:23:20	2:9:7	2:9:4	13:17:15	2:4:5	3:5:2	2:9:3	23:33:18	21:48:18	4:3:3	1:8:15	6:10:7	2:7:7	5:9:6	5:9:6
rs10864515	1	G	C	3:22:70	4:9:18	0:3:2	1:7:12	2:12:28	1:10:23	1:8:22	2:8:13	2:5:12	0:2:6	5:29:62	1:18:45	0:6:23	0:14:41	1:8:6	0:3:11	3:11:30	0:5:6	1:2:7	1:3:9	3:18:48	2:24:60	0:3:7	3:6:14	0:5:18	0:4:12	1:3:14	0:5:14
rs2594290	1	A	G	2:29:67	0:7:25	1:2:2	0:3:18	0:13:31	2:13:19	1:15:18	0:10:13	1:5:13	0:2:6	5:32:60	3:27:36	3:9:18	7:20:29	1:4:13	2:5:8	4:9:32	0:7:4	2:3:5	0:6:8	4:16:55	5:17:65	0:4:5	6:9:8	0:6:17	2:8:6	0:8:12	1:9:10
rs2817606	1	T	C	2:14:83	0:11:21	0:0:5	0:2:19	1:10:33	0:13:21	0:8:25	2:3:18	0:3:16	0:3:5	2:20:75	0:8:58	0:2:28	0:7:49	0:3:15	0:1:14	1:9:35	0:2:9	0:2:8	0:2:12	1:11:63	2:12:73	0:1:8	2:6:16	0:6:17	0:1:14	1:5:14	0:7:13
rs2817599	1	T	G	5:30:64	1:13:18	0:3:2	0:4:17	4:13:27	1:22:11	3:14:17	3:6:14	0:6:13	0:3:5	7:37:52	0:22:43	3:6:21	5:15:36	1:4:13	1:4:10	7:13:24	0:6:5	1:3:6	0:3:11	4:19:51	5:24:59	0:3:7	7:10:7	0:10:13	2:4:10	1:10:9	0:12:8
rs2594292	1	G	A	5:40:53	7:15:10	0:2:3	3:11:7	4:25:15	1:19:14	2:16:16	3:8:12	0:6:13	0:4:4	6:40:51	7:21:38	1:6:22	1:25:29	2:5:11	1:3:11	3:19:23	0:6:5	1:1:8	0:6:8	6:22:47	7:35:46	0:2:8	6:7:11	2:11:10	0:6:10	3:9:8	2:9:9
rs12086490	1	T	C	2:27:70	2:14:16	0:1:4	1:8:12	2:16:26	0:6:28	1:8:25	0:7:16	0:2:17	0:1:7	1:22:74	5:15:46	1:5:24	0:18:38	0:6:12	1:2:12	1:9:35	0:3:8	0:2:8	0:5:9	4:12:59	3:27:58	0:1:9	1:7:16	1:7:15	0:5:11	0:8:12	0:5:15
rs12078393	1	A	G	1:23:75	0:4:28	0:3:2	0:3:18	0:9:35	1:11:22	0:13:21	0:5:18	0:4:15	0:0:8	1:16:80	0:7:59	1:2:26	2:10:43	0:3:15	2:2:11	3:9:32	0:3:8	1:1:8	0:1:13	2:7:64	1:10:77	0:2:8	2:5:17	0:4:19	1:4:9	0:4:16	0:6:13
rs12145641	1	A	C	1:8:89	0:2:29	0:2:3	0:1:20	0:3:39	0:5:27	1:2:29	0:5:18	1:1:16	0:2:6	3:11:79	2:16:44	0:4:25	1:14:40	0:2:16	0:3:12	0:3:40	0:3:8	1:2:7	0:5:9	1:5:67	0:9:78	0:2:8	2:5:17	0:2:21	0:5:11	0:3:17	1:3:16
rs2745278	1	C	T	2:12:84	1:6:25	0:1:4	0:1:20	0:6:38	0:11:23	3:5:25	1:4:18	0:3:16	0:3:5	2:17:78	0:8:58	0:3:27	0:8:48	0:2:16	0:1:14	0:9:36	0:2:9	0:1:9	0:2:12	1:9:65	2:14:72	0:0:10	2:6:16	1:5:17	0:2:14	1:5:14	0:7:13
rs2745274	1	T	C	4:21:74	2:9:21	0:2:3	1:3:17	0:10:34	0:15:18	4:9:21	1:7:15	0:6:13	1:4:3	6:29:62	2:22:42	0:9:21	3:23:30	0:5:13	2:2:11	0:13:32	1:3:7	1:3:6	0:4:10	6:19:50	4:24:60	0:3:7	4:7:13	2:7:14	0:7:9	1:6:13	2:10:8
rs714829	1	G	A	2:32:65	2:7:23	0:2:3	1:7:13	1:14:29	0:10:23	0:6:28	1:11:11	3:6:10	1:3:4	0:27:69	6:22:36	2:9:19	2:16:38	1:8:9	1:2:12	3:19:23	0:5:6	0:4:6	0:5:9	5:25:44	5:25:58	2:2:6	0:3:21	0:6:17	1:5:10	0:5:15	0:5:15
rs7530509	1	A	G	3:15:80	1:9:22	0:1:3	1:2:18	0:9:34	0:12:22	3:8:23	1:4:18	0:3:16	1:4:3	2:26:69	1:13:52	0:5:24	2:13:41	1:3:14	0:2:13	1:10:34	1:2:8	1:2:7	0:3:11	2:11:61	3:23:62	0:0:9	2:7:15	2:6:15	0:3:13	1:4:15	1:6:13
rs6704310	1	T	C	9:40:49	9:12:11	1:3:1	3:9:9	7:16:20	0:18:16	3:15:15	2:8:13	0:8:10	1:3:4	9:43:43	6:26:31	6:7:17	7:32:17	1:8:9	0:6:9	3:19:22	0:6:5	1:2:7	0:7:7	12:29:33	14:31:42	2:1:7	4:10:10	5:7:11	3:3:10	3:8:9	2:9:8
rs4845870	1	A	G	6:42:51	7:12:13	0:3:2	1:10:10	4:17:22	1:14:19	4:15:15	2:8:13	0:6:12	1:2:5	5:43:49	6:25:35	5:7:17	6:24:26	1:5:12	0:5:10	1:18:26	0:6:5	0:1:9	0:10:4	11:27:37	14:29:45	2:1:7	2:10:12	2:9:12	2:4:10	3:7:10	2:9:9
rs761092	1	A	G	3:38:58	4:13:15	0:2:3	1:9:11	3:16:23	0:15:19	4:13:17	1:8:13	0:4:15	1:3:4	3:40:53	4:23:37	4:8:18	6:26:24	1:5:12	0:4:11	1:16:27	0:4:7	0:1:9	0:10:4	6:26:43	10:28:49	2:0:8	2:10:12	2:10:11	2:2:12	3:6:11	0:8:12
rs10864529	1	C	G	0:9:89	0:5:27	0:1:4	1:2:18	0:4:40	0:10:24	2:7:25	1:4:18	0:4:15	0:3:5	1:16:80	1:12:52	0:2:28	2:7:47	0:3:15	0:0:15	1:5:39	0:1:10	0:1:9	0:4:10	0:11:64	2:12:73	0:1:9	0:1:23	1:2:20	0:3:13	0:3:17	1:3:16
rs7414943	1	G	A	22:48:28	8:17:7	1:3:0	7:8:5	5:19:20	9:17:8	9:14:11	5:11:7	3:11:5	2:4:2	25:44:28	21:29:15	10:13:7	18:24:14	5:8:4	2:9:4	9:23:13	2:5:3	4:2:4	2:8:4	27:36:11	23:48:17	1:6:3	9:12:1	5:12:6	7:5:4	10:8:2	5:10:5
rs11121816	1	G	T	10:38:51	9:9:14	1:2:1	4:13:4	4:20:20	7:12:15	1:20:13	1:9:13	0:11:8	1:5:2	13:40:43	9:29:28	5:13:11	7:31:18	2:6:10	1:6:7	2:17:26	1:5:5	1:3:6	2:6:6	14:32:29	12:36:40	1:5:4	3:10:11	3:8:12	5:5:6	3:10:7	5:9:6
rs4073395	1	T	C	8:49:42	2:11:19	0:2:3	1:6:14	5:21:18	1:10:23	3:14:16	3:11:9	1:11:7	1:3:4	12:33:51	4:16:46	2:12:16	2:14:39	4:6:8	0:8:7	3:13:29	0:4:7	2:2:6	1:6:7	7:21:47	8:43:37	0:5:5	5:7:11	1:6:16	1:7:8	2:5:13	1:5:14
rs4845881	1	G	A	18:47:33	8:16:8	0:3:2	7:8:6	9:17:17	7:18:9	6:13:15	4:12:7	9:5:4	3:3:2	21:49:26	17:28:20	8:13:9	11:24:18	2:12:4	2:4:9	9:18:17	1:8:2	3:5:2	7:6:1	19:31:23	15:48:25	1:6:2	2:9:13	5:8:10	3:5:7	7:6:7	6:10:4
rs6667720	1	C	T	13:51:33	5:20:7	0:3:2	5:9:6	8:18:18	6:18:9	6:12:15	4:10:9	6:8:4	3:3:2	16:47:32	11:26:26	7:12:11	9:26:20	3:8:7	0:6:8	8:21:16	1:6:4	4:4:2	7:5:2	13:31:30	12:45:29	2:7:1	2:8:14	5:9:9	4:7:5	6:7:7	1:9:9
rs2050265	1	G	A	6:31:62	0:9:23	1:2:2	3:7:10	2:8:34	1:10:23	0:8:26	3:6:14	3:7:9	0:3:5	0:22:74	0:12:53	0:8:22	0:13:43	1:2:15	0:4:11	0:8:36	0:2:9	0:2:8	0:5:8	6:16:53	0:24:64	0:1:9	3:5:16	0:4:19	0:1:15	0:3:17	1:7:12
rs2076004	1	A	G	0:9:89	0:1:31	0:1:4	0:3:18	0:1:43	0:4:30	0:1:33	0:1:22	0:3:16	0:1:7	0:5:92	0:2:64	0:2:27	0:1:55	0:2:16	0:1:14	0:3:41	0:1:10	0:0:10	0:1:13	0:2:73	0:0:88	0:0:10	0:1:22	0:0:23	0:0:16	0:1:19	0:2:18
rs198403	1	A	G	1:32:66	2:11:19	0:1:4	0:6:15	5:13:25	0:9:25	1:7:25	1:5:17	1:5:13	1:3:4	8:19:69	3:22:41	3:1:24	2:21:33	0:7:11	0:3:12	1:8:36	0:2:9	0:4:6	1:4:9	4:21:50	3:27:58	0:4:6	0:6:18	2:5:16	0:3:13	0:8:12	1:6:13
rs1023252	1	T	G	6:33:60	2:10:20	0:2:3	3:6:12	2:7:34	3:15:16	4:7:23	1:9:13	3:9:7	1:2:5	6:36:54	2:17:47	2:13:15	1:15:40	1:7:10	0:3:12	5:16:24	1:3:7	2:2:6	2:5:7	5:12:58	1:24:62	0:6:4	0:3:21	2:6:15	3:4:8	2:8:10	1:6:13
rs198411	1	T	C	13:42:44	5:12:15	1:2:2	3:9:9	9:16:19	1:14:19	2:12:20	4:9:10	2:7:10	2:3:3	9:34:52	4:26:35	3:6:21	7:21:28	1:7:9	1:3:10	1:13:31	1:1:9	1:4:5	2:6:6	11:32:32	9:39:40	0:5:5	3:9:11	4:5:14	0:4:11	0:10:10	3:8:9
rs198375	1	C	T	16:47:34	7:16:8	2:1:1	7:10:4	4:15:21	7:18:9	8:9:15	7:7:9	5:9:4	2:6:0	17:54:23	11:18:36	4:13:13	6:28:20	2:8:8	0:7:8	5:23:16	2:3:6	3:4:3	4:6:4	12:32:28	8:33:46	1:7:2	3:7:14	1:9:13	4:7:5	5:7:8	3:11:6
rs6668352	1	A	G	6:49:43	3:11:18	1:0:3	4:8:9	5:10:26	5:12:17	4:14:15	4:12:7	1:7:11	1:3:4	9:39:48	6:28:31	5:11:14	6:18:32	1:9:7	1:3:11	4:17:22	1:4:6	2:3:5	1:7:5	10:28:36	6:33:49	0:7:3	2:3:19	5:8:10	2:6:8	4:7:9	4:5:11
rs6668659	1	G	T	19:50:30	6:12:14	2:1:2	7:10:4	7:15:22	9:16:9	7:15:11	8:8:7	2:11:6	1:4:3	13:48:36	9:32:25	5:14:10	6:24:25	2:8:8	1:7:7	6:21:18	0:6:5	2:5:3	2:10:2	18:36:21	13:39:36	0:7:2	4:5:15	7:9:7	3:6:7	5:7:8	7:9:4
rs12562819	1	A	G	4:19:76	0:5:27	0:1:4	0:3:18	1:9:33	0:2:32	0:8:25	1:3:19	0:4:15	0:1:7	2:12:83	2:9:55	1:4:24	1:7:48	0:3:15	1:3:11	1:8:36	0:1:10	0:1:9	0:3:11	0:17:58	0:22:66	0:0:10	0:3:20	0:5:18	2:2:12	0:2:18	0:3:17
rs6676300	1	A	G	22:53:24	11:15:6	2:1:2	3:9:9	13:20:11	7:15:12	10:16:8	7:8:8	5:10:4	3:4:1	29:47:21	20:32:14	10:14:6	17:29:10	5:8:5	6:6:3	17:21:7	4:7:0	2:6:2	2:9:3	18:32:25	28:43:17	2:7:0	12:7:5	3:12:8	7:5:4	8:6:6	5:6:9
rs4846061	1	A	C	1:19:77	0:5:27	1:0:4	1:4:16	1:4:38	0:6:28	0:6:27	1:3:19	0:2:17	0:0:8	0:15:80	0:6:60	0:3:27	0:6:50	0:3:15	0:3:12	0:3:41	0:0:11	0:2:8	0:3:11	4:12:59	0:17:71	0:1:9	1:2:21	0:0:23	0:2:14	0:1:19	1:3:16
rs1009591	1	C	T	6:41:52	2:12:18	0:1:4	3:5:13	3:11:30	4:12:18	1:14:18	3:11:9	0:6:13	0:4:4	6:41:50	4:28:34	4:10:16	2:20:33	0:7:11	1:3:11	4:19:22	0:5:6	2:2:6	1:8:5	6:31:38	7:32:49	0:7:3	2:4:17	4:8:11	3:5:8	3:6:11	2:7:11
rs35900033	1	T	C	2:18:78	0:5:27	1:0:4	2:5:14	1:6:36	0:7:27	0:6:28	1:3:19	1:3:15	0:0:8	2:16:78	0:7:59	0:4:26	0:6:50	0:4:14	0:2:13	0:4:41	0:0:11	0:2:8	0:3:11	4:11:59	0:18:70	0:0:9	1:3:20	0:0:23	0:2:14	0:1:19	1:4:15
rs198384	1	G	A	16:48:34	5:16:10	0:1:4	4:7:10	7:19:17	6:17:11	7:14:13	7:12:4	3:9:7	2:4:2	17:46:34	10:34:20	6:12:9	4:27:22	1:11:6	2:6:7	9:26:8	2:6:3	2:5:3	3:7:4	9:34:30	15:48:25	1:6:3	4:12:6	5:10:8	5:8:3	6:6:8	2:12:6
rs35382157	1	T	G	0:6:93	0:2:28	0:0:5	0:1:20	0:3:40	0:2:31	0:3:30	0:0:23	0:2:17	0:0:8	0:5:92	0:2:64	0:2:26	0:1:54	0:1:17	0:2:13	0:2:43	0:0:10	0:2:8	0:3:11	1:3:71	0:10:76	0:1:9	0:2:22	0:0:23	0:2:14	0:1:19	0:1:19
rs17037526	1	T	C	13:48:36	7:12:13	2:0:3	6:5:10	2:25:17	3:13:18	9:11:13	2:10:11	3:7:9	1:5:2	15:44:38	11:23:32	4:13:12	9:30:17	2:9:7	3:6:6	10:20:15	0:8:3	1:4:5	1:7:6	11:33:31	9:39:40	2:5:3	3:8:12	2:9:12	2:6:8	2:9:9	1:9:10
rs17346334	1	C	T	1:3:93	0:2:30	0:0:5	0:1:20	0:0:44	0:0:33	0:2:32	0:0:23	0:1:18	0:0:8	0:3:94	0:0:66	0:3:27	0:1:55	0:1:17	0:0:15	0:4:41	0:0:11	0:1:9	0:0:14	0:0:73	0:0:88	0:0:10	0:0:24	0:1:22	0:0:16	0:1:19	0:0:20
rs3209284	1	T	C	20:55:24	7:15:9	0:2:3	4:6:11	9:26:8	9:15:10	7:14:13	8:12:3	4:7:8	1:6:1	19:48:30	13:35:17	7:15:7	7:28:20	2:12:4	3:5:7	8:21:16	2:7:2	2:5:3	3:9:2	17:41:16	28:38:19	2:6:2	9:11:4	6:12:5	5:8:3	7:8:5	5:10:5
rs2639453	1	T	C	4:26:66	4:6:22	0:0:5	1:3:17	2:18:24	2:9:22	3:7:24	2:7:13	1:4:12	0:4:4	0:30:65	2:20:42	1:15:13	1:16:39	1:5:11	1:3:11	2:12:31	2:2:7	0:4:6	1:1:12	1:18:52	3:32:51	0:3:7	4:7:12	0:4:19	0:6:10	3:3:14	0:8:12
rs873458	1	G	A	20:41:38	6:13:12	2:2:1	4:7:9	8:27:9	8:19:6	5:13:16	5:10:7	3:12:4	1:4:3	24:49:21	15:27:21	5:19:5	10:26:18	4:9:5	5:4:5	10:22:12	4:6:1	4:4:2	2:6:6	14:27:33	15:43:29	0:6:4	9:9:6	4:10:9	4:6:6	5:11:4	5:10:5
rs6672267	1	A	G	9:42:42	4:10:16	0:3:2	0:7:12	7:27:9	8:14:12	5:9:19	3:9:11	0:8:10	1:4:3	14:40:38	6:31:25	5:16:9	5:26:21	3:9:4	4:6:5	5:16:22	2:7:2	2:6:2	1:6:7	10:27:37	12:46:29	0:5:5	8:10:6	4:8:11	3:7:6	4:11:5	3:10:7
rs14305	1	T	C	1:2:96	0:0:32	0:0:5	0:1:20	0:1:43	0:2:32	0:0:34	0:0:23	0:1:18	0:0:8	0:10:87	0:2:64	0:2:28	0:2:54	0:1:17	0:0:15	0:5:40	0:1:10	0:1:9	0:0:14	0:1:74	0:3:85	0:0:9	0:0:24	0:0:23	0:1:15	0:1:19	0:1:19
rs41278638	1	G	A	1:9:88	0:1:31	0:0:5	1:1:19	0:2:41	0:1:33	0:0:34	1:2:20	0:1:18	0:0:8	0:6:90	0:4:61	0:0:29	0:2:53	0:2:15	0:1:14	0:6:39	0:2:9	0:1:9	0:1:13	0:3:71	1:3:83	0:1:8	0:0:24	0:0:23	0:1:15	0:0:20	0:0:19
rs35756106	1	A	G	0:16:82	0:4:28	0:1:4	1:2:17	1:7:36	0:7:26	0:5:29	1:1:21	0:0:19	0:1:7	0:12:84	0:10:56	1:3:25	0:11:45	0:2:16	1:3:11	0:4:41	0:1:10	0:2:8	1:3:10	2:14:59	3:19:65	0:1:9	0:5:19	0:4:19	0:3:13	0:4:16	0:0:19
rs12029016	1	A	G	3:27:69	0:11:21	0:1:4	0:4:17	3:15:26	3:7:24	0:6:28	1:5:17	0:3:15	0:0:8	1:18:78	2:19:45	0:7:23	0:13:42	1:3:13	1:3:11	1:8:36	0:5:6	1:3:6	0:2:12	1:16:58	1:27:60	0:4:6	5:8:11	0:1:22	0:5:11	1:6:13	0:6:14
rs6690493	1	G	A	22:43:34	14:12:6	1:3:1	3:11:7	14:18:12	8:21:5	11:16:7	4:14:5	7:9:3	2:5:1	21:46:29	21:31:14	11:14:5	13:25:17	4:8:6	2:4:9	14:20:11	5:3:3	3:4:3	3:6:5	14:33:27	23:48:17	2:5:2	8:9:6	6:10:7	2:11:3	9:8:3	7:12:1
rs11582661	1	G	A	23:41:31	12:13:5	3:1:1	5:10:6	16:17:10	10:18:5	11:15:7	7:11:4	5:11:3	2:4:1	26:48:23	23:31:12	9:13:5	16:24:15	6:7:4	2:6:6	16:20:7	5:4:1	2:4:3	4:6:4	16:35:23	21:49:16	2:7:1	7:9:7	6:8:9	3:10:2	9:9:2	11:8:1
rs11569839	1	A	G	0:18:76	1:9:22	0:1:4	1:2:18	1:6:36	1:10:23	2:9:22	1:2:20	0:4:15	0:1:7	3:30:64	5:16:44	2:6:22	0:23:33	0:6:12	0:3:12	0:12:32	0:4:7	1:2:7	0:5:9	4:26:44	2:20:65	1:4:5	0:6:18	1:6:16	0:4:12	0:9:10	1:7:12
rs11576403	1	T	C	0:5:88	0:3:29	0:0:5	0:1:19	0:2:42	0:2:31	0:4:30	0:0:21	0:1:18	0:1:7	0:3:93	0:0:65	0:3:26	1:1:53	0:1:17	0:1:14	0:4:39	0:1:9	0:0:10	0:3:10	1:2:71	0:3:84	0:2:7	1:3:20	0:3:19	0:0:16	0:0:20	0:1:19
rs2230622	1	T	C	2:39:57	4:11:17	0:2:3	2:7:12	3:15:26	4:9:21	1:17:16	1:7:15	0:7:12	1:5:2	13:40:44	7:27:31	2:14:13	8:21:27	1:5:12	2:4:9	10:16:18	1:6:4	2:4:4	0:5:9	4:32:37	5:26:57	1:4:4	2:11:11	4:11:8	1:7:8	3:10:7	5:9:6
rs488733	1	C	T	13:43:42	0:15:17	1:2:2	3:9:9	9:19:15	6:12:15	4:18:12	9:4:10	4:6:9	1:4:3	12:52:30	9:31:23	5:18:7	11:26:17	3:9:6	0:6:9	7:23:15	0:5:6	1:5:4	3:9:2	13:34:27	11:47:29	2:4:4	4:9:10	11:8:4	3:5:8	2:9:8	5:10:5
rs1148475	1	A	G	18:39:42	5:19:8	1:1:2	4:10:7	3:20:21	2:12:19	2:19:13	3:8:12	2:11:6	0:3:5	10:37:50	11:23:31	2:11:16	7:22:26	6:8:4	7:2:6	3:19:23	2:7:2	0:6:4	3:6:5	12:38:25	16:42:29	2:3:5	2:9:12	2:9:12	3:7:6	2:9:9	1:8:11
rs6668157	1	T	C	0:4:95	0:3:29	0:2:2	0:3:18	0:4:40	0:1:32	0:4:30	0:3:20	1:3:15	0:0:8	3:13:81	0:6:58	0:3:26	0:11:45	0:0:18	0:0:15	1:6:38	0:0:11	0:0:10	0:3:11	0:5:67	1:4:83	0:0:10	0:1:22	0:2:21	0:1:15	0:1:18	0:3:17
rs3766730	1	A	G	3:28:67	2:5:25	1:3:1	2:5:14	3:6:33	2:7:25	2:5:27	0:7:16	0:4:15	0:2:6	2:17:77	3:15:48	1:7:20	0:12:44	2:6:10	0:4:11	1:9:35	0:5:6	0:0:10	0:3:10	1:25:49	3:19:66	0:2:8	0:5:19	1:2:20	1:4:11	1:5:14	1:5:14
rs7550488	1	A	G	12:40:44	6:14:12	2:0:3	6:5:10	7:24:13	5:15:14	9:11:14	6:4:13	1:11:6	0:2:6	13:40:44	11:29:26	9:15:6	9:23:24	1:9:8	3:9:3	6:17:22	1:6:4	0:1:9	1:9:4	12:31:32	18:40:30	2:3:5	6:8:10	1:6:16	3:5:8	4:12:4	3:11:6
rs3765339	1	T	C	4:38:57	6:8:18	1:2:2	2:9:10	2:13:29	1:17:16	4:11:19	0:13:10	1:4:14	0:4:4	6:44:47	5:24:37	1:8:21	5:17:34	1:7:10	0:4:11	3:15:27	0:8:3	1:1:8	1:7:6	2:22:51	4:30:54	1:2:7	4:8:12	2:8:13	2:7:7	0:6:14	1:9:10
rs17037973	1	T	C	0:4:95	0:3:29	0:0:5	0:1:20	0:0:44	0:0:34	0:2:32	0:2:21	0:0:19	0:0:8	0:6:91	1:4:61	0:0:30	0:1:55	0:0:18	0:0:15	1:1:43	0:1:10	0:2:8	0:0:14	0:1:74	0:4:84	0:0:10	0:0:24	1:3:19	0:0:16	0:0:20	0:1:19
rs1997724	1	C	T	0:15:82	1:4:27	0:1:4	0:4:17	0:4:40	1:5:28	1:5:28	0:12:11	0:4:15	0:2:6	1:15:81	2:12:51	1:3:26	1:5:50	0:2:16	1:2:12	1:12:32	0:2:9	0:2:8	0:3:11	2:11:62	1:14:73	0:1:9	0:2:22	0:1:22	0:5:11	0:3:17	0:3:17
rs6685273	1	T	C	0:3:96	0:1:31	0:0:5	0:0:20	0:2:42	0:4:30	0:1:33	0:0:23	0:0:19	0:0:8	0:7:89	1:4:61	0:1:29	0:0:56	0:1:17	0:0:15	0:2:43	0:0:11	0:0:10	0:0:14	0:0:75	1:3:84	0:0:10	0:0:24	0:0:23	0:0:16	0:0:20	0:0:20
rs28551666	1	A	C	2:25:72	0:7:25	0:0:5	1:6:14	0:10:34	0:10:24	1:12:21	0:3:20	1:5:13	0:1:7	3:31:63	3:17:46	2:8:20	2:10:44	1:5:12	0:6:9	3:10:31	0:4:7	0:4:6	1:6:7	5:21:49	2:27:59	0:2:8	4:5:15	4:9:10	0:2:14	2:5:13	3:5:12
rs17457661	1	G	A	7:31:61	1:9:22	0:0:5	0:9:12	4:19:21	1:6:27	1:13:20	1:8:14	0:5:14	0:1:7	4:25:68	2:16:48	5:8:17	3:12:41	2:5:11	2:7:6	3:9:33	0:3:8	0:2:8	0:8:6	5:25:45	5:27:56	0:4:6	0:7:17	0:3:20	0:5:11	2:6:12	0:5:15
rs17457935	1	G	A	0:4:95	0:2:30	0:0:5	0:3:18	0:3:41	0:5:29	0:5:29	0:1:22	0:1:18	0:0:8	0:8:89	0:2:64	0:4:26	0:3:52	0:2:16	0:0:15	0:1:44	0:0:11	0:0:10	0:2:12	0:11:64	0:3:85	0:1:9	1:5:18	0:0:22	0:1:15	0:1:19	0:3:17
rs4845899	1	G	A	0:9:90	0:1:31	0:1:3	0:1:20	0:4:40	0:1:33	1:0:33	0:2:21	0:3:16	0:0:8	0:6:91	1:6:59	0:0:30	0:5:51	0:1:17	0:2:13	0:2:43	0:0:10	0:0:10	0:2:12	0:3:72	0:4:84	0:1:9	0:4:20	1:1:21	0:1:15	0:2:18	0:2:18
rs580233	1	A	G	8:33:58	1:9:22	0:2:3	0:5:16	0:11:33	3:13:18	5:10:19	1:12:10	2:7:10	0:5:3	7:31:58	9:21:36	2:10:18	2:19:35	2:7:9	2:3:10	3:19:23	0:5:6	1:5:4	0:6:8	6:26:43	4:39:45	0:3:7	0:5:19	0:5:18	2:4:10	0:6:14	1:4:15
rs12746212	1	C	T	0:7:91	0:2:30	0:0:5	0:1:19	0:3:41	0:4:30	0:1:33	0:1:22	0:4:15	0:1:7	0:6:91	1:6:59	0:3:27	0:3:53	0:1:17	0:0:15	0:3:42	0:1:10	0:1:9	0:0:14	1:3:71	0:3:85	0:0:10	0:1:23	0:0:23	0:0:16	0:1:19	0:1:19
rs7519797	1	T	C	5:20:74	1:5:26	0:0:5	0:5:16	3:12:29	0:6:28	0:9:25	1:6:16	0:3:16	0:0:8	1:24:72	1:12:53	2:9:19	1:12:43	1:4:13	2:6:7	2:5:37	0:1:10	0:2:8	1:4:9	3:17:55	1:18:68	1:2:7	0:4:20	0:2:21	0:4:12	1:4:15	0:3:17
rs35530056	1	T	C	0:2:97	0:0:32	0:0:5	0:2:19	0:4:40	0:2:32	0:4:30	0:0:23	0:0:19	0:1:7	0:7:90	0:2:64	1:3:26	0:2:54	0:2:16	0:0:15	0:0:45	0:0:11	0:0:10	0:2:12	0:11:64	1:5:82	0:1:9	0:0:24	0:0:23	0:1:15	0:0:20	0:2:18
rs7546762	1	T	C	4:21:74	0:5:27	0:0:5	0:4:17	1:6:37	0:4:30	0:8:26	1:5:17	0:3:16	0:0:8	0:21:74	1:10:55	2:5:23	1:10:45	1:4:13	1:5:9	1:3:41	0:1:10	1:0:9	0:3:11	2:16:57	1:16:71	1:0:9	0:1:23	0:2:21	0:2:14	1:3:16	0:3:17
rs41279476	1	G	A	3:11:83	0:7:25	0:1:4	0:2:19	1:9:34	0:6:27	0:2:32	0:3:20	0:2:17	0:1:7	0:7:90	0:2:62	0:0:29	1:8:47	0:1:16	0:1:14	0:7:37	0:0:11	0:1:9	0:1:12	0:5:70	0:5:83	0:1:9	0:1:23	0:2:21	1:2:13	0:4:16	0:2:18
rs12129750	1	A	G	4:17:77	2:5:25	0:0:4	0:5:16	2:13:29	1:7:26	2:4:28	0:3:19	0:4:14	0:3:5	2:24:71	1:15:50	1:10:19	2:15:37	0:4:14	1:4:10	1:9:35	0:4:7	0:4:6	0:2:12	4:25:44	6:21:60	1:3:6	3:3:18	0:4:19	1:2:13	1:6:13	0:5:15
rs12567726	1	A	G	0:7:90	0:1:30	0:0:5	0:1:20	0:0:43	0:1:33	0:2:32	0:0:22	0:0:19	0:0:8	0:1:96	0:0:65	0:1:29	0:2:54	0:0:18	0:0:13	0:1:44	0:0:11	0:0:10	0:1:13	0:0:75	0:2:85	0:0:10	0:0:24	0:0:21	0:0:16	0:0:19	0:0:20
rs7520241	1	A	G	4:36:59	0:6:26	0:1:4	1:5:15	4:8:32	2:5:27	1:11:22	1:7:15	2:6:11	0:1:7	2:40:55	3:24:39	2:14:14	4:19:33	2:4:12	1:6:8	1:13:31	0:2:9	0:5:5	0:5:9	5:26:44	5:30:53	1:3:6	2:6:16	6:4:13	0:3:13	1:6:13	2:7:11
rs7543599	1	C	T	8:39:51	7:8:17	1:1:3	2:9:10	1:14:29	2:17:14	3:18:13	4:8:11	0:9:10	0:3:5	11:41:45	6:22:38	2:10:18	2:25:29	7:7:4	0:6:9	7:16:22	2:6:3	2:3:5	2:6:5	6:35:34	7:31:50	2:3:5	4:10:10	2:9:12	3:8:5	0:5:15	1:10:9
rs4846107	1	G	A	2:23:73	1:11:20	0:3:2	1:6:14	4:15:24	1:10:22	1:8:25	1:3:19	1:5:13	0:2:6	0:19:78	3:12:51	0:4:26	0:7:49	0:1:17	1:2:12	0:10:34	0:2:9	0:3:7	0:3:11	1:9:65	2:17:69	1:1:8	0:7:17	2:4:17	1:2:13	2:7:10	0:3:17
rs9430736	1	G	A	17:46:34	7:12:13	0:2:2	2:10:9	10:16:16	2:16:16	6:14:14	3:8:12	4:4:10	0:5:3	13:54:30	11:29:25	8:15:5	12:31:13	1:7:10	4:7:4	6:22:17	0:6:5	2:6:2	0:5:9	20:34:18	15:46:27	2:6:2	5:6:13	6:11:6	1:4:10	6:9:5	3:9:8
rs4845904	1	A	G	6:28:63	0:7:25	0:2:3	1:8:12	3:21:19	3:9:22	0:13:19	2:10:11	0:5:14	0:5:3	7:30:59	5:19:40	3:8:18	3:12:38	0:9:8	0:6:8	3:17:23	0:5:6	1:3:6	0:3:11	17:25:32	4:33:51	1:6:3	2:11:11	8:10:5	0:6:10	2:8:10	2:5:13
rs10864570	1	C	T	7:26:65	0:7:24	0:2:3	1:6:14	3:16:24	1:8:24	0:11:23	1:10:12	1:5:13	0:4:4	8:32:54	5:22:36	2:11:17	4:10:40	1:6:11	0:5:10	3:19:23	1:5:5	1:3:6	0:3:11	13:28:34	5:36:47	0:5:5	2:9:12	7:11:5	0:4:11	3:7:10	1:8:10
rs7517059	1	C	G	5:28:66	0:8:24	0:3:2	1:6:14	3:16:25	1:9:24	0:11:23	1:9:13	0:5:14	0:5:3	8:27:62	6:19:39	2:11:16	5:9:41	0:8:10	0:5:9	4:19:22	0:5:6	1:3:6	0:3:10	13:23:39	5:31:52	1:4:5	2:8:13	8:10:5	1:4:11	2:9:9	1:5:13
rs4846118	1	T	C	8:44:46	5:12:13	1:1:2	0:12:9	3:14:24	3:10:21	1:17:16	1:10:12	1:3:15	1:1:6	4:43:48	7:19:39	5:14:9	4:24:25	0:4:14	2:5:7	2:14:28	1:2:8	0:5:5	2:4:8	6:35:32	15:39:33	1:2:6	2:8:14	2:8:13	2:7:7	1:9:10	2:7:9
rs11121940	1	A	G	1:19:78	0:4:28	0:1:4	0:1:19	0:9:34	0:4:30	0:5:29	0:5:18	0:3:16	0:2:6	2:14:80	2:8:56	1:6:20	0:9:46	0:3:15	0:3:12	0:8:37	0:4:7	1:1:8	0:2:12	4:23:46	2:16:70	0:4:6	1:6:16	1:6:16	0:2:14	0:8:12	0:3:17
rs4846121	1	C	T	8:38:52	4:11:17	1:0:3	0:11:10	1:15:27	3:10:21	2:15:17	0:8:15	1:6:12	1:1:5	3:45:49	8:18:39	7:12:11	5:24:26	1:4:13	2:6:7	1:13:31	0:5:6	0:5:5	1:3:10	7:27:40	17:38:32	1:1:8	2:10:12	1:8:14	2:7:7	1:9:10	2:11:7
rs6662695	1	C	T	20:40:38	8:14:10	2:1:1	3:12:6	14:16:12	10:14:10	6:21:6	6:10:7	5:8:6	3:4:1	33:45:17	17:26:21	9:15:6	14:29:12	6:8:4	3:9:2	14:18:11	2:7:2	6:2:2	3:7:4	31:27:16	38:42:7	5:2:3	10:11:2	11:9:3	6:5:5	6:11:3	4:8:6
rs12027375	1	T	C	7:24:67	4:4:23	0:0:5	0:6:15	1:12:31	1:12:21	0:10:24	0:7:16	0:4:15	0:3:5	3:24:70	2:12:51	1:7:22	0:12:44	0:1:17	1:4:10	2:12:31	0:3:8	0:5:5	0:4:10	3:14:56	2:21:64	0:2:8	1:6:17	1:11:11	0:2:14	1:2:17	0:4:16
rs7548227	1	C	T	22:53:24	10:12:10	1:4:0	6:7:8	7:20:17	6:17:11	6:15:13	2:15:6	6:10:3	2:4:2	23:40:33	20:27:18	8:13:9	16:24:16	6:9:3	4:7:4	8:21:15	1:7:3	3:2:5	4:8:2	14:38:22	14:40:34	3:6:1	7:8:8	3:13:7	5:3:8	6:9:5	7:9:4
rs4618985	1	C	A	9:37:50	5:13:14	0:2:2	0:9:11	3:16:25	2:14:17	2:9:22	0:14:9	1:7:10	0:5:3	2:35:60	1:26:36	1:9:20	0:15:39	2:1:15	1:5:9	1:19:23	0:9:2	1:5:4	0:7:7	3:15:57	6:32:50	0:3:7	0:7:17	3:4:16	1:3:12	1:4:15	1:3:16
rs5022242	1	T	C	18:50:31	3:18:11	1:4:0	4:10:6	5:16:23	6:17:11	5:19:9	3:13:7	5:5:9	2:3:3	22:34:41	17:28:21	6:15:9	13:24:19	4:6:7	5:5:5	10:20:15	0:5:6	3:0:6	2:9:3	17:37:21	16:35:35	2:4:4	5:9:10	4:12:7	5:3:8	5:11:4	8:8:4
rs35231831	1	T	C	2:25:72	0:7:25	0:2:3	0:5:16	0:4:39	1:4:29	0:4:29	0:1:22	0:4:15	0:0:8	0:6:91	1:7:57	0:1:28	0:6:50	0:2:16	0:1:14	0:8:36	0:5:6	1:2:7	0:5:9	0:3:70	1:9:78	0:0:10	0:0:23	1:2:20	1:2:13	0:2:18	0:2:18
rs6679088	1	G	T	3:26:70	2:8:22	0:0:5	1:6:14	4:18:22	1:9:24	0:7:27	2:10:11	0:6:13	0:5:3	3:31:62	3:18:45	0:9:21	1:8:47	1:2:15	1:3:11	2:15:28	1:5:5	0:5:5	0:3:11	3:24:48	7:24:56	0:4:6	1:7:16	2:11:10	3:5:8	1:5:14	1:2:17
rs3000896	1	T	C	1:24:74	1:7:23	0:2:3	0:7:14	2:13:29	2:12:20	1:10:23	0:6:17	0:4:14	0:1:7	1:18:75	2:23:40	1:12:17	2:14:39	1:2:14	1:4:10	0:8:34	0:5:6	1:4:5	0:3:11	2:16:56	2:25:57	0:4:6	1:7:16	0:6:17	1:3:12	1:6:13	1:7:12
rs12070206	1	A	G	1:16:77	2:9:21	0:2:3	0:5:16	0:6:38	1:11:22	0:6:28	1:4:18	1:4:14	1:2:5	2:18:76	3:13:50	1:4:24	0:5:51	0:7:11	0:3:12	2:7:35	1:2:8	2:0:8	0:2:12	0:15:60	3:18:66	0:3:7	1:4:19	1:2:20	2:7:7	0:3:17	0:3:17
rs4845911	1	A	G	6:39:54	4:7:21	0:2:3	2:10:9	6:13:25	3:12:19	2:17:15	2:8:13	1:4:14	1:2:5	4:42:50	4:24:38	7:11:12	3:15:38	4:6:8	1:6:8	6:16:23	1:5:5	0:7:3	1:8:5	5:30:40	12:34:42	2:3:5	1:5:18	2:10:11	2:5:9	0:10:10	3:6:11
rs3000891	1	T	C	1:1:97	0:0:32	0:1:4	0:1:20	0:5:39	0:4:30	0:1:33	0:2:21	0:1:18	0:0:8	1:4:91	0:2:63	1:2:27	0:2:54	0:1:17	0:0:15	0:3:41	0:0:11	0:1:9	0:0:14	1:4:69	0:5:82	0:0:9	0:0:24	0:0:23	0:0:16	0:2:18	0:0:20
rs2493875	1	A	C	0:11:85	1:7:24	0:0:5	0:2:18	0:6:38	0:6:27	0:2:31	0:2:19	0:2:17	0:1:7	1:9:85	1:5:54	1:3:26	0:3:52	0:2:15	0:2:11	2:6:35	0:0:11	1:1:8	0:1:13	0:6:67	0:12:73	0:2:8	2:3:18	0:2:21	0:2:14	1:2:17	0:4:16
rs2257017	1	G	A	0:21:78	2:6:24	0:0:5	0:5:16	1:11:32	2:8:24	0:5:29	0:4:19	1:2:16	0:3:5	2:28:67	3:12:51	1:9:20	1:6:49	0:5:13	0:2:13	1:10:34	0:1:10	2:0:8	0:2:12	2:13:60	1:27:60	0:2:8	2:4:18	0:4:19	0:3:13	2:3:15	1:6:13
rs2245926	1	T	G	0:32:63	2:5:25	0:2:2	0:5:16	1:13:28	1:10:22	2:7:25	0:10:13	0:9:10	0:1:7	4:35:54	1:19:42	1:8:21	0:9:47	0:6:10	0:2:13	2:11:31	0:3:8	2:0:8	0:5:9	0:16:58	2:22:62	1:4:5	2:4:17	0:6:17	0:2:14	1:6:13	0:6:14
rs2489262	1	T	G	1:30:65	2:7:23	0:1:3	0:7:14	3:15:25	1:12:21	2:8:21	0:11:12	0:7:11	0:4:4	6:37:50	3:25:37	0:8:21	2:12:40	0:6:12	0:4:11	2:12:29	0:3:8	1:1:8	1:4:9	1:17:56	3:21:64	1:3:6	4:7:13	1:7:15	0:3:13	1:7:11	1:9:9
rs3010951	1	C	T	0:13:84	2:3:26	0:0:4	0:3:17	0:8:34	0:10:23	0:6:27	0:4:19	0:5:14	0:1:7	1:20:76	0:10:55	0:7:23	0:3:51	0:2:15	0:1:14	1:10:32	0:1:10	1:1:8	0:3:11	1:9:62	0:10:77	1:3:6	0:0:24	0:1:22	0:2:14	0:5:15	0:3:17
rs3000861	1	A	G	9:43:47	5:14:13	0:2:3	3:6:12	5:16:23	2:13:19	1:14:18	2:8:13	2:5:12	1:2:5	7:38:52	4:23:38	7:12:11	3:16:37	0:8:10	2:2:11	2:14:28	1:5:5	2:1:7	2:5:7	14:33:28	13:39:35	1:4:5	3:11:10	0:9:14	0:7:9	2:6:12	1:17:2
rs3010874	1	C	A	8:46:45	5:16:11	0:2:3	2:7:11	4:17:23	1:14:19	2:12:20	2:6:15	2:4:13	1:1:6	6:34:57	3:22:40	8:11:11	2:16:36	0:8:10	2:1:12	2:14:29	0:7:4	2:1:7	2:5:7	13:33:29	13:39:35	1:4:5	3:9:12	0:7:16	0:6:10	2:6:12	0:16:4
rs3000860	1	A	C	6:42:50	5:12:15	0:1:4	1:7:13	2:17:25	1:13:20	1:13:20	2:6:15	1:5:13	1:0:7	4:29:64	3:20:43	7:12:11	1:14:41	0:6:12	2:1:12	1:12:32	0:6:5	2:0:8	2:4:8	13:32:30	11:40:37	0:4:6	3:9:12	0:7:16	0:5:11	1:7:12	0:15:5
rs3010877	1	T	C	1:38:60	2:12:18	2:0:3	1:6:14	1:17:25	0:11:22	2:8:23	2:3:18	1:4:13	0:2:6	6:28:63	5:12:48	6:11:13	1:17:37	0:6:11	2:3:10	2:12:30	0:4:7	1:3:6	1:8:5	7:34:34	8:34:46	1:3:6	5:9:10	0:7:16	0:6:10	2:7:11	1:12:7
rs7513079	1	G	T	16:47:35	5:15:12	1:1:3	5:7:9	5:20:18	3:16:15	3:24:7	3:8:12	3:3:13	2:3:3	12:43:41	7:22:37	12:11:6	4:26:26	2:7:9	3:3:9	7:15:23	2:3:6	2:3:5	1:6:7	13:35:27	19:41:28	2:4:4	6:12:6	9:9:5	1:9:6	4:8:8	3:11:6
rs11121969	1	T	C	0:13:86	0:0:32	0:0:5	1:2:18	0:6:38	1:4:29	0:4:30	0:3:20	0:0:19	0:1:7	1:7:88	0:2:64	0:2:27	0:4:52	0:1:17	0:1:14	0:5:40	0:2:9	0:0:10	0:0:14	0:3:72	2:8:78	0:1:9	0:2:21	0:5:18	0:6:10	0:3:17	0:1:19
rs3000930	1	A	G	15:47:37	5:13:14	1:1:3	4:8:9	4:22:18	3:15:16	2:24:8	2:8:13	2:4:12	0:4:4	12:40:45	7:18:40	10:13:6	4:26:26	2:6:10	2:3:10	7:15:23	2:3:6	2:2:6	1:6:7	11:34:29	16:44:28	2:3:5	6:10:8	9:9:5	0:10:6	4:7:9	3:10:7
rs3010885	1	T	C	15:47:35	5:14:13	1:1:3	5:7:9	4:22:18	3:16:15	3:23:8	2:9:12	3:3:13	1:4:3	12:44:41	7:21:38	11:11:6	4:26:26	2:7:9	3:3:9	7:15:23	2:3:6	2:2:6	1:6:7	13:35:27	17:42:28	2:4:4	5:12:6	9:9:5	1:9:6	4:8:8	3:11:6
rs4240904	1	T	C	1:19:78	1:4:27	0:1:4	0:3:17	1:3:40	0:2:32	0:11:22	0:3:19	0:3:16	0:1:7	0:11:85	1:4:61	0:5:25	0:9:47	0:4:14	0:2:12	1:8:36	0:1:10	0:1:9	0:0:14	0:7:68	0:11:77	0:1:9	0:0:24	2:8:13	0:0:16	0:2:18	0:1:19
rs3010890	1	A	G	16:47:36	4:13:13	1:1:3	5:7:9	4:22:18	3:16:15	3:23:8	2:9:12	2:3:12	1:3:3	12:43:39	7:21:38	12:11:7	4:26:26	2:7:9	3:2:9	7:15:23	2:3:6	2:2:6	0:6:7	12:34:27	17:40:28	2:4:4	6:12:6	9:9:5	1:9:6	4:8:8	3:11:6
rs6662299	1	C	T	16:48:35	5:15:12	1:1:3	5:7:9	6:20:17	3:19:11	5:21:7	3:6:13	3:4:11	1:4:3	16:41:40	7:21:37	11:13:6	4:28:24	2:7:9	3:4:8	7:15:23	2:3:5	2:4:4	1:6:7	12:34:29	19:44:25	1:3:5	6:12:6	9:9:5	1:10:5	4:8:8	3:12:5
rs3000918	1	C	G	0:12:87	1:3:28	0:0:5	0:3:18	0:5:39	0:5:29	1:0:33	0:2:21	0:0:19	0:0:8	0:12:85	2:4:60	0:0:30	0:2:54	0:0:18	0:0:15	0:3:42	0:1:10	0:1:9	0:5:9	0:5:70	2:5:81	0:1:9	0:1:23	0:2:21	0:0:16	1:0:19	0:0:20
rs11809649	1	G	A	0:3:96	0:1:31	0:0:5	0:1:20	0:2:41	0:3:31	1:2:30	0:0:23	1:1:17	0:1:7	0:10:84	0:3:61	0:0:29	0:0:54	0:1:17	1:1:12	0:0:45	0:0:11	0:0:9	0:0:14	0:2:73	0:2:86	0:0:10	0:1:23	0:0:22	0:2:13	0:2:18	0:1:19
rs12059239	1	G	A	0:13:86	0:0:31	0:0:5	1:2:18	0:7:36	1:4:29	0:4:30	0:3:20	0:0:18	0:1:7	1:8:87	0:1:63	0:3:26	0:4:52	0:1:17	0:0:15	1:4:40	0:2:9	0:0:10	0:0:14	0:1:74	1:10:77	0:1:9	0:3:21	0:5:18	0:6:10	0:3:17	0:2:18
rs1812242	1	T	C	5:31:62	1:11:20	0:2:3	1:7:13	3:12:28	0:11:22	2:11:21	1:6:16	1:3:14	1:4:3	7:27:63	2:19:45	1:10:18	2:21:33	2:5:10	1:5:9	2:14:29	0:3:8	1:3:6	0:1:13	1:11:61	1:16:71	0:2:8	0:6:18	3:9:11	2:4:10	1:4:15	0:5:15
rs2076216	1	T	C	0:4:95	0:0:32	0:0:4	0:2:19	0:2:41	0:4:30	0:3:31	0:2:21	0:1:18	0:2:6	0:8:87	0:6:59	0:3:27	0:8:48	0:1:17	0:2:13	0:1:44	0:0:11	0:1:9	0:0:14	1:1:73	0:5:83	0:0:10	0:2:22	0:1:22	0:1:15	0:1:19	0:0:20
rs4989318	1	C	T	0:2:97	0:0:32	0:0:5	0:0:21	0:4:40	0:3:31	1:1:32	0:1:22	0:2:17	0:0:8	0:2:94	0:2:64	0:1:27	0:2:53	0:3:15	0:1:13	0:1:44	0:0:11	0:0:10	0:0:14	0:5:70	0:8:80	0:0:10	0:0:24	0:2:21	0:0:16	0:0:20	0:1:19
rs35548467	1	C	A	0:26:73	1:3:28	0:0:5	0:1:20	0:2:41	0:3:31	0:6:28	0:0:23	0:2:17	0:2:6	1:11:85	1:10:54	0:1:28	0:9:47	0:2:16	0:1:14	0:9:36	0:3:8	0:0:10	0:4:10	3:11:61	0:11:77	0:1:9	1:3:20	0:4:19	0:6:10	0:7:13	0:1:19
rs10927575	1	C	G	2:15:82	0:5:27	1:0:4	1:3:17	0:6:38	0:7:27	2:5:27	1:2:20	0:4:14	0:2:6	1:23:73	0:10:55	0:6:24	0:6:49	0:1:17	0:3:12	3:7:35	0:0:11	0:1:9	0:0:14	2:12:61	2:13:73	0:3:7	0:3:21	1:5:17	1:0:15	0:6:14	0:1:19
rs3013105	1	C	T	20:51:27	7:17:8	1:1:3	5:10:6	6:21:17	4:17:12	9:15:10	5:14:4	3:10:5	3:4:1	26:46:24	18:26:22	5:11:14	12:26:18	3:6:8	8:3:4	14:19:11	0:9:2	1:5:4	2:9:3	24:34:16	23:43:22	1:7:2	3:11:10	8:9:6	2:4:10	4:11:5	1:7:12
rs2940310	1	T	C	10:33:54	2:15:15	1:0:4	1:7:13	2:14:28	1:14:19	2:13:19	2:11:9	1:6:12	1:5:2	4:45:48	6:25:34	0:8:22	2:19:35	1:5:12	2:4:9	8:11:26	0:7:4	1:3:6	0:7:7	11:21:43	6:38:44	1:4:4	1:8:15	2:8:13	0:3:13	2:5:13	0:4:16
rs7524833	1	T	C	1:19:79	0:9:23	0:0:5	1:4:16	1:11:31	0:7:27	0:8:25	1:3:19	0:2:17	0:1:7	2:14:80	3:16:47	1:6:22	3:13:40	0:3:15	2:3:10	1:10:34	0:2:8	0:3:7	1:4:9	4:29:42	2:27:59	0:3:7	1:9:14	0:8:15	2:6:8	1:7:12	0:7:13
rs3845608	1	G	T	0:15:81	0:8:24	0:0:5	0:2:19	1:5:35	0:4:28	0:4:30	0:7:15	0:2:17	0:1:7	2:12:82	0:6:56	1:0:29	2:8:45	0:2:16	0:2:12	0:9:36	0:1:10	0:0:10	0:3:11	2:26:43	2:26:57	0:3:6	1:2:21	0:7:16	0:3:13	0:6:14	0:3:17
rs375996	1	G	A	3:16:78	1:5:26	0:0:4	0:7:14	0:6:38	0:5:29	1:9:24	0:4:19	0:3:16	0:2:6	1:24:72	0:7:57	1:4:24	1:6:49	0:3:15	0:5:10	1:15:29	0:3:8	0:0:10	0:5:9	0:6:69	0:10:78	0:2:7	0:0:23	1:5:17	0:2:14	0:6:13	0:5:15
rs610136	1	G	A	7:27:64	3:8:21	0:2:3	0:12:9	3:11:30	1:9:24	1:10:22	1:6:14	2:7:10	0:3:4	7:42:48	8:14:42	1:9:20	3:15:34	1:4:12	2:6:6	3:22:20	1:4:6	1:2:7	1:7:6	4:24:46	1:30:56	0:3:7	0:3:20	3:5:15	0:2:14	0:8:12	2:10:8
rs6690828	1	G	A	1:13:84	0:3:29	0:0:5	0:5:16	2:3:38	0:4:29	0:2:32	0:3:20	0:6:13	0:1:7	1:21:73	2:12:52	0:3:27	0:7:49	0:2:16	1:1:13	1:5:39	0:1:10	1:0:9	0:4:10	1:21:53	0:18:68	0:1:9	0:0:24	0:0:23	0:0:16	0:1:19	0:4:16
rs10803381	1	A	G	1:8:89	0:3:28	0:0:5	1:0:20	0:6:37	0:0:34	0:2:32	0:0:22	0:2:17	0:0:8	1:7:86	1:7:56	0:0:29	0:4:50	0:1:17	0:2:13	1:4:40	0:1:10	0:0:10	0:0:14	0:7:67	0:6:80	0:1:9	0:0:23	0:0:23	0:2:14	0:3:17	0:0:18
rs12046672	1	A	G	1:8:89	0:4:28	0:0:5	1:3:16	0:7:36	0:2:32	0:2:31	0:0:23	0:2:17	0:1:7	2:9:86	2:11:49	0:3:27	1:6:48	0:0:17	1:3:11	2:9:34	0:3:8	0:1:9	0:0:14	0:9:65	0:11:76	0:3:7	0:2:21	0:0:23	2:2:12	0:4:16	0:3:17
rs2999900	1	T	C	2:22:69	1:12:19	0:2:3	1:7:12	4:11:26	1:8:24	2:12:20	1:9:13	0:7:12	0:4:4	1:25:68	2:23:37	1:9:20	1:15:39	0:5:12	1:3:11	2:12:28	0:4:7	0:3:7	0:6:8	1:23:50	1:13:73	0:4:6	4:7:13	1:7:15	0:3:13	0:5:15	1:9:10
rs2940305	1	C	A	11:37:48	5:15:11	0:4:1	5:11:5	10:18:16	7:10:17	4:18:11	2:11:10	2:7:8	1:3:4	7:54:35	8:26:32	4:10:15	7:24:23	2:9:7	4:5:6	11:22:11	2:6:3	1:5:4	1:5:8	9:26:38	5:28:55	1:3:5	5:7:12	3:6:14	4:9:3	2:9:9	3:9:8
rs2990681	1	G	A	6:32:60	2:14:16	0:3:2	3:11:7	6:13:25	6:9:19	2:12:20	2:6:15	3:4:11	1:1:6	6:45:46	5:26:35	4:8:18	4:14:36	1:9:7	3:6:6	7:21:17	2:3:5	1:4:5	1:3:10	6:26:43	2:27:58	1:3:6	3:5:16	2:4:17	3:8:5	2:8:10	2:7:11
rs45223	1	G	A	26:41:30	4:14:14	0:2:2	5:11:5	10:20:13	3:15:16	4:13:17	2:12:9	6:4:9	2:4:2	23:39:35	12:28:24	6:15:8	8:28:20	3:4:10	5:8:2	10:19:16	1:7:3	2:5:3	0:11:3	15:40:19	23:44:19	2:6:1	0:9:14	6:12:5	6:6:4	5:7:7	6:8:6
rs16851109	1	A	G	5:23:70	3:13:16	1:0:4	1:7:12	1:12:31	3:12:19	5:12:17	3:11:9	1:6:12	0:1:7	5:31:61	3:23:40	3:10:17	5:22:29	2:10:6	0:2:13	4:11:30	0:5:6	2:3:5	0:8:6	4:30:40	2:35:51	1:3:6	2:9:13	0:7:16	3:6:7	1:6:13	1:5:14
rs35530871	1	T	C	1:6:92	0:3:29	0:0:5	0:1:20	0:8:35	0:4:30	0:3:30	0:1:22	0:2:17	0:1:7	1:8:87	1:4:60	0:3:27	0:2:54	0:1:16	0:2:13	0:5:39	0:3:8	0:0:10	0:1:13	0:7:68	1:9:77	0:0:10	1:2:21	0:0:23	0:0:16	2:2:16	0:2:18
rs16851217	1	T	C	1:21:76	3:6:22	0:2:3	1:4:16	1:12:28	1:6:25	0:2:32	0:7:16	1:3:15	0:2:6	3:25:66	1:13:50	0:7:23	0:14:41	0:5:13	0:3:12	1:6:35	0:1:10	0:1:9	0:2:12	2:20:52	0:17:70	0:2:7	0:3:21	0:4:19	0:0:16	0:4:16	0:5:15
rs2168201	1	A	G	14:34:51	3:11:18	1:4:0	0:10:11	0:21:23	3:13:18	7:12:15	1:9:13	2:8:9	1:1:6	11:31:54	9:21:35	1:12:17	4:26:26	2:5:11	3:3:9	5:17:23	0:5:6	1:4:5	1:6:7	3:25:47	7:26:55	0:4:6	6:10:8	2:11:10	0:2:14	1:6:13	1:8:11
rs12750399	1	A	G	6:30:63	5:12:15	0:1:4	2:7:12	5:16:23	6:15:13	5:10:18	5:8:10	1:10:8	1:3:4	7:40:50	7:24:35	3:14:13	5:27:24	4:8:6	0:4:11	5:13:27	0:8:3	1:3:6	0:9:5	6:38:31	3:37:48	1:3:5	3:11:10	1:7:15	3:6:7	3:8:9	1:8:11
rs12124179	1	T	G	15:45:39	3:10:19	0:1:4	3:13:5	5:20:18	2:16:16	5:11:18	1:11:11	2:7:10	2:4:2	14:36:46	10:22:34	6:12:11	6:19:31	1:6:11	3:8:4	7:20:18	1:7:3	2:4:4	0:10:4	7:35:32	18:44:26	0:8:2	0:6:18	5:11:7	6:5:4	4:7:9	4:9:7
rs3856278	1	G	A	2:24:73	2:9:21	0:2:3	1:3:17	2:17:25	1:7:26	0:5:29	0:7:16	0:5:14	0:3:5	4:27:66	3:13:50	0:9:21	0:15:41	0:5:13	0:4:10	1:8:36	0:2:9	0:1:9	0:2:12	2:25:48	1:24:63	0:2:8	1:5:18	0:3:20	0:0:16	1:7:12	0:8:12
rs12564444	1	A	G	0:9:90	0:6:26	0:1:4	0:2:19	1:4:39	1:4:29	1:4:29	0:6:16	0:2:17	0:0:7	2:20:75	2:17:47	1:6:23	2:13:41	0:5:13	0:1:14	2:4:39	0:0:11	0:2:8	0:1:13	2:17:56	0:14:73	1:1:7	0:3:21	0:2:21	2:4:10	1:2:17	0:2:18
rs6678308	1	A	G	0:2:97	0:1:31	0:0:5	0:2:19	0:3:40	0:5:29	0:1:32	0:2:21	0:3:16	0:1:7	0:6:91	1:1:63	0:1:29	0:1:55	0:2:16	0:1:14	0:6:39	0:1:10	0:0:10	0:2:12	0:1:74	0:2:86	0:1:9	0:0:23	0:1:21	0:0:16	0:0:20	0:0:20
rs10927854	1	T	C	15:42:39	3:9:19	0:1:4	2:13:6	5:20:18	1:17:15	5:10:19	2:10:11	2:7:10	1:3:4	13:34:49	10:17:37	3:16:11	6:19:31	1:6:11	3:8:4	7:18:20	1:7:3	2:4:4	0:10:4	7:35:31	17:44:27	0:8:2	0:6:17	5:11:7	6:6:4	4:7:9	3:10:7
rs1610562	1	C	T	9:33:55	4:14:14	0:3:2	3:8:10	3:19:22	4:16:14	4:9:21	5:8:10	2:8:9	0:4:4	10:44:43	9:24:33	2:13:15	7:28:21	1:12:5	0:6:9	5:13:27	1:5:5	1:3:6	0:9:5	13:32:30	8:30:50	1:3:4	2:6:16	0:8:15	3:6:7	1:8:11	3:8:9
rs17391912	1	T	C	0:17:82	0:6:26	0:1:4	1:0:20	1:8:35	0:2:32	0:1:33	0:4:19	0:2:17	0:1:7	2:13:81	0:11:55	0:3:27	0:7:48	0:1:17	0:1:14	1:5:39	0:1:10	0:1:9	0:1:13	1:14:60	0:12:76	0:2:8	0:3:21	0:1:22	0:0:16	0:3:17	0:4:16
rs354581	1	G	C	13:39:47	6:12:14	0:4:1	4:6:11	4:24:16	5:19:10	5:9:20	6:8:9	1:11:7	2:2:4	9:51:37	14:24:28	4:17:9	10:32:14	4:9:5	0:7:8	7:15:23	1:7:3	1:3:6	0:10:4	27:35:13	21:31:36	1:4:4	3:6:15	1:10:12	4:6:6	4:9:7	3:10:7
rs10927872	1	T	C	22:48:29	7:9:16	0:2:3	3:12:6	6:23:15	5:19:10	10:13:11	2:15:6	4:6:8	1:4:3	21:32:42	15:22:28	6:17:7	11:22:22	2:8:8	3:7:5	9:17:19	2:7:2	2:5:3	2:8:3	13:36:26	23:47:17	1:6:3	3:7:14	6:11:6	6:7:3	8:6:6	4:10:6
rs12042662	1	G	A	10:40:48	8:7:16	2:2:1	0:11:10	5:21:18	4:9:21	4:13:16	2:10:11	3:8:8	1:5:2	12:43:42	10:22:33	3:10:17	4:25:27	1:10:7	3:4:8	7:19:19	1:4:6	0:5:5	1:7:6	7:29:39	7:25:55	0:6:4	8:9:7	3:12:8	0:4:12	1:5:14	2:5:13
rs655839	1	A	T	17:51:31	9:10:13	0:4:1	6:11:4	9:20:15	10:11:13	6:18:9	3:16:4	3:10:6	3:3:2	22:42:32	14:21:31	5:17:8	10:28:17	2:7:8	3:6:6	10:16:19	2:6:3	2:5:3	2:11:1	5:27:43	16:41:30	3:6:1	3:7:13	2:8:13	4:6:6	7:8:5	2:12:6
rs12404716	1	C	T	0:23:76	0:8:23	1:2:2	2:2:17	1:10:32	3:7:23	0:7:27	0:6:17	0:4:15	1:1:6	3:14:80	0:7:58	1:3:26	0:15:39	0:5:13	0:1:14	1:8:36	0:5:6	0:1:9	1:2:11	2:7:65	0:17:70	0:1:9	1:0:23	0:2:21	0:2:14	0:2:18	0:2:18
rs355013	1	T	C	9:43:46	3:12:17	0:1:4	3:10:8	4:18:22	3:12:19	4:18:11	1:13:8	0:12:7	1:2:4	13:39:44	12:19:34	4:15:11	6:20:29	1:4:13	2:5:7	7:13:24	1:3:7	2:4:4	1:9:4	2:21:50	11:34:43	3:5:2	2:7:13	1:8:14	2:8:6	5:10:5	1:13:6
rs2361030	1	T	C	15:48:35	6:15:11	0:3:2	2:13:6	12:16:16	5:12:17	5:15:14	3:12:8	3:8:8	2:4:2	13:38:45	10:34:22	4:13:13	9:20:27	4:6:8	2:7:6	10:19:16	1:8:2	0:3:7	1:8:5	16:29:29	6:41:41	0:6:4	3:8:13	4:10:9	1:3:12	1:6:13	2:11:7
rs1261015	1	G	A	15:45:38	4:12:16	0:3:2	4:11:5	6:17:21	4:16:14	5:18:11	1:13:9	3:7:9	1:3:4	21:36:39	7:27:29	4:17:9	9:26:21	3:8:7	1:8:6	3:25:15	1:6:4	3:5:2	1:9:4	4:26:44	13:39:36	1:9:0	3:10:11	2:11:10	2:10:4	5:10:5	3:9:8
rs355027	1	C	T	3:32:63	1:12:19	0:4:1	0:2:17	1:11:32	2:13:18	0:12:22	0:10:13	1:8:9	0:1:7	6:32:57	2:21:40	2:6:21	6:16:34	0:7:11	0:5:10	2:12:30	1:1:9	2:2:5	0:5:9	10:29:34	7:31:50	0:1:9	5:9:10	2:9:12	0:10:6	1:6:13	2:5:13
rs1148455	1	T	C	21:42:35	6:18:8	0:3:1	4:13:4	12:23:9	8:13:13	6:16:12	4:11:7	6:5:8	4:3:1	19:37:40	17:32:15	6:15:9	11:23:21	5:6:7	3:9:3	13:25:7	2:7:2	0:3:7	2:9:3	19:32:24	16:41:31	0:9:1	3:8:13	4:10:9	2:6:8	1:11:8	3:10:7
rs10927904	1	C	T	26:47:26	5:19:8	1:4:0	3:10:8	3:25:14	8:14:12	8:14:11	5:12:6	6:8:5	1:3:4	32:42:22	17:31:18	8:14:8	19:22:15	2:10:6	3:8:3	9:19:15	2:4:5	5:3:2	3:8:3	22:31:22	22:46:19	2:7:1	11:8:3	6:10:7	5:9:2	9:8:2	5:12:3
rs1272827	1	T	C	0:4:92	0:1:31	0:0:5	0:3:18	0:1:42	0:2:32	0:4:30	0:2:21	0:2:17	0:1:7	0:7:88	0:9:55	0:2:28	1:4:51	0:2:16	0:1:14	0:6:39	0:0:11	0:0:10	0:1:13	0:4:70	0:7:80	0:1:9	0:0:24	0:0:23	0:2:14	0:3:17	0:0:20
rs434651	1	T	C	8:35:55	2:8:21	0:1:4	2:9:10	1:13:29	1:7:25	2:11:20	0:10:13	0:5:13	1:2:5	7:34:56	4:17:42	2:10:17	4:16:36	1:5:12	1:6:8	4:13:28	1:3:7	0:4:5	0:8:6	2:13:59	9:25:53	1:7:2	1:7:16	1:6:16	0:8:8	3:10:7	1:10:9
rs11804743	1	T	C	3:10:84	1:3:27	0:2:3	1:5:15	1:8:35	3:9:22	0:3:30	0:0:23	1:4:14	0:1:7	1:13:82	2:9:55	0:4:26	0:7:49	0:6:12	0:1:14	0:9:36	0:1:10	0:2:8	0:4:10	2:21:52	1:16:71	0:1:9	0:4:20	1:6:16	0:4:12	0:1:19	1:5:14
rs16851999	1	A	G	3:33:63	1:9:22	0:4:1	2:4:15	2:15:27	3:9:22	4:9:21	0:11:12	1:5:13	0:1:7	3:35:59	0:16:50	1:8:21	5:19:32	1:8:9	0:4:11	1:10:33	0:5:6	1:5:4	0:4:10	4:25:46	10:21:57	0:1:9	4:9:11	1:8:14	1:6:9	1:5:14	0:3:17
rs1261026	1	T	G	24:43:31	8:17:7	0:4:0	4:12:5	11:25:8	11:15:8	6:14:14	5:9:9	5:7:7	4:3:1	17:42:38	21:27:18	8:15:7	12:26:17	3:8:7	3:8:4	14:24:7	2:7:2	0:5:5	2:9:3	27:31:16	21:40:27	2:7:1	3:10:11	8:11:4	2:7:7	2:11:7	8:8:4
rs12566684	1	G	A	0:10:89	0:4:28	0:0:5	0:2:19	0:0:44	0:5:29	1:3:30	0:3:20	0:3:16	0:0:8	0:16:81	2:12:51	1:3:26	1:9:46	0:2:16	0:1:14	0:5:40	0:0:11	0:2:8	0:2:12	1:7:67	0:9:79	0:2:8	1:0:22	0:1:22	0:3:13	1:4:15	0:0:20
rs10927907	1	C	T	1:23:74	0:5:27	0:2:3	2:3:15	1:8:35	2:8:24	1:9:24	1:4:18	1:2:16	0:1:7	3:25:69	0:11:55	0:7:23	2:15:39	0:9:9	0:2:13	2:6:37	0:3:8	1:2:7	0:3:10	1:8:65	1:16:70	0:1:9	0:2:21	0:6:17	1:5:10	1:2:16	1:2:17
rs12039416	1	C	T	0:3:96	0:1:31	0:1:4	0:2:19	0:3:40	0:3:31	0:1:33	0:0:23	0:0:19	0:1:7	0:7:90	0:3:63	0:2:28	0:1:55	0:1:17	0:0:15	0:1:44	0:0:11	0:0:10	0:1:13	0:1:74	0:5:83	0:0:10	0:0:24	0:1:22	0:0:16	0:0:20	0:1:18
rs2788749	1	G	C	19:41:39	2:17:13	0:3:2	1:11:9	6:23:15	6:14:13	3:17:14	5:11:7	4:8:7	2:4:2	16:44:36	6:32:27	3:14:12	8:27:19	2:9:7	2:9:4	8:17:20	0:5:6	3:3:4	3:7:4	17:37:21	18:43:26	3:3:4	3:14:6	2:11:10	5:6:4	7:6:7	1:9:9
rs442112	1	T	C	12:46:41	2:14:15	0:2:2	2:8:11	5:17:22	6:15:13	4:14:16	2:13:8	2:10:7	3:3:2	10:29:57	6:23:37	4:13:13	4:21:30	0:9:8	1:6:8	4:17:23	0:4:7	0:2:8	3:5:6	2:23:49	9:31:48	2:4:4	1:4:18	2:7:14	2:3:11	3:8:9	1:7:11
rs2483134	1	A	G	0:1:98	0:2:29	0:0:5	0:0:20	0:3:41	0:0:33	0:4:29	0:1:22	0:0:19	0:1:6	0:1:94	0:1:65	0:0:30	0:1:52	0:1:17	0:0:15	0:0:45	0:1:10	0:0:10	0:0:14	0:1:72	0:3:84	0:0:10	0:0:23	0:0:23	0:0:16	0:1:19	0:0:19
rs92406	1	C	A	22:48:29	9:15:8	2:2:1	6:7:8	10:18:16	8:18:8	9:15:10	3:10:10	6:10:3	0:4:4	25:45:27	17:29:19	6:12:12	14:22:20	6:9:3	2:9:4	10:21:13	2:4:5	6:3:1	1:7:6	28:33:14	24:34:30	2:6:2	11:7:6	2:11:10	5:10:1	5:10:5	6:10:3
rs4391657	1	T	C	5:44:49	2:14:16	0:3:2	2:6:12	7:16:21	2:16:16	3:11:20	1:9:13	1:12:6	0:2:6	10:39:46	5:23:38	1:9:20	6:19:31	3:8:7	1:6:8	3:23:19	2:3:6	3:6:1	0:4:10	16:42:16	11:39:37	0:4:6	8:9:7	0:10:12	3:8:5	2:6:12	3:12:5
rs1412838	1	C	A	12:41:46	4:17:11	1:2:2	4:8:9	8:15:21	3:10:20	6:16:12	4:13:6	0:11:8	2:3:3	13:42:42	11:36:19	6:12:12	11:25:19	2:9:7	3:7:5	8:19:17	4:5:2	1:3:6	3:6:5	6:36:33	12:37:39	0:5:5	2:11:11	7:11:5	0:7:9	1:11:8	1:11:8
rs11584648	1	A	G	0:12:87	0:6:26	1:0:4	0:3:18	1:4:39	0:2:32	0:6:28	0:2:21	0:1:18	0:0:8	1:11:85	1:8:57	0:2:28	0:1:54	0:2:16	0:3:12	0:5:39	0:1:9	0:0:10	0:1:13	0:3:71	1:2:85	0:1:9	1:2:21	0:0:23	0:0:16	0:1:19	0:1:19
rs2275384	1	C	A	0:6:92	0:1:31	0:1:4	0:2:19	0:2:42	0:1:33	0:3:31	0:0:23	0:0:19	0:2:6	1:1:95	0:2:64	0:3:27	0:2:54	0:0:18	0:0:15	0:2:43	0:0:11	0:0:10	0:0:14	0:1:74	0:7:81	0:0:10	0:0:24	0:0:23	0:0:16	0:4:16	0:1:19
rs1539114	1	C	A	4:27:68	3:6:23	1:0:4	2:4:15	1:7:36	0:10:23	2:9:23	0:4:19	0:6:13	0:2:6	4:25:67	3:18:45	1:9:20	1:8:46	1:6:11	0:3:12	0:10:35	0:1:10	0:2:8	0:4:9	0:13:62	2:14:72	0:4:6	1:2:21	1:2:20	0:4:12	2:5:13	0:2:18
rs1061615	1	C	T	5:23:71	0:6:26	0:2:3	0:5:16	2:11:31	5:9:20	0:5:28	0:9:14	0:4:15	1:1:6	3:21:73	0:13:52	1:8:21	2:10:44	0:2:16	0:5:10	2:8:35	0:1:10	0:0:10	1:4:9	0:12:63	2:24:62	1:4:5	0:4:20	1:4:17	0:5:11	1:2:17	0:6:14
rs876931	1	T	C	23:49:27	3:19:9	2:1:2	4:8:9	14:19:11	13:14:7	5:15:13	4:13:6	5:11:2	3:1:4	23:42:31	7:32:27	4:14:11	12:25:19	1:12:5	3:7:5	9:25:11	2:4:5	2:5:3	2:6:6	22:43:10	23:48:17	4:3:3	9:12:3	4:10:9	7:7:2	6:6:8	7:11:2
rs1772635	1	C	A	6:49:41	0:13:19	0:3:2	2:7:11	7:14:21	2:14:18	3:10:20	1:10:11	0:8:11	0:1:7	7:39:51	6:23:36	1:10:19	5:19:30	1:8:9	1:5:9	2:20:22	2:2:7	3:7:0	0:5:9	17:36:22	14:33:41	0:2:8	8:9:7	0:11:12	3:7:6	2:6:12	3:9:8
rs17390405	1	A	G	2:11:86	0:8:24	1:0:4	0:1:20	0:9:35	0:2:32	0:3:31	0:4:19	0:2:17	0:0:8	1:12:83	2:5:59	0:5:25	0:12:44	0:2:16	0:1:14	0:7:37	0:2:9	0:3:7	0:0:14	1:12:62	0:14:74	0:2:8	1:8:15	0:2:21	0:1:15	0:4:16	0:3:17
rs7515525	1	T	G	16:40:42	5:13:14	1:2:2	1:11:9	6:21:16	9:11:14	7:15:11	6:13:4	1:6:12	2:2:4	22:42:33	14:29:22	1:16:13	9:24:23	4:11:3	5:5:5	4:19:22	2:4:5	2:6:2	5:5:4	22:36:16	19:40:29	1:3:6	8:10:6	8:10:5	6:7:3	5:9:6	5:11:4
rs12408369	1	A	G	0:12:84	1:2:29	0:1:4	0:5:15	0:9:34	0:7:25	0:4:28	0:6:17	0:7:12	0:1:7	1:18:77	1:7:57	1:2:26	1:7:46	0:2:15	1:1:12	0:7:38	0:2:9	0:2:8	0:2:12	0:10:62	0:15:72	2:1:7	1:7:15	1:2:20	0:1:15	0:3:17	0:0:20
rs12143609	1	T	C	11:31:56	3:8:21	0:1:3	1:10:10	5:13:26	5:10:19	1:15:17	5:6:12	0:4:15	1:3:4	13:46:38	6:25:33	0:12:18	2:19:33	5:8:5	3:4:8	4:13:26	1:2:8	3:4:3	2:6:6	3:34:37	5:33:50	1:2:7	2:8:14	1:7:15	4:8:4	5:6:9	5:8:7
rs12057447	1	T	C	0:15:84	1:6:25	0:3:2	1:3:17	0:7:37	0:11:23	0:5:29	0:4:19	0:5:14	0:3:5	0:10:87	0:10:55	0:6:24	2:11:43	0:2:15	0:2:13	0:7:38	0:1:10	0:1:9	0:2:12	1:9:64	0:10:78	0:0:10	1:5:18	2:4:17	0:3:13	0:5:15	2:2:16
rs4662000	1	A	G	0:14:85	1:6:25	0:2:2	1:3:17	0:6:38	0:12:22	0:5:29	0:4:19	0:5:14	0:3:5	0:7:90	0:8:58	0:4:24	2:7:47	0:2:16	0:1:14	0:5:39	0:1:10	0:1:9	0:2:12	1:7:66	0:10:78	0:0:10	1:4:19	2:4:17	0:2:14	0:2:18	2:2:16
rs3856318	1	T	C	0:22:77	0:5:27	0:2:3	0:8:13	4:7:33	1:7:26	0:11:22	1:6:16	0:1:18	0:1:7	1:16:79	1:18:47	1:5:24	0:10:45	0:6:12	0:3:12	1:11:33	0:1:10	1:3:6	1:2:11	0:9:66	2:16:69	0:3:7	0:3:21	0:3:20	0:7:9	0:4:16	1:8:11
rs2487657	1	A	G	9:43:47	4:8:20	1:0:4	3:7:11	2:16:26	2:10:22	3:12:19	1:5:17	2:6:11	2:0:6	2:30:64	1:16:49	2:8:19	2:16:38	1:6:11	1:3:11	2:20:23	0:6:5	1:0:9	1:6:7	1:13:61	8:17:63	0:4:6	0:2:21	0:5:18	1:5:10	2:4:14	1:6:13
rs3806425	1	G	T	0:10:89	1:5:26	0:1:4	0:3:18	0:3:41	0:4:30	0:2:32	0:1:22	0:2:17	0:1:7	0:4:93	0:3:62	0:2:28	1:3:52	0:1:17	0:0:15	0:3:42	0:0:11	0:3:7	0:0:14	0:3:72	0:4:83	0:0:10	0:1:23	0:1:22	0:2:14	0:0:20	0:1:19
rs2495060	1	A	G	2:12:84	0:4:28	0:2:3	0:1:20	0:6:38	0:5:29	0:0:34	0:2:21	1:1:17	0:0:8	0:8:88	1:8:56	0:5:25	0:6:49	0:3:15	0:0:15	0:5:40	0:0:11	0:1:9	0:0:14	1:12:62	0:15:72	0:1:8	0:6:18	0:1:22	0:1:15	0:5:15	0:5:15
rs2487622	1	A	G	9:42:48	3:9:20	1:0:4	3:7:11	2:14:28	2:10:22	3:12:19	1:5:17	2:6:10	2:0:6	2:31:64	1:16:49	2:8:20	3:15:38	1:5:12	1:3:11	2:20:23	0:6:5	1:0:9	1:6:7	1:13:61	8:17:63	0:4:6	0:2:22	0:5:18	1:5:10	2:4:14	1:7:12
rs4344326	1	G	A	2:10:86	0:3:29	0:1:4	0:0:21	0:6:38	0:4:30	0:0:33	0:2:21	1:1:17	0:0:8	0:6:89	1:8:57	0:5:25	0:4:52	0:3:15	0:0:14	0:4:41	0:0:11	0:1:9	0:0:14	1:9:65	1:13:74	0:1:9	0:6:18	0:1:22	0:1:15	0:5:15	0:4:16
rs1203628	1	A	T	0:8:91	0:1:31	0:0:5	0:0:21	0:0:44	0:0:32	0:1:33	0:0:23	0:0:19	0:1:7	0:1:94	0:1:65	0:0:30	0:0:56	0:0:18	0:0:14	0:0:45	0:1:10	0:0:10	0:0:14	0:4:69	1:1:85	0:0:10	0:0:24	0:1:22	0:1:15	0:1:19	0:1:19
rs2359758	1	C	T	0:3:95	0:0:32	0:0:5	0:0:21	0:0:44	0:1:33	0:2:32	0:2:21	0:0:19	0:0:8	1:7:89	0:2:64	0:1:29	0:0:55	0:0:18	0:1:14	0:0:45	0:0:11	0:0:10	0:0:14	0:2:73	1:1:86	0:1:8	0:0:24	0:0:23	0:0:16	0:1:19	0:0:20
rs17346675	1	C	T	0:5:94	0:1:31	0:0:5	0:1:20	0:1:43	0:1:33	0:0:34	0:3:20	0:0:19	0:0:8	0:4:93	0:0:66	0:3:27	0:3:52	0:1:17	0:0:15	1:2:42	0:0:11	0:1:9	0:0:14	0:3:72	0:3:85	0:2:8	0:0:24	0:1:22	0:3:13	0:1:19	0:3:17
rs1203680	1	C	T	17:49:31	7:12:13	1:2:2	3:11:7	4:19:20	4:14:16	3:13:17	1:8:14	2:9:7	2:1:5	5:36:55	4:24:38	4:12:13	5:21:30	2:7:9	1:4:10	6:20:19	0:6:5	0:5:4	1:6:7	4:26:44	9:31:48	1:3:6	1:9:13	0:7:16	1:9:6	3:9:8	3:6:11
rs41269803	1	A	G	2:9:88	0:3:29	0:0:5	0:0:21	0:6:38	0:1:32	0:0:34	0:1:22	0:3:16	0:0:8	0:7:89	0:8:58	0:5:24	0:3:53	0:1:17	0:0:15	0:3:42	0:0:11	0:3:7	0:0:14	0:9:65	0:10:78	0:1:9	1:4:18	0:9:14	0:1:15	0:1:18	0:2:18
rs11581840	1	A	G	2:21:76	0:8:24	0:0:4	0:2:19	0:12:32	2:5:27	1:9:24	0:9:14	0:2:17	0:1:7	8:29:60	4:16:46	0:5:25	3:13:39	1:7:10	1:3:11	0:10:34	0:4:7	0:5:5	0:3:11	10:33:32	6:31:51	0:4:6	4:7:12	2:6:15	2:5:9	1:6:13	0:6:14
rs2281170	1	A	G	21:45:32	7:13:12	1:2:2	4:10:7	9:21:13	8:18:8	6:23:5	7:11:5	1:12:6	1:4:3	17:58:21	15:38:13	6:14:10	17:16:23	4:7:6	6:8:1	7:22:16	0:6:4	5:4:1	1:8:5	27:32:13	25:36:25	6:2:2	10:7:6	8:5:10	6:7:3	3:13:4	5:8:6
rs2014788	1	T	C	28:42:29	8:16:8	3:2:0	6:10:5	15:21:7	15:14:5	9:20:4	11:9:3	6:9:4	4:1:3	30:53:14	23:32:9	5:16:8	19:22:14	6:7:4	6:8:1	9:23:12	1:7:3	6:4:0	4:8:2	36:29:9	33:36:19	6:2:2	14:5:5	12:3:8	6:7:3	4:13:3	8:10:2
rs1203672	1	T	C	1:11:85	0:3:29	0:0:5	1:3:17	0:16:28	0:3:31	0:3:31	1:4:18	0:8:11	0:0:8	0:17:78	1:8:57	0:2:27	0:8:48	0:2:16	0:3:12	1:5:39	0:2:9	0:4:6	0:2:12	0:10:64	0:8:80	0:2:8	2:5:16	1:5:17	0:4:12	0:5:15	0:4:16
rs909809	1	A	G	0:4:95	0:3:29	0:0:5	0:1:20	0:2:42	0:0:33	0:3:31	0:1:22	0:0:19	0:0:8	0:9:87	0:3:62	0:4:24	0:6:50	0:1:17	0:1:14	0:4:40	0:0:11	0:0:10	0:0:14	0:1:73	0:4:84	0:0:10	0:0:23	0:1:22	0:0:16	0:3:17	0:1:19
rs2245197	1	T	C	1:19:79	1:7:24	0:2:3	1:6:14	6:17:20	1:8:25	0:9:25	0:12:11	2:4:12	0:2:6	1:33:63	2:15:47	2:6:22	1:22:32	0:4:13	0:5:10	2:12:31	0:4:7	0:4:6	0:4:10	2:11:62	4:20:64	0:3:7	2:8:14	3:4:16	0:6:10	2:8:10	1:8:11
rs6663564	1	C	T	0:8:91	0:5:27	0:0:5	0:2:19	0:8:35	0:2:32	0:2:32	0:1:22	0:0:19	0:0:8	0:6:90	0:2:63	0:2:28	2:8:46	0:4:14	0:2:13	0:1:44	0:2:9	0:1:9	0:3:11	0:2:73	0:10:78	0:0:10	0:1:23	1:3:19	0:0:15	0:0:20	0:0:20
rs2697962	1	T	C	1:15:83	0:5:27	0:1:4	1:3:17	4:12:27	1:1:32	0:3:31	0:9:14	0:5:14	0:1:7	0:19:75	0:9:57	0:3:27	0:7:49	0:2:16	0:3:12	1:8:36	0:2:9	0:2:8	0:3:11	0:12:62	1:16:71	0:2:8	2:7:15	2:3:18	0:6:10	1:7:12	0:5:15
rs7530376	1	A	G	8:33:57	2:12:18	0:3:2	0:6:14	4:22:18	2:13:19	3:13:18	0:8:15	3:4:12	1:3:4	4:34:59	5:24:36	2:14:14	3:25:28	1:3:13	1:2:12	5:20:19	0:6:5	1:1:8	1:3:10	3:23:48	6:30:52	1:1:7	2:6:15	3:3:17	0:6:10	0:9:11	0:6:14
rs12092711	1	A	G	0:6:93	1:2:29	0:0:5	0:1:20	0:4:40	0:1:33	0:2:32	0:1:22	0:0:19	0:0:8	0:5:92	0:5:60	0:2:27	0:6:48	0:3:15	0:1:14	0:3:42	0:0:11	0:1:9	0:1:13	0:1:74	0:3:83	0:0:10	0:3:21	0:1:22	0:0:16	0:0:20	0:1:19
rs982510	1	A	G	8:37:54	2:16:14	0:2:3	4:4:13	3:24:17	2:13:19	3:11:20	2:7:14	2:4:13	1:2:5	8:39:50	4:27:34	3:16:11	8:16:31	1:6:11	0:7:8	5:19:21	2:5:4	1:4:5	1:3:10	1:21:52	6:29:53	2:3:4	1:7:16	5:7:11	1:9:6	0:9:11	0:4:16
rs1203689	1	A	T	2:17:80	2:6:23	0:1:4	2:3:16	0:10:34	0:5:29	2:2:30	0:3:20	1:1:16	0:0:8	1:20:75	0:6:59	0:6:24	0:21:33	0:10:8	0:4:11	1:7:37	0:2:9	0:3:7	0:3:11	0:4:71	0:11:77	0:1:9	1:7:16	3:6:14	0:3:13	1:1:18	0:4:16
rs1203656	1	A	G	20:49:29	11:15:6	1:3:1	9:2:10	7:26:11	10:11:13	9:16:9	6:9:8	3:9:7	2:5:1	21:46:30	24:29:13	10:12:8	21:21:14	5:9:4	7:5:3	8:23:14	2:7:2	4:5:1	1:9:4	27:35:13	31:46:11	2:3:4	6:9:9	4:11:8	6:7:3	5:12:3	1:8:11
rs1203669	1	G	A	19:50:30	3:15:14	1:3:1	6:5:10	8:19:17	7:14:13	7:13:14	4:10:9	5:11:3	0:5:3	19:45:33	8:23:35	4:14:10	5:17:34	2:4:12	3:5:7	11:19:15	2:4:5	0:5:5	2:6:6	3:33:39	2:30:56	2:4:3	6:10:8	3:8:12	1:8:7	1:10:9	4:10:6
rs7537478	1	T	C	1:21:76	0:6:26	0:1:4	0:4:17	1:12:31	0:9:25	0:8:26	0:6:17	0:2:17	0:2:6	1:20:76	1:14:51	0:4:26	2:15:39	0:9:9	0:1:14	2:7:36	0:3:8	0:2:8	2:3:9	1:18:56	3:26:59	0:3:7	0:4:20	1:8:14	0:3:13	0:4:16	1:8:11
rs2744671	1	C	T	16:52:31	4:14:14	1:2:2	5:8:8	11:24:8	10:16:8	7:17:10	4:11:8	6:9:4	1:6:1	23:46:26	12:27:27	5:12:12	13:26:17	3:10:5	3:5:7	11:21:13	2:5:4	0:5:5	4:7:3	11:32:31	11:41:36	4:4:2	9:8:7	6:9:8	1:6:9	1:10:9	12:4:4
rs34060943	1	C	T	1:20:77	0:6:26	0:1:4	0:3:18	1:12:31	0:9:25	0:8:26	0:6:17	0:2:17	0:2:6	0:20:75	1:12:53	0:4:26	2:16:38	0:8:10	0:1:14	2:7:36	0:2:9	0:3:7	2:3:9	1:14:60	1:27:60	0:3:7	0:4:20	1:8:14	0:3:13	0:4:16	1:8:11
rs7546945	1	A	C	0:2:97	0:1:31	0:0:5	0:1:20	0:0:44	0:5:29	0:2:32	0:1:22	0:2:17	0:0:8	0:3:94	0:1:65	0:1:29	0:7:49	0:1:16	0:1:14	0:1:44	0:0:11	0:0:10	0:1:13	0:1:74	0:2:86	0:0:10	0:0:24	0:2:21	0:0:16	0:0:20	0:1:19
rs11806865	1	T	C	1:23:73	1:4:27	0:1:4	1:2:17	0:5:39	1:4:29	0:10:24	0:5:18	1:3:15	0:3:5	1:15:81	0:5:58	0:6:24	0:5:51	0:0:18	0:3:12	1:9:35	0:2:9	0:2:8	0:4:10	1:4:70	0:5:83	0:1:9	0:0:24	1:4:18	0:4:12	0:4:16	0:2:17
rs2744656	1	A	G	12:46:40	5:16:11	0:1:4	5:11:5	5:21:18	3:15:16	3:16:15	5:8:10	2:9:8	1:3:4	12:45:38	7:23:35	1:11:18	6:18:31	2:11:5	2:4:9	6:24:15	1:5:5	0:3:7	1:4:9	5:23:47	5:31:51	1:4:5	3:11:10	2:8:13	2:7:7	2:9:9	4:8:8
rs9287293	1	A	G	0:15:83	0:4:28	0:1:4	1:4:16	0:7:37	0:1:32	0:4:30	0:0:23	0:1:17	0:1:7	0:7:89	0:5:60	0:0:29	0:3:53	0:2:16	0:3:12	0:2:43	0:2:9	0:2:8	0:1:13	0:4:70	0:5:82	0:1:8	0:0:24	0:1:21	0:2:14	0:1:19	0:5:15
rs4557966	1	G	A	20:45:29	9:15:7	3:1:1	6:9:5	10:20:12	9:16:9	17:13:3	4:9:9	4:8:6	3:5:0	17:48:26	21:30:14	12:11:7	15:28:10	5:6:5	5:3:6	7:24:14	4:3:4	5:3:2	6:8:0	32:34:6	38:36:11	3:3:4	8:10:5	5:9:9	7:6:3	7:11:2	3:10:6
rs12091229	1	G	A	2:24:71	1:6:25	0:3:2	0:5:16	1:9:33	1:8:23	0:10:24	0:5:18	2:4:13	0:1:7	3:19:74	0:12:54	1:9:20	2:16:38	0:5:13	3:4:8	1:12:32	1:2:8	1:2:7	0:0:14	2:11:61	0:20:66	1:3:6	0:6:18	1:7:15	0:5:11	1:3:15	0:6:14
rs1528787	1	G	A	16:45:38	8:12:12	2:2:1	4:7:10	6:24:14	8:16:10	13:17:4	4:10:9	4:8:7	3:4:1	16:48:33	22:26:18	12:11:7	13:31:12	4:8:6	4:3:8	7:23:14	2:5:4	2:6:2	5:9:0	30:35:10	39:35:14	2:3:5	8:9:7	4:10:9	3:10:3	6:12:2	3:9:8
rs2744652	1	T	C	22:52:25	6:16:10	1:1:3	6:6:8	6:22:16	6:13:15	4:12:18	9:9:5	5:7:7	0:4:4	23:46:28	12:27:26	6:10:14	10:26:20	3:10:5	4:5:5	12:22:11	4:3:4	1:3:6	0:7:7	7:28:40	8:36:43	4:3:3	5:9:10	3:9:11	1:9:6	2:10:8	2:11:6
rs11576840	1	C	A	11:43:45	3:10:19	0:2:3	2:9:10	5:15:24	2:14:18	2:6:26	4:10:9	2:5:12	0:2:6	11:35:51	5:22:37	1:7:20	3:19:33	0:9:9	1:4:10	4:24:17	2:3:6	0:3:7	0:6:8	3:21:50	2:24:62	1:4:5	3:7:13	4:8:11	1:4:11	0:5:15	1:11:8
rs2038096	1	T	C	17:42:38	8:14:10	2:2:1	5:7:8	4:27:13	8:16:10	11:19:4	4:10:9	4:7:8	1:6:1	14:49:32	19:26:17	12:11:7	17:28:11	4:9:5	4:3:8	7:24:14	3:4:4	2:6:2	6:8:0	31:35:9	36:37:14	2:3:5	7:9:7	5:10:8	3:10:3	8:11:1	3:8:8
rs12086342	1	A	G	0:14:85	0:3:29	0:0:5	0:3:18	1:8:35	1:7:26	0:1:33	0:1:22	1:1:17	0:0:8	2:10:85	0:6:60	0:3:27	0:6:50	0:2:16	0:1:14	0:6:39	0:0:11	0:3:7	0:0:14	0:7:68	0:8:80	0:1:9	0:1:23	1:10:12	0:3:13	0:1:19	0:5:15
rs2038094	1	T	C	0:17:82	1:5:26	0:0:5	0:4:17	1:7:36	1:4:29	0:1:33	0:5:18	0:4:15	0:1:7	0:26:71	1:11:53	0:3:26	0:5:50	0:4:14	0:0:15	1:7:37	0:0:11	0:1:9	0:1:13	0:7:68	0:12:75	0:1:9	0:4:20	0:2:21	0:3:13	2:2:16	0:2:18
rs1203709	1	T	G	7:46:46	5:12:14	0:1:4	3:8:10	7:20:17	7:15:12	5:7:22	3:6:14	3:8:8	2:3:3	6:33:58	9:30:26	6:11:13	6:25:24	0:8:10	3:6:6	5:14:26	1:4:6	2:6:2	0:8:6	7:33:35	15:33:40	0:2:8	3:4:17	6:14:3	3:6:7	2:10:8	4:11:5
rs7543809	1	C	T	6:33:58	2:8:22	1:2:2	2:3:16	3:18:22	3:9:22	5:12:17	0:6:17	1:5:12	0:3:5	5:35:56	3:23:39	1:12:17	3:15:37	2:6:10	1:2:12	2:18:25	2:1:8	0:4:6	0:9:5	11:30:34	11:38:39	2:2:5	5:8:10	1:9:13	0:6:10	2:8:10	0:6:14
rs2143087	1	C	T	6:37:56	4:13:14	0:1:4	0:7:14	4:13:27	2:16:15	4:8:22	1:9:13	0:5:14	1:3:4	7:34:56	5:27:34	4:11:14	4:24:27	0:7:11	3:5:7	2:14:27	1:4:6	0:2:8	0:4:10	3:30:42	13:37:37	0:1:9	2:3:19	4:12:7	1:3:11	2:10:8	4:7:9
rs11580525	1	C	T	1:20:78	1:1:30	0:3:2	0:3:18	0:8:36	0:3:31	1:4:29	0:1:22	0:4:15	0:0:8	3:17:77	1:12:53	1:3:26	0:8:47	0:6:12	0:2:13	1:7:37	0:1:10	0:2:8	0:1:13	1:15:59	1:11:76	0:4:6	0:3:21	0:3:20	1:1:14	1:3:16	0:3:17
rs12563157	1	A	G	0:0:98	0:0:32	0:0:5	0:0:21	0:4:40	1:1:32	0:0:34	0:0:23	0:0:19	0:1:7	0:0:97	0:1:65	0:0:30	0:2:54	0:0:18	0:0:15	0:2:43	0:0:11	0:0:10	0:0:14	0:2:73	0:3:85	0:1:9	0:0:24	0:0:23	0:0:16	0:1:19	0:1:19
rs1534946	1	G	A	2:34:63	0:14:18	0:0:5	1:5:15	1:15:28	0:11:23	1:9:24	2:6:15	1:7:11	0:1:7	5:32:60	4:20:42	3:5:22	2:8:46	1:7:10	0:4:11	2:10:33	1:2:8	2:2:6	2:3:9	5:17:53	0:21:67	0:1:9	1:3:20	0:5:18	1:6:9	0:4:16	1:7:12
rs7542884	1	G	T	22:52:25	3:21:8	2:2:1	6:8:6	9:23:12	6:18:10	7:15:12	2:12:9	3:11:5	3:4:1	28:47:21	18:26:22	8:11:11	16:30:10	4:11:3	8:5:2	14:22:9	4:3:4	4:2:4	0:6:8	33:29:13	29:46:13	5:4:1	11:7:6	6:10:7	4:6:6	8:9:3	2:10:8
rs7535860	1	A	C	3:32:62	1:8:22	0:3:2	0:6:15	1:16:27	0:10:24	0:12:22	0:9:13	1:7:11	1:2:5	3:31:58	4:16:46	0:7:22	1:21:32	1:6:11	0:4:11	1:15:27	1:2:8	0:3:6	0:2:12	6:34:33	12:34:40	0:4:6	7:7:10	0:11:12	1:3:12	2:7:11	0:5:15
rs12127981	1	C	T	3:17:78	1:2:29	0:2:3	0:3:18	0:8:36	0:4:30	1:5:27	1:1:21	1:3:15	0:3:5	2:20:75	1:12:53	1:3:26	0:11:45	0:5:13	0:2:13	1:9:35	0:1:10	0:2:8	0:2:12	0:18:57	1:12:75	0:4:6	0:3:21	0:3:20	1:1:14	1:5:14	0:3:17
rs7535450	1	G	T	4:28:66	2:5:25	1:2:2	0:3:18	0:17:27	0:12:22	1:9:24	1:4:18	1:4:14	1:3:4	6:30:61	1:16:49	1:5:23	1:19:36	1:6:11	0:5:10	2:13:30	0:4:7	0:3:7	0:2:12	1:26:48	5:25:58	0:5:5	2:5:17	0:5:18	1:2:13	1:8:11	0:4:16
rs12123612	1	A	G	3:21:74	1:2:29	0:2:3	0:3:18	0:8:36	0:5:29	1:5:28	1:1:20	1:3:15	0:3:5	2:20:73	1:11:53	1:3:26	0:12:43	0:5:13	1:0:13	1:9:35	0:1:10	0:2:8	0:2:12	0:18:57	1:12:74	0:4:6	0:3:21	0:4:19	1:1:14	1:5:14	0:3:17
rs7538374	1	G	T	0:10:88	1:3:28	1:0:4	0:0:21	0:9:35	0:8:26	0:4:30	0:3:20	0:1:18	1:0:7	2:14:80	0:4:61	0:2:27	0:9:46	0:3:14	0:3:12	0:6:39	0:2:9	0:1:9	0:0:14	0:10:64	2:17:69	0:1:9	0:6:18	0:2:21	0:1:15	0:3:17	0:1:19
rs12035581	1	C	A	0:1:98	0:0:32	0:0:5	1:0:20	0:2:42	0:4:30	0:1:33	0:1:22	0:0:19	0:1:7	0:0:96	0:1:65	0:2:28	0:2:54	0:0:18	0:1:14	0:1:43	0:1:10	0:0:10	0:0:13	0:0:75	0:5:83	0:1:9	0:0:23	0:0:23	0:1:15	0:1:19	0:2:18
rs12133241	1	G	T	8:39:51	2:12:18	0:2:3	4:7:10	2:19:23	0:13:21	3:10:21	1:5:17	1:6:12	0:4:4	10:35:52	9:18:38	3:13:14	4:24:27	0:9:8	4:7:3	7:17:21	2:2:7	1:4:5	0:4:10	9:27:39	5:29:53	2:5:3	0:5:19	2:8:13	2:7:7	4:6:10	1:6:13
rs35855087	1	G	A	2:25:71	1:10:21	0:0:5	3:6:12	2:11:31	0:9:25	0:9:25	0:5:17	0:5:14	0:2:6	4:24:69	2:18:46	1:12:17	3:19:34	1:4:13	5:5:5	4:13:27	1:2:8	1:2:7	0:2:12	5:18:52	2:20:66	1:3:6	0:2:22	1:6:16	1:6:9	2:4:14	0:5:15
rs34624151	1	C	T	2:25:72	1:10:21	0:0:5	3:6:12	2:10:31	0:9:25	0:9:25	0:5:18	0:5:14	0:2:6	4:24:69	2:18:46	1:12:17	3:19:34	1:4:13	5:5:5	4:13:28	1:2:8	1:2:7	0:1:12	5:18:52	2:20:66	1:3:6	0:2:22	1:6:16	1:6:9	2:4:14	0:5:15
rs10754903	1	C	A	9:42:48	1:16:14	0:2:3	5:7:9	5:14:25	1:12:20	1:15:18	1:9:13	1:9:9	0:4:4	12:36:48	9:26:31	4:10:16	7:25:24	2:6:9	4:7:4	7:18:20	1:4:6	2:3:5	0:4:10	18:33:24	12:41:35	2:4:4	7:6:11	5:6:12	2:5:9	3:8:9	0:9:10
rs4661452	1	C	T	3:16:79	1:2:29	0:2:3	0:3:18	0:9:34	0:4:30	1:5:28	1:0:22	0:3:16	0:2:6	2:19:76	1:13:52	1:4:25	0:9:47	0:5:13	0:3:12	1:7:36	0:1:10	0:2:8	0:2:12	0:17:58	1:12:75	0:4:6	0:3:21	0:4:19	1:1:14	1:4:15	0:3:17
rs4661453	1	T	C	12:46:41	2:19:11	1:2:2	5:7:9	8:15:20	6:13:15	3:14:16	2:10:11	1:10:8	2:3:3	16:44:37	10:29:27	6:9:15	13:24:18	3:8:7	7:4:4	8:23:14	3:4:4	2:4:4	0:4:10	21:35:19	21:49:18	3:2:4	9:8:7	5:8:10	3:5:8	5:9:6	0:11:9
rs7532844	1	A	T	3:29:61	0:9:22	0:0:5	0:4:17	1:14:25	0:9:25	1:12:21	1:7:14	1:5:12	0:3:5	6:33:56	4:22:39	1:7:22	1:10:44	0:8:9	0:3:12	0:9:34	0:2:8	1:3:5	1:7:6	2:22:48	1:27:58	0:2:8	2:6:16	1:5:17	0:7:9	0:5:14	2:5:13
rs6678469	1	T	C	16:44:39	5:14:13	1:2:2	7:4:10	9:18:17	4:18:11	3:18:13	2:14:6	3:14:1	1:4:3	19:51:27	14:31:21	7:12:11	11:30:15	7:6:5	6:2:7	13:19:13	4:5:2	2:2:6	0:8:6	27:39:9	25:46:17	4:2:4	10:9:5	6:8:9	1:7:8	5:7:8	1:9:10
rs11589608	1	T	C	15:37:47	4:14:14	0:4:1	5:7:8	9:20:15	1:23:10	5:15:14	4:9:10	3:13:3	2:4:2	21:48:27	8:29:28	10:10:10	9:29:18	6:10:2	7:3:5	11:23:10	4:6:1	1:3:6	1:6:7	19:30:26	13:42:33	3:4:2	6:4:14	3:10:10	2:8:6	2:13:5	1:8:11
rs12043211	1	T	C	1:32:66	1:7:24	0:2:3	1:5:15	4:12:28	3:12:19	0:4:29	2:6:15	0:6:13	0:2:6	2:25:70	1:17:48	1:6:23	1:9:46	0:5:13	2:3:10	1:12:31	0:4:7	0:3:7	0:7:7	3:17:55	1:24:63	0:4:6	3:2:19	0:4:19	2:4:10	2:8:10	1:7:12
rs16853271	1	G	T	2:25:71	0:4:28	0:2:3	0:4:17	0:5:39	0:2:31	0:8:26	0:3:20	1:2:16	0:1:7	1:17:78	4:14:46	0:3:27	2:10:43	0:3:15	0:0:15	0:11:34	0:1:10	0:3:7	0:2:12	5:29:41	7:30:51	0:2:8	4:6:14	0:6:17	0:0:16	0:4:16	0:4:16
rs7519027	1	A	G	2:15:81	0:6:25	0:0:5	1:1:19	0:9:35	0:4:30	0:4:30	1:5:17	0:3:16	0:1:7	1:13:83	1:6:59	0:3:27	0:5:51	1:0:17	0:2:13	0:2:43	0:0:11	0:2:8	0:2:12	1:4:70	0:9:78	0:0:10	0:4:20	0:1:22	0:2:14	0:3:17	0:3:17
rs4662057	1	A	G	1:26:72	1:6:25	0:2:3	0:4:17	2:10:32	2:9:23	0:3:31	1:6:16	0:3:16	0:2:6	0:15:82	0:14:52	1:4:25	1:6:48	0:2:16	0:3:12	0:10:35	0:3:8	0:2:8	0:6:8	0:9:66	0:19:69	0:4:6	1:0:21	0:3:20	0:3:13	0:3:17	0:7:13
rs10803439	1	T	C	20:45:33	10:16:6	1:3:1	6:8:7	9:22:13	5:19:10	9:14:11	5:7:11	3:13:3	2:4:2	31:43:23	12:36:17	9:15:6	18:29:8	6:9:3	8:5:2	15:21:9	2:7:2	1:5:4	2:6:6	19:38:18	15:40:33	3:3:4	2:5:17	6:15:2	1:9:6	6:10:4	3:11:6
rs12044299	1	A	G	0:5:94	0:0:32	0:1:4	0:1:20	0:4:40	0:6:28	0:0:34	0:2:21	0:3:16	0:1:7	1:9:87	0:2:64	0:3:27	0:4:52	0:4:14	0:0:15	0:2:43	0:2:9	0:0:10	0:1:13	0:6:69	1:6:81	0:1:9	2:5:17	0:1:22	0:2:14	1:1:18	0:1:19
rs12092233	1	T	G	0:0:99	0:0:32	0:0:5	0:0:21	0:1:43	0:2:32	0:2:32	0:2:21	0:2:17	0:0:8	0:3:94	0:0:66	0:2:28	1:2:53	0:1:17	0:1:14	0:2:43	0:0:11	0:0:10	0:0:14	0:1:74	0:1:87	0:0:10	0:0:24	0:0:23	0:1:15	0:0:20	0:0:20
rs34456654	1	T	G	4:31:64	2:12:18	0:1:4	2:9:10	4:11:29	1:10:23	1:11:22	1:5:17	1:8:9	1:1:6	7:42:48	1:28:36	4:12:14	2:22:31	2:9:7	5:2:8	6:21:18	1:4:6	1:1:8	0:4:10	5:30:40	2:32:54	1:4:5	0:6:18	2:8:13	1:5:10	1:7:12	1:4:15
rs12118400	1	G	A	4:38:57	2:12:18	0:2:3	4:9:8	6:13:25	2:17:14	1:11:22	3:5:15	1:13:5	2:3:3	13:43:41	4:27:35	6:12:12	4:24:28	3:11:4	6:3:6	6:23:16	2:4:5	1:1:8	0:5:9	6:35:34	7:36:45	2:4:4	3:9:12	3:8:12	1:6:9	2:8:10	1:6:13
rs2073022	1	A	C	3:40:56	1:8:23	0:2:2	0:8:13	1:11:32	1:5:28	2:11:21	1:8:14	0:6:13	0:6:2	3:20:74	5:18:42	0:8:22	2:22:32	0:7:11	0:3:12	1:12:31	0:1:10	0:5:5	0:4:10	6:29:40	10:32:44	0:4:6	8:6:9	0:8:14	1:3:12	0:5:15	1:3:16
rs10803441	1	G	A	21:53:25	8:11:13	1:2:1	7:8:6	11:16:17	3:21:10	3:22:8	4:12:7	5:11:3	3:5:0	22:49:26	19:27:20	10:12:8	18:25:13	9:7:2	6:5:4	13:24:8	3:3:5	4:2:4	1:7:6	26:38:10	31:41:16	4:4:2	15:7:2	8:7:8	3:7:6	5:7:7	3:6:11
rs10803443	1	A	G	11:40:46	4:10:18	0:2:3	3:7:11	8:17:19	6:17:11	1:22:10	3:16:4	1:9:9	0:3:5	11:38:47	8:26:32	3:14:12	5:17:34	0:5:13	0:7:8	2:19:24	2:6:3	3:2:5	4:6:4	3:26:46	7:36:45	1:4:5	2:4:18	1:8:14	4:7:5	1:9:10	3:11:6
rs7543486	1	A	G	18:45:34	9:17:6	1:4:0	6:9:6	10:22:12	8:15:11	5:16:13	2:10:11	4:13:2	1:5:2	30:45:21	11:36:18	7:18:5	11:32:13	7:9:2	8:3:4	15:22:8	2:7:2	1:3:6	2:6:6	16:40:19	16:38:34	3:4:3	5:5:14	5:16:2	3:6:7	7:10:3	4:9:6
rs16853319	1	T	C	5:32:62	4:11:17	0:4:1	1:5:15	0:16:28	0:9:24	2:10:22	1:3:19	1:5:13	0:2:6	5:31:61	4:18:44	2:6:22	4:18:34	1:4:12	1:3:10	3:11:31	1:2:8	0:2:8	0:5:9	3:22:50	3:17:68	0:2:8	0:3:21	3:7:13	1:3:12	2:9:9	2:7:11
rs2359900	1	C	T	0:5:94	1:1:30	0:1:4	0:2:19	1:4:39	1:6:26	0:0:34	0:2:20	0:3:16	0:1:7	1:6:89	0:4:58	0:5:25	0:3:52	0:4:14	0:2:13	0:6:38	0:2:9	0:0:10	0:1:13	0:7:66	1:7:79	0:2:8	2:2:19	0:1:22	0:1:15	1:2:17	0:1:19
rs7533546	1	C	A	17:39:43	5:12:15	0:2:2	3:5:13	7:19:18	4:20:10	1:17:16	4:11:8	0:10:9	0:3:5	10:35:51	8:25:33	3:12:15	3:15:38	0:5:13	0:6:9	3:19:23	1:5:5	3:3:4	2:8:4	1:23:51	7:39:42	1:4:5	2:5:16	1:10:12	4:8:4	0:9:11	2:12:6
rs12076206	1	G	T	3:38:58	0:8:24	0:2:3	0:8:13	1:11:32	1:7:26	2:11:21	1:6:16	0:6:13	1:3:4	1:27:69	4:17:45	0:8:22	3:18:35	0:7:11	0:2:13	1:13:31	0:1:10	0:4:6	0:4:10	7:28:40	9:30:47	0:4:6	7:7:10	0:7:16	0:3:13	0:5:15	1:3:16
rs12030429	1	A	G	4:24:71	0:11:21	0:0:5	2:9:10	4:9:30	0:9:24	1:12:21	1:6:16	0:9:10	1:1:6	8:36:53	1:26:39	4:10:16	2:20:34	2:8:8	5:2:8	2:22:21	2:3:6	1:1:8	0:4:10	4:27:44	2:32:54	1:4:5	0:9:15	2:6:15	1:5:10	1:6:13	1:5:14
rs12127946	1	A	G	3:25:70	2:11:19	0:3:2	0:3:17	0:15:29	0:9:25	2:6:26	1:2:19	0:5:14	0:2:6	5:28:63	2:13:51	2:5:23	1:11:43	1:3:14	1:4:9	2:11:31	1:1:9	0:1:9	0:5:9	2:22:50	1:16:71	0:2:8	0:3:21	1:6:16	1:2:13	1:8:11	1:7:12
rs12730232	1	A	C	4:27:67	1:7:24	0:1:4	1:9:11	2:7:35	0:10:24	1:14:19	0:4:19	0:5:14	0:1:6	7:25:65	4:27:35	3:10:17	4:25:26	3:8:7	3:4:8	1:18:26	1:2:8	0:4:6	0:3:11	4:25:46	4:26:58	1:5:4	0:2:22	4:6:13	1:7:8	0:5:15	1:8:11
rs6686059	1	T	C	3:24:71	1:12:19	0:2:3	0:4:17	0:14:30	0:9:25	2:6:26	1:5:17	0:5:14	0:1:6	3:30:64	2:15:49	3:6:21	1:12:43	0:4:14	1:4:10	2:12:31	1:1:9	1:2:7	0:6:8	2:23:50	1:18:69	0:2:8	1:3:20	1:7:15	1:2:13	1:10:9	1:8:11
rs10803448	1	G	A	3:38:58	0:8:24	0:2:3	0:8:13	1:14:29	1:10:22	3:12:19	1:5:16	1:6:12	1:3:4	1:27:69	5:19:42	0:9:21	3:20:33	0:7:11	0:3:12	1:13:31	0:1:10	0:4:6	0:5:9	8:30:36	8:30:50	0:4:5	7:7:10	0:7:16	0:3:13	0:6:14	1:3:16
rs10465640	1	A	G	2:40:57	1:11:20	1:1:3	2:7:12	3:13:28	1:12:20	2:14:18	1:10:12	1:9:9	2:4:2	4:31:61	5:23:38	0:10:20	5:22:29	0:10:8	0:3:12	3:12:30	0:5:6	0:4:6	0:5:9	10:32:33	11:32:45	0:4:6	9:9:6	0:8:15	0:4:12	2:5:13	2:3:15
rs2223624	1	T	C	0:1:98	1:3:28	0:1:4	0:1:20	0:4:40	0:3:31	0:0:33	0:2:21	0:3:16	0:0:8	1:5:91	0:2:63	0:3:27	0:3:52	0:2:16	0:0:15	0:4:41	0:3:8	0:0:10	0:0:14	0:4:71	0:7:81	0:0:10	2:2:20	0:1:22	0:1:15	1:1:18	0:0:19
rs6689299	1	G	A	21:45:33	9:15:8	1:3:1	3:11:7	12:23:9	9:19:6	2:19:13	7:11:4	4:12:3	1:3:4	23:41:33	12:23:31	5:13:12	8:19:28	3:5:10	0:10:5	10:18:17	4:5:2	3:2:5	4:6:4	7:30:38	16:42:30	1:4:5	5:7:12	4:8:11	4:8:4	3:11:6	2:10:8
rs6689383	1	A	G	17:46:36	2:13:17	0:3:2	4:13:4	6:15:23	2:18:14	8:19:7	3:8:12	0:13:6	2:5:1	13:44:40	20:26:20	7:11:12	19:25:12	7:7:4	3:8:4	7:22:16	1:4:6	3:2:5	0:8:6	21:38:16	18:47:23	4:4:2	10:6:8	8:5:10	2:8:6	0:10:9	3:10:7
rs6429820	1	G	A	5:24:70	4:11:17	0:3:2	0:7:14	1:17:26	1:11:22	2:7:25	1:9:13	2:6:11	1:3:4	4:37:55	2:19:45	4:6:19	1:19:36	1:5:12	0:5:9	2:16:27	1:4:6	1:2:7	0:6:8	5:23:46	2:26:60	0:2:8	3:5:15	1:8:14	2:1:13	2:11:7	2:8:10
rs4662072	1	T	C	15:41:43	8:12:12	0:4:1	4:9:7	4:22:17	4:16:14	5:17:11	3:9:11	4:7:8	1:4:3	21:45:30	14:28:23	9:13:7	14:27:15	8:5:5	5:8:2	9:23:13	2:7:2	1:6:3	2:5:7	17:33:25	11:44:33	3:4:3	4:8:12	6:12:5	4:6:6	6:9:5	7:8:5
rs34115388	1	T	C	4:27:67	1:7:23	0:1:4	1:9:11	2:8:34	0:11:23	1:14:19	0:4:19	0:5:14	0:1:7	7:25:65	3:27:35	3:11:16	4:25:27	3:8:7	4:4:7	1:19:24	1:2:8	0:4:6	0:3:11	4:25:46	5:27:56	2:4:4	0:2:22	4:6:12	2:6:8	0:5:15	1:8:11
rs10927996	1	C	T	21:45:33	7:13:12	1:2:2	2:11:8	8:25:11	6:20:8	2:18:14	5:12:6	2:11:6	1:3:4	20:42:35	12:23:31	5:11:14	5:17:33	2:5:11	0:10:5	7:19:19	1:8:2	3:2:5	4:6:4	6:26:43	10:42:35	1:2:7	2:6:15	3:6:14	4:6:6	2:9:9	2:10:8
rs973857	1	G	T	16:46:36	3:16:13	1:3:1	5:13:3	7:19:18	3:20:11	9:18:7	4:9:10	2:14:3	2:5:1	15:47:35	20:26:20	8:11:11	22:26:8	8:7:3	3:8:4	9:21:15	1:7:3	3:2:5	0:8:6	24:37:14	22:49:17	5:4:1	13:6:5	10:5:8	3:8:5	3:9:8	3:10:7
rs3929673	1	T	G	12:52:35	7:14:11	2:1:2	2:13:6	6:21:17	4:17:13	7:14:12	3:14:6	3:10:6	4:3:1	18:41:38	10:30:26	5:12:13	9:33:14	1:12:5	1:7:7	9:18:18	1:6:4	2:4:4	2:7:5	22:33:19	20:35:33	0:6:4	13:9:2	3:12:8	2:4:10	4:12:4	3:11:6
rs4579751	1	A	G	4:41:53	4:13:15	1:2:2	0:6:15	1:17:26	1:10:23	3:10:21	2:4:17	2:5:12	1:3:4	8:31:58	3:28:35	3:4:23	8:20:28	0:7:11	2:4:9	4:15:26	0:6:5	1:4:5	1:6:7	14:39:22	9:33:46	1:2:7	5:7:12	2:10:11	1:2:13	1:13:6	1:8:11
rs2206586	1	C	T	6:37:55	3:18:11	2:1:2	0:8:13	1:23:20	1:13:20	3:15:16	2:8:13	2:7:10	0:5:3	13:41:43	7:26:33	2:5:23	10:21:25	0:13:5	2:5:8	5:19:21	0:7:4	2:3:5	1:9:4	16:40:19	15:40:33	0:4:6	10:8:6	3:6:14	2:1:13	3:15:2	0:7:13
rs7414562	1	A	G	15:52:32	3:14:15	1:2:2	3:8:10	7:24:13	8:20:6	5:15:14	7:12:4	4:8:7	1:5:2	14:38:43	8:27:31	10:11:9	6:13:36	1:5:12	2:7:6	8:19:18	1:7:3	3:2:5	2:9:3	5:24:46	8:50:30	1:4:5	4:5:15	5:5:13	5:7:4	2:8:10	3:9:8
rs2359911	1	C	T	0:0:98	0:2:30	0:1:4	0:3:18	0:7:37	0:5:29	0:2:32	0:5:18	0:3:16	0:3:5	2:10:85	1:4:61	0:1:29	1:5:50	0:4:14	0:1:14	0:5:40	0:2:9	0:0:10	0:1:13	0:4:71	0:12:76	0:1:9	2:4:18	0:3:20	0:1:15	1:2:17	0:0:20
rs2294811	1	A	C	6:38:54	3:16:13	1:2:2	0:5:16	0:18:26	0:10:24	2:13:19	1:5:17	2:4:13	0:3:5	7:36:52	5:24:36	2:4:24	8:17:31	0:8:10	1:5:9	4:16:25	0:5:6	2:3:5	1:8:5	14:40:21	10:38:39	0:3:7	5:8:10	0:8:14	1:2:13	2:13:5	0:7:13
rs35642873	1	T	C	9:41:46	1:11:15	0:1:3	2:8:5	4:14:24	0:8:24	2:10:17	0:4:15	2:6:10	0:1:6	7:23:60	6:26:33	2:10:17	9:17:27	0:8:9	4:2:8	2:11:30	0:3:7	0:4:6	0:2:11	1:29:42	4:24:55	1:3:4	0:2:21	1:12:10	0:9:5	0:6:13	2:7:10
rs10733142	1	A	C	18:53:27	4:15:13	1:2:2	4:8:9	8:26:10	13:16:5	7:17:10	9:10:4	3:10:6	1:6:1	20:44:33	12:29:25	13:11:6	8:17:30	2:11:5	3:6:6	10:24:10	2:7:2	3:2:5	3:8:3	7:33:35	11:50:27	3:4:3	6:6:12	6:7:10	5:7:4	2:9:9	4:13:3
rs10733143	1	G	A	25:46:28	4:13:15	1:2:2	6:8:7	7:28:9	14:14:5	8:18:8	8:11:4	0:12:7	2:5:1	14:51:31	14:29:23	8:13:9	6:20:30	0:12:6	2:7:6	9:24:12	1:7:3	3:3:4	3:8:3	7:31:37	14:45:29	3:3:4	5:8:11	7:6:10	6:6:4	2:11:7	4:12:4
rs6701426	1	C	T	7:41:51	6:11:15	0:2:3	3:9:9	5:15:24	1:13:20	3:16:15	6:4:13	4:10:5	1:3:3	13:38:44	6:27:33	3:13:14	6:31:18	2:10:6	5:7:3	3:15:27	1:6:4	0:7:3	0:8:6	8:26:41	4:30:54	2:3:5	1:10:13	3:10:10	2:7:7	3:6:11	0:7:13
rs715340	1	T	C	1:16:82	0:5:27	0:0:5	1:1:19	0:10:34	2:5:27	1:7:26	0:7:16	0:2:17	0:2:6	4:16:77	1:11:54	0:8:22	0:3:53	0:1:17	0:2:13	0:5:40	0:2:9	1:2:7	0:4:10	0:10:65	1:21:66	0:1:9	2:2:19	1:0:22	1:5:10	1:3:16	0:6:14
rs12136579	1	A	C	3:41:53	3:8:21	1:2:2	0:4:17	1:14:29	2:9:23	4:15:15	2:7:13	1:8:10	0:4:4	5:38:52	4:26:35	0:11:19	4:16:34	2:8:8	0:5:10	2:16:27	0:5:6	1:4:5	1:5:8	4:34:36	6:31:50	0:4:6	7:12:5	1:9:13	0:8:7	1:4:15	0:8:12
rs9660013	1	A	C	2:15:82	0:4:28	0:2:3	0:2:19	1:9:34	0:5:29	0:6:28	0:0:23	0:4:15	0:1:7	2:19:76	1:10:55	0:2:28	0:9:47	0:3:14	0:2:13	2:6:37	0:1:10	0:1:9	1:2:11	1:14:60	0:9:79	0:0:10	0:0:24	1:5:17	0:1:15	0:3:17	0:4:16
rs4661470	1	T	G	0:15:84	1:2:29	0:0:5	0:4:17	0:5:39	2:7:24	0:3:31	0:5:18	0:0:19	0:2:6	0:6:91	0:6:60	1:6:23	0:6:50	0:1:17	0:1:14	0:8:37	0:1:10	1:2:7	0:2:11	0:5:70	0:18:70	1:1:7	1:0:23	0:1:22	0:3:13	0:3:17	0:4:16
rs3817949	1	G	T	1:18:78	0:7:25	0:0:5	1:1:18	0:8:36	2:4:28	1:7:26	0:6:16	0:2:17	0:2:6	4:14:76	1:12:51	0:8:22	0:6:48	0:3:14	0:0:15	1:9:34	0:3:8	0:2:7	0:5:8	0:10:64	3:24:61	0:1:9	1:4:18	1:0:22	1:3:11	1:5:14	0:6:14
rs3817947	1	G	T	1:16:82	0:7:25	0:0:5	1:1:19	0:8:36	2:4:28	1:6:26	0:7:16	0:1:17	0:2:6	5:13:78	1:10:54	0:7:23	0:6:50	0:3:15	0:0:15	1:8:35	0:3:8	0:2:8	0:5:9	0:10:65	1:24:62	0:1:9	2:2:20	1:0:22	1:3:12	1:5:14	0:6:14
rs10928003	1	T	C	20:44:35	5:16:11	1:2:2	2:8:11	6:17:21	6:15:13	8:20:6	10:8:5	4:9:6	2:5:1	26:46:25	17:27:22	6:14:10	12:27:17	7:7:4	2:5:8	6:22:17	3:4:4	2:4:4	3:8:3	17:31:27	21:44:23	0:6:4	10:12:2	5:11:7	4:7:5	4:7:9	4:12:4
rs4661471	1	T	C	0:12:87	0:3:29	0:0:5	0:2:19	0:4:40	0:2:32	0:2:32	0:5:18	0:5:14	0:0:8	0:18:78	1:8:57	2:4:24	1:10:45	1:5:12	0:3:12	0:5:40	0:2:9	0:0:10	0:1:13	0:5:70	0:10:78	0:1:9	0:1:23	1:6:16	0:1:15	0:4:16	0:3:17
rs11590117	1	A	C	9:49:41	2:13:17	1:2:2	0:6:15	4:12:27	3:12:19	5:17:11	5:10:7	3:9:7	1:4:3	14:46:35	12:26:28	3:13:14	9:23:22	6:8:4	2:4:9	1:22:21	1:4:5	1:4:5	1:6:7	8:36:30	12:38:38	0:5:4	8:9:6	4:11:8	0:10:6	2:6:12	3:7:10
rs16853600	1	C	T	7:36:55	4:15:13	0:3:2	5:6:10	3:14:27	1:12:21	2:17:15	1:8:14	0:5:13	0:4:4	4:35:58	7:22:37	3:10:17	3:25:28	0:2:16	3:3:9	5:14:26	1:3:7	0:2:8	1:11:2	6:28:41	10:35:43	0:2:7	4:9:11	7:10:6	0:5:11	4:6:10	1:9:10
rs916430	1	G	A	7:35:55	0:9:22	1:2:2	0:5:16	2:13:27	3:13:18	3:14:17	2:12:9	1:6:12	0:5:3	8:41:46	2:34:28	3:13:14	5:19:30	3:5:10	0:3:12	3:16:26	1:3:7	0:5:5	1:5:8	4:33:38	10:31:46	2:1:7	6:7:11	1:8:14	1:8:7	2:5:13	0:6:14
rs4662110	1	T	C	10:39:49	3:14:15	1:1:3	3:9:9	7:20:17	1:15:18	1:15:18	2:8:13	3:9:7	2:2:4	8:45:44	3:22:40	7:8:14	4:15:37	6:3:9	2:7:6	7:20:18	2:6:3	2:3:5	0:6:8	3:26:46	3:32:53	2:5:2	2:4:18	1:4:18	3:5:8	2:8:10	3:8:9
rs10737919	1	T	C	22:46:28	7:15:10	3:0:2	6:9:6	7:21:16	6:20:8	6:23:5	9:9:5	2:10:7	1:5:2	19:57:21	17:33:16	11:10:7	15:27:14	4:5:9	4:4:7	10:20:15	2:5:4	1:5:3	6:7:1	15:42:18	25:45:18	1:5:4	14:5:5	12:10:1	4:5:7	6:10:4	3:10:7
rs4661474	1	G	A	23:47:29	7:15:10	3:0:2	6:9:5	7:21:16	6:20:8	6:23:5	9:9:5	2:10:7	1:5:2	19:57:21	17:33:16	12:12:6	15:26:14	4:5:9	4:4:7	10:20:14	2:5:4	1:5:4	6:7:1	15:42:17	25:45:17	1:5:4	13:5:5	12:10:1	4:5:7	6:10:4	3:10:7
rs6678827	1	A	G	24:46:29	9:16:7	2:1:2	5:10:6	15:21:8	8:21:5	3:23:8	5:9:9	7:9:3	2:4:2	20:54:22	16:32:18	6:12:11	11:30:15	6:8:4	6:5:4	15:20:10	3:5:3	5:4:1	0:8:6	16:43:16	16:46:26	4:5:1	5:6:13	1:9:13	7:6:3	3:9:8	6:11:2
rs1934656	1	C	T	9:42:48	2:8:22	1:2:2	1:5:15	3:17:24	5:13:16	6:15:13	3:10:10	1:8:10	0:5:3	17:44:36	4:35:27	2:13:15	5:19:31	2:9:7	0:6:9	8:15:22	1:5:5	2:4:4	1:5:8	6:38:31	14:33:41	1:4:5	6:11:7	2:8:13	2:6:8	2:5:13	0:8:12
rs10803463	1	T	C	9:34:56	1:7:24	1:2:2	0:6:15	3:11:30	2:12:20	3:17:14	2:9:11	0:8:11	0:3:5	12:42:43	3:32:31	1:10:19	4:19:33	2:7:9	0:3:12	4:18:23	2:3:6	0:4:6	1:3:10	6:34:35	12:32:44	1:2:7	5:10:9	1:5:17	1:5:10	1:5:14	1:6:13
rs4662124	1	C	T	16:44:38	11:11:10	1:2:2	4:11:6	7:23:14	5:17:12	4:18:12	0:11:12	3:12:4	1:4:3	15:44:38	11:28:27	4:10:15	12:26:18	3:6:9	2:8:5	1:20:23	1:7:3	4:1:5	1:6:7	13:31:31	6:45:37	1:5:4	6:9:9	0:15:8	4:7:5	3:7:10	3:11:6
rs12738487	1	G	A	6:34:57	2:8:22	1:2:1	1:10:10	3:17:24	1:9:24	1:9:23	0:7:16	0:6:13	1:2:5	7:31:59	3:18:45	3:6:21	2:15:39	1:3:13	0:4:11	1:13:31	1:3:7	1:0:9	1:5:8	3:22:50	1:20:65	1:1:8	3:7:14	0:7:16	1:4:11	1:6:12	3:2:15
rs17353924	1	A	G	22:53:23	12:17:3	0:2:3	6:12:3	13:22:9	14:14:6	7:16:9	8:12:3	8:9:2	2:4:2	21:45:30	18:34:14	11:14:5	21:24:11	4:11:3	9:5:1	17:19:9	4:2:5	4:5:1	4:7:3	19:39:17	26:46:16	5:2:2	3:6:15	9:13:1	6:6:4	8:9:2	7:9:4
rs4661478	1	A	G	18:42:39	5:12:15	2:1:2	1:10:10	6:25:13	6:14:13	7:23:4	7:7:9	1:9:9	0:7:1	8:48:40	14:28:24	5:13:11	8:24:23	4:7:7	2:4:9	5:18:22	1:7:3	1:4:5	3:8:3	16:31:28	18:46:23	1:2:7	9:9:6	6:11:6	3:5:8	7:3:10	3:11:6
rs9803674	1	C	T	15:40:44	6:15:11	1:0:3	1:14:6	4:19:21	5:15:14	1:16:16	4:10:9	5:8:6	0:6:2	14:44:37	7:28:31	4:13:12	10:29:17	2:10:6	5:7:3	11:16:17	1:5:5	4:4:2	2:3:9	10:35:30	14:35:38	4:4:2	1:6:15	1:13:9	5:5:6	4:6:10	3:10:7
rs7542472	1	C	T	7:23:69	1:9:22	0:1:4	1:7:13	0:17:27	1:15:18	0:8:26	3:10:10	0:8:11	0:4:4	5:32:59	3:16:47	1:12:17	1:17:38	1:7:10	2:6:7	9:16:20	0:3:8	1:3:6	2:3:9	3:21:51	3:29:56	1:5:3	0:5:19	1:6:16	2:6:8	1:7:12	1:4:15
rs12092197	1	A	G	8:38:53	3:10:19	1:1:3	2:10:9	4:16:24	1:13:20	1:11:22	0:7:16	3:6:10	0:3:5	9:38:48	7:21:38	3:8:19	5:15:36	2:3:13	0:4:11	4:13:28	1:4:6	1:1:8	1:5:8	2:26:46	2:27:57	1:2:7	4:7:13	0:8:15	1:4:11	2:6:12	3:4:13
rs6688168	1	G	C	24:44:31	8:12:12	1:2:2	7:9:5	7:27:10	7:18:9	2:20:11	7:9:7	5:10:4	1:5:2	25:50:21	15:27:24	7:14:9	8:26:21	4:8:6	4:6:5	18:18:9	2:5:4	2:4:4	4:7:3	12:35:28	12:42:33	3:5:1	5:10:9	5:6:12	4:6:5	6:7:7	4:8:8
rs12562042	1	C	T	2:26:71	4:7:21	0:1:4	0:7:14	0:10:34	0:7:27	0:9:25	0:2:21	2:4:13	0:3:5	3:21:73	2:14:49	1:5:24	2:23:31	0:5:13	1:5:9	0:8:37	1:2:8	2:2:6	0:0:14	2:22:49	2:22:63	0:5:5	0:1:23	0:7:16	1:3:12	0:4:16	0:7:13
rs11591032	1	T	C	0:1:98	0:0:32	0:0:5	0:1:20	0:2:42	0:0:34	0:0:34	0:0:23	0:0:19	0:0:8	0:7:90	0:2:63	0:1:29	0:2:54	0:0:18	0:1:14	0:6:39	0:1:10	2:1:7	0:1:13	0:1:74	0:3:85	0:2:8	0:0:24	0:0:22	0:2:14	0:1:19	0:0:20
rs11800167	1	A	G	2:24:73	2:8:22	0:1:4	0:6:15	0:9:35	0:7:27	0:8:25	0:1:22	1:4:14	0:1:7	3:18:76	2:14:50	1:5:24	2:22:32	0:5:13	1:5:9	0:5:40	1:1:9	2:2:6	0:0:14	2:23:50	2:19:67	0:4:6	1:0:23	0:7:16	1:3:12	0:3:16	0:7:13
rs10928050	1	G	A	1:30:68	3:7:22	0:1:4	0:8:13	0:9:35	1:6:27	0:7:26	0:1:22	1:2:16	0:1:7	2:20:74	2:17:45	1:6:23	3:18:35	0:6:12	1:5:9	0:7:38	1:1:9	2:2:6	0:1:13	3:22:50	2:19:67	0:5:5	0:4:20	0:7:16	1:5:10	0:2:18	0:7:13
rs526188	1	G	A	19:57:22	6:13:13	1:2:2	8:8:5	14:20:10	10:17:7	7:13:13	4:12:7	7:9:3	1:5:2	30:45:22	18:31:17	8:13:8	14:26:15	5:7:6	7:4:4	13:23:9	3:4:4	2:6:2	2:5:7	23:30:21	15:43:30	2:4:4	4:10:10	5:12:6	2:8:6	8:7:5	5:9:5
rs675997	1	A	C	10:45:43	5:12:15	1:2:2	2:10:7	5:21:17	4:17:13	5:10:15	1:10:10	5:8:6	1:2:4	16:39:40	11:25:30	7:10:12	4:22:29	3:6:9	3:6:6	7:18:19	2:2:6	1:3:6	1:6:6	7:25:43	7:39:41	1:4:5	4:9:10	0:8:15	0:8:7	3:9:8	2:7:10
rs10754914	1	G	A	20:45:34	5:11:16	2:1:2	2:11:8	9:20:15	8:15:11	7:19:8	7:10:6	4:9:6	2:5:1	20:49:28	12:33:21	6:13:11	16:23:17	4:5:9	3:4:8	9:19:17	4:3:4	1:6:3	3:9:2	24:28:23	25:44:19	1:5:4	8:7:9	10:11:2	4:7:5	5:7:8	2:11:7
rs10803474	1	T	G	21:48:28	7:16:7	1:2:2	4:15:2	13:20:9	8:15:10	7:15:12	6:8:8	6:9:3	1:5:0	22:45:29	15:33:17	7:13:9	16:23:17	6:5:7	7:2:6	9:25:10	4:2:5	2:6:2	1:9:3	18:33:23	15:42:28	3:4:2	4:8:12	1:10:12	0:9:7	7:7:5	6:9:3
rs12736835	1	G	A	15:49:35	5:14:13	2:1:2	4:13:4	11:24:9	8:13:13	8:17:9	5:12:6	3:11:5	2:3:2	18:44:35	13:29:24	9:14:7	5:22:29	4:10:4	7:5:3	10:23:12	2:5:4	0:5:5	3:9:2	7:33:35	17:40:31	3:4:2	7:9:8	3:12:8	5:8:3	6:8:6	2:12:6
rs517269	1	C	T	26:44:29	10:11:11	2:1:2	2:12:7	6:23:15	4:18:12	6:18:9	2:16:5	3:13:3	2:3:2	21:45:30	16:28:22	3:16:11	18:21:16	3:10:5	2:4:9	8:19:18	2:5:4	2:7:1	1:8:5	24:36:15	15:48:25	1:2:7	8:6:10	6:12:5	2:7:7	5:7:8	5:13:2
rs504469	1	G	T	15:51:33	8:14:10	2:1:2	4:15:2	9:27:8	7:15:12	6:19:9	5:13:5	2:12:5	2:3:2	18:46:33	14:28:24	8:16:6	8:24:24	4:10:4	7:4:4	10:23:12	2:6:3	0:5:5	3:9:2	8:33:34	13:45:30	4:5:1	9:6:9	2:11:10	6:6:4	6:9:5	1:12:7
rs16853788	1	C	A	1:6:90	0:4:27	0:0:5	0:1:20	0:4:40	0:2:32	0:6:28	0:3:20	0:2:17	0:1:7	2:9:85	0:6:60	0:4:25	0:1:55	0:7:11	0:1:14	0:4:40	0:1:10	0:0:10	0:1:13	0:6:69	0:3:85	0:1:9	1:1:22	0:2:21	0:0:16	0:2:18	0:2:18
rs614719	1	T	C	13:42:44	4:9:19	2:1:2	1:9:11	3:19:22	5:13:16	3:20:11	1:11:11	2:10:7	2:3:3	7:38:52	10:24:32	2:13:15	8:17:31	1:6:11	0:2:13	2:17:26	1:4:6	0:6:4	0:8:6	13:31:31	10:45:33	0:1:9	6:5:13	4:12:7	2:5:9	2:7:11	2:11:7
rs487185	1	A	G	22:44:32	5:12:14	2:1:2	2:10:9	5:27:12	5:18:11	4:19:10	1:12:9	3:14:2	2:4:2	16:45:36	18:22:26	3:13:14	14:22:18	1:7:10	2:3:10	7:19:19	1:5:5	3:6:1	0:9:5	24:33:18	20:47:21	0:3:7	6:5:13	5:13:5	2:7:6	5:7:8	6:11:3
rs12742276	1	T	C	5:43:51	4:13:15	1:1:3	3:11:7	5:27:12	5:10:19	3:18:13	5:9:9	0:11:8	1:3:4	13:42:42	10:25:31	7:12:11	3:21:31	2:10:6	7:4:4	5:21:19	2:2:7	0:5:5	3:7:4	6:24:45	7:35:46	2:5:3	6:7:11	1:11:11	3:7:6	4:9:7	1:9:10
rs12401778	1	T	C	1:10:85	0:5:27	0:0:5	0:3:18	0:3:40	0:8:25	0:1:33	0:5:18	0:0:18	0:0:8	0:15:82	0:9:56	0:5:25	2:11:41	0:1:16	1:2:12	0:7:37	0:3:8	0:2:7	1:1:12	0:10:65	0:8:77	0:3:7	0:2:22	1:3:19	1:1:14	0:2:18	0:0:20
rs4661479	1	A	C	11:51:34	3:13:14	0:2:3	2:9:9	5:25:14	2:17:15	2:19:12	0:14:9	1:13:5	2:4:2	11:40:46	12:23:31	4:11:15	7:22:27	0:8:10	2:4:9	6:16:20	1:4:6	2:4:3	0:5:9	12:30:33	11:42:34	0:2:8	4:3:17	5:14:4	1:5:10	3:7:10	2:15:2
rs10157045	1	A	G	17:55:27	8:18:6	3:1:1	4:15:2	9:27:8	9:14:11	8:18:8	4:16:3	3:12:4	1:5:2	24:48:25	21:27:18	10:15:5	15:25:16	6:9:3	6:5:4	10:22:13	3:6:2	0:8:2	7:3:4	22:32:21	26:41:21	4:3:3	15:5:4	4:12:7	9:4:3	6:9:5	1:14:5
rs6662041	1	G	A	4:18:77	0:5:27	0:1:4	0:2:19	0:6:38	0:10:24	0:4:30	0:5:18	0:3:16	0:0:8	1:18:77	2:9:54	0:5:25	1:17:38	0:2:16	1:2:12	1:8:36	0:3:8	0:3:7	1:2:11	2:12:61	1:10:77	0:3:7	0:2:21	0:1:22	1:1:14	0:4:16	0:1:19
rs4631686	1	A	G	7:18:73	0:8:24	0:0:5	0:3:18	0:8:36	2:10:22	0:8:26	0:8:15	0:4:15	0:0:8	3:25:69	3:9:54	0:6:23	1:19:36	0:6:12	1:3:11	2:10:33	0:4:7	0:3:7	2:2:10	2:14:59	2:10:76	1:4:5	0:2:22	0:1:22	1:1:14	0:6:14	0:2:18
rs12403871	1	G	A	11:38:50	6:17:9	1:1:2	3:10:8	5:27:12	3:14:17	6:16:12	5:13:5	0:12:7	0:5:3	15:44:38	10:28:28	7:16:7	6:25:24	1:11:6	5:7:3	10:19:16	2:3:6	0:3:7	3:7:4	9:31:35	13:32:42	3:3:4	7:7:10	1:12:10	2:5:9	5:7:8	1:10:9
rs4662138	1	T	C	2:10:86	0:5:27	0:0:5	0:2:18	0:5:39	0:6:28	0:1:32	0:1:20	0:3:16	0:0:7	2:15:80	0:7:59	0:5:25	1:10:45	0:3:14	0:2:13	0:6:39	0:2:9	0:3:7	1:1:12	0:6:69	1:9:78	0:3:7	0:3:21	0:0:23	1:0:15	0:2:18	0:0:20
rs4662139	1	A	G	29:41:29	4:11:17	3:1:1	3:10:8	6:26:12	6:20:8	6:18:9	3:7:13	2:14:3	1:6:1	19:40:37	19:29:17	2:15:13	12:21:22	5:7:6	1:6:7	6:22:17	1:8:2	5:4:1	1:8:5	24:35:16	24:43:21	1:2:7	5:8:11	9:13:1	5:7:4	5:8:7	6:12:2
rs6667451	1	A	G	1:10:88	1:2:29	0:0:5	0:5:16	0:5:39	0:3:31	0:3:31	0:3:20	0:2:17	0:0:8	0:5:92	0:2:64	0:4:26	1:7:48	0:1:17	0:0:15	0:7:37	0:1:10	0:0:10	0:1:13	1:4:70	1:7:80	0:2:8	0:3:21	0:0:23	1:0:15	0:1:19	0:1:19
rs11582145	1	G	A	3:12:84	2:10:19	0:1:4	0:2:18	1:10:33	0:10:23	0:13:21	1:6:16	0:7:12	0:0:8	1:14:82	1:14:50	3:7:20	0:6:50	0:3:15	2:3:10	5:10:30	0:2:9	0:0:10	0:4:9	1:13:61	4:17:67	0:2:8	1:5:18	0:4:19	0:2:14	0:4:16	0:4:16
rs12077532	1	G	T	16:41:42	7:17:8	1:1:2	3:11:7	7:26:11	3:15:16	7:17:10	7:12:4	1:11:7	0:6:2	19:43:35	10:30:26	9:14:7	8:27:21	3:9:6	6:6:3	14:20:11	2:4:5	0:3:7	4:7:3	10:31:34	17:33:38	3:3:4	7:8:9	3:10:10	2:5:9	6:8:6	1:10:9
rs7542111	1	A	C	16:54:28	11:14:6	1:1:3	3:12:6	7:27:10	4:18:12	5:19:10	10:5:8	2:12:5	1:3:4	24:45:28	14:30:22	11:13:6	14:28:13	2:9:7	5:6:4	15:24:6	0:7:4	2:3:5	2:7:5	7:38:30	17:43:27	3:5:2	8:7:9	2:9:12	3:6:7	6:7:7	0:11:9
rs35637700	1	A	G	21:46:32	7:18:7	3:1:1	4:11:6	8:24:12	8:10:16	8:16:10	7:11:5	2:10:7	0:4:4	19:46:32	17:33:16	7:13:10	10:27:19	6:9:3	1:8:6	11:17:17	3:4:4	0:5:5	4:5:5	22:36:17	18:44:26	2:5:3	10:8:6	8:8:7	2:5:9	7:8:5	2:13:5
rs10803478	1	A	G	10:38:51	3:10:19	0:2:3	4:8:9	2:21:21	4:14:16	2:15:17	2:7:14	3:7:8	1:5:2	3:37:56	5:24:35	4:10:16	5:20:31	1:4:13	2:6:7	2:21:22	0:5:6	4:4:2	0:7:7	8:25:41	12:31:45	1:2:7	1:6:17	3:9:11	5:5:6	0:9:11	4:7:9
rs10754916	1	T	C	2:21:74	1:6:25	0:0:5	0:3:18	0:14:29	0:9:25	2:5:26	0:2:21	0:4:15	1:0:7	3:28:65	0:16:49	1:7:22	2:11:42	0:6:12	0:2:13	1:13:30	0:1:9	0:3:7	0:3:11	1:12:61	2:22:64	1:3:6	2:6:16	0:3:20	1:2:13	0:4:16	0:5:15
rs7555815	1	T	C	22:43:34	6:13:13	0:2:3	5:9:7	8:24:12	9:14:11	6:17:11	2:9:12	3:12:4	3:4:1	16:48:32	11:27:27	8:11:11	9:26:21	1:10:7	3:6:6	8:23:14	1:5:5	5:5:0	2:6:6	13:29:33	20:41:27	2:5:3	6:6:12	4:10:9	7:5:4	1:11:8	3:13:4
rs6683535	1	A	C	1:2:95	0:0:32	0:0:5	0:0:21	0:5:39	0:1:33	0:3:31	0:1:22	0:1:18	0:0:8	1:7:89	0:2:64	1:0:28	0:1:55	0:0:18	0:0:15	0:0:45	0:0:11	0:0:10	0:0:14	0:1:74	0:5:83	0:0:10	0:0:24	0:1:22	0:1:15	0:1:19	0:0:20
rs1538534	1	G	T	0:13:86	0:4:28	0:0:5	0:3:18	0:7:37	0:8:25	0:5:28	0:6:17	0:3:16	0:1:7	3:18:76	0:10:56	1:4:25	1:11:44	0:2:16	2:3:10	0:7:38	0:5:6	0:1:9	0:5:9	0:13:62	0:6:82	0:3:7	0:0:24	1:3:19	1:4:11	0:4:16	0:3:17
rs7527386	1	T	A	4:21:74	3:5:24	0:0:5	0:5:16	1:14:29	1:10:23	2:5:27	1:6:16	0:7:12	1:2:5	4:29:64	2:19:45	2:8:20	1:19:35	0:6:12	0:4:11	1:20:24	0:3:8	0:5:5	0:4:10	3:18:53	2:30:56	1:3:6	4:4:16	0:3:20	1:2:13	0:5:15	0:7:13
rs10927407	1	A	C	0:15:84	1:8:23	0:1:4	0:2:19	0:4:40	0:8:26	0:5:29	0:2:21	0:2:17	0:1:7	1:13:83	2:11:53	0:5:24	0:4:52	0:2:16	0:3:12	0:3:42	0:2:9	0:0:10	0:2:12	1:5:69	0:10:78	0:3:7	0:1:23	0:0:23	0:0:16	0:1:18	0:2:18
rs11589133	1	T	C	22:50:27	7:15:10	0:4:1	7:9:5	15:23:6	9:17:8	8:21:5	7:14:2	8:7:4	1:4:3	25:53:18	27:31:7	10:17:2	16:30:10	3:11:4	4:6:5	21:16:8	2:7:2	5:3:2	4:7:3	29:32:14	29:42:17	2:5:3	12:7:5	9:9:5	9:4:3	9:6:5	7:11:2
rs12143153	1	T	C	8:28:63	0:15:17	0:4:1	4:10:7	4:23:17	1:16:17	2:17:15	4:12:7	1:8:10	1:2:5	7:47:43	12:29:25	3:16:11	2:23:31	1:7:10	1:2:12	3:20:22	2:4:5	1:5:4	2:5:6	9:32:34	17:35:36	1:4:5	10:5:9	2:10:11	3:5:8	4:3:13	0:9:11
rs2027316	1	T	C	7:36:55	0:17:15	0:4:1	3:11:7	5:25:14	5:14:15	2:22:9	5:10:8	2:10:7	1:2:5	17:44:36	14:32:20	5:18:7	3:27:26	1:11:6	1:2:12	4:26:14	2:5:4	1:5:4	1:7:5	10:36:29	19:37:31	1:4:5	12:7:5	3:11:9	4:4:7	3:3:14	2:9:9
rs10927408	1	A	G	0:15:84	1:8:23	0:1:4	0:3:17	0:4:40	1:7:26	0:6:28	0:2:21	0:2:16	0:1:7	1:14:82	2:12:52	0:6:24	0:7:49	0:4:14	0:2:13	0:5:40	0:4:7	0:1:9	0:2:12	2:9:64	0:10:78	0:4:6	0:0:24	1:3:19	1:1:14	0:3:17	1:1:18
rs1339362	1	T	C	0:0:98	0:0:32	0:0:5	0:0:21	0:1:43	0:0:34	0:1:33	0:0:23	1:1:17	0:0:8	1:7:89	0:0:66	0:0:30	0:4:52	0:0:18	0:1:14	0:5:40	0:0:11	0:0:10	0:0:14	0:1:74	0:1:87	0:0:10	0:0:24	0:1:22	0:1:15	0:0:20	0:0:20
rs946481	1	C	A	18:43:38	7:17:8	3:1:1	8:10:3	10:27:7	13:14:7	8:21:5	6:9:7	3:13:3	2:5:1	34:48:14	30:28:8	13:15:2	11:29:16	6:10:2	3:4:8	11:25:9	5:4:2	5:1:4	3:9:1	22:36:16	30:37:21	3:7:0	14:9:1	11:8:4	8:6:2	5:7:8	3:11:6
rs13375455	1	C	T	1:9:89	1:2:29	0:1:4	0:6:15	0:5:38	1:5:28	1:2:30	0:1:21	0:3:16	0:4:4	2:17:77	0:11:55	1:4:25	0:10:46	0:5:13	1:3:11	0:4:41	0:1:10	0:3:7	0:3:10	0:11:64	1:7:80	0:2:8	1:4:19	2:2:19	1:3:12	0:3:17	0:1:19
rs35511260	1	T	C	0:15:83	1:8:23	0:1:4	0:3:18	0:4:40	0:8:25	0:5:29	0:3:20	0:2:17	0:1:7	1:14:82	2:11:53	0:5:25	0:4:52	0:2:16	0:2:13	0:3:42	0:3:8	0:1:9	0:2:12	1:6:68	0:8:80	0:3:7	0:1:23	0:0:23	0:1:15	0:1:18	0:2:18
rs12568569	1	G	A	1:5:92	0:1:31	0:1:4	0:5:16	0:4:40	1:4:28	0:2:32	0:1:22	0:3:16	0:3:4	2:14:80	0:10:56	1:2:27	0:8:48	0:3:15	1:3:11	0:3:42	0:1:10	0:0:10	0:4:10	0:10:65	0:9:79	0:1:9	0:2:22	1:3:19	0:3:13	0:3:17	0:2:18
rs2149506	1	G	A	1:16:79	0:8:21	0:3:2	1:6:14	0:6:32	1:6:26	0:5:27	0:2:18	0:4:11	0:3:5	3:25:64	1:13:51	1:6:22	0:11:41	0:5:11	1:2:12	0:4:38	0:3:6	0:0:10	0:3:10	2:15:56	0:17:68	0:2:8	3:1:20	1:5:17	1:4:11	0:6:12	0:2:15
rs2149507	1	A	G	25:37:37	6:14:12	1:0:4	2:6:13	3:23:18	2:15:17	0:19:14	0:14:9	2:13:4	0:6:2	9:39:49	7:18:41	2:14:14	10:27:19	1:8:9	6:4:5	5:25:15	0:5:6	2:3:5	1:3:10	11:32:32	7:32:49	0:7:3	1:7:16	2:8:13	3:5:8	3:9:8	4:11:5
rs820629	1	A	G	5:20:74	0:7:25	0:1:4	0:6:15	0:9:35	1:5:28	1:8:25	1:6:16	0:3:15	0:1:7	0:12:84	2:12:51	0:2:27	0:13:43	0:5:11	0:2:13	0:2:43	1:4:6	0:1:9	0:5:9	1:12:61	1:22:64	0:1:9	0:3:21	1:5:17	1:1:14	2:2:16	0:4:15
rs11803759	1	T	C	0:0:99	0:0:32	0:0:5	0:0:21	0:0:44	0:1:33	0:2:32	0:1:22	1:1:17	0:1:7	1:6:90	0:0:66	0:0:30	0:6:49	0:0:18	0:1:14	0:5:40	0:0:11	0:0:10	0:0:14	0:2:73	0:2:86	0:1:9	0:0:24	0:1:22	0:1:15	0:0:20	0:0:20
rs703798	1	T	C	7:39:53	4:12:16	0:3:2	3:7:11	2:14:28	5:11:18	4:14:16	2:7:14	2:10:7	0:5:3	11:39:47	12:23:31	2:11:17	4:26:26	2:9:7	1:7:7	2:13:30	1:7:3	0:4:6	3:5:6	7:17:51	6:41:41	0:6:4	3:4:17	3:9:11	2:5:9	3:4:13	1:7:12
rs2993796	1	C	G	9:35:54	5:11:16	1:2:2	2:7:11	2:13:29	3:10:19	2:15:16	2:7:14	2:9:7	0:4:3	8:38:48	11:22:31	1:11:17	4:24:25	2:9:7	0:7:8	1:12:31	1:6:3	0:4:6	3:5:6	8:14:49	5:41:42	0:5:5	3:3:18	1:6:10	2:5:9	4:5:11	1:7:12
rs12028092	1	A	G	7:41:51	3:13:16	0:2:3	3:4:14	0:15:29	1:12:21	1:13:20	0:3:20	0:6:13	0:4:4	5:36:56	4:18:44	0:12:18	4:18:34	1:8:9	2:5:8	3:16:26	0:4:7	1:4:5	2:2:9	1:22:52	4:21:63	1:4:5	1:4:19	0:5:18	1:4:11	2:5:13	2:4:14
rs2789739	1	T	G	1:19:79	0:5:27	0:1:4	0:4:17	0:7:37	1:1:32	0:7:26	0:6:17	0:1:18	0:0:8	1:4:92	1:7:58	0:2:28	0:13:43	0:4:14	0:1:14	0:2:43	1:4:6	0:1:9	0:2:12	0:10:65	1:20:67	0:1:8	0:3:21	1:5:17	1:1:14	0:3:17	0:3:17
rs2789746	1	A	G	13:42:44	4:14:14	1:1:3	0:8:13	5:16:23	1:16:17	3:13:18	5:8:10	2:12:4	1:2:5	6:28:63	3:28:35	2:14:14	3:21:32	1:6:11	0:4:11	4:11:30	1:8:2	0:2:8	0:6:8	3:25:47	7:33:48	0:4:6	2:6:16	3:6:14	2:3:11	2:5:13	1:10:9
rs2789748	1	C	T	1:3:95	0:2:30	0:0:5	0:2:19	0:2:42	0:0:34	0:1:33	0:1:21	0:0:19	0:1:7	0:3:94	0:3:63	0:1:29	0:3:53	0:0:18	0:0:15	0:0:45	0:0:11	0:0:10	1:0:13	0:1:74	0:2:86	0:0:10	0:0:24	0:0:23	0:0:16	0:0:20	0:0:20
rs17396172	1	T	C	8:35:56	0:13:19	0:3:2	2:12:7	5:25:14	5:17:12	4:18:12	5:11:7	1:6:12	1:2:5	13:45:36	13:26:26	4:19:7	5:20:31	1:10:7	0:5:10	3:29:13	0:7:4	1:6:3	3:4:6	16:31:28	17:42:29	2:3:5	11:6:7	4:9:10	4:4:8	5:5:10	1:10:9
rs6429651	1	A	G	10:43:45	4:16:12	1:1:3	3:4:14	0:17:27	1:15:18	1:13:19	0:5:18	2:7:10	0:5:3	8:41:48	5:24:37	0:12:18	8:25:21	2:9:7	6:5:4	4:19:21	0:4:7	2:6:2	2:2:10	7:30:38	9:23:56	2:3:5	1:4:19	2:6:15	2:6:8	3:5:12	3:7:9
rs12404580	1	A	G	6:38:55	0:12:20	0:1:4	2:5:14	0:13:31	1:6:27	0:9:25	0:3:20	0:4:15	0:4:4	5:24:68	1:13:52	0:5:25	4:19:33	0:6:12	2:5:8	4:13:28	0:3:8	1:1:8	1:3:10	0:22:53	4:15:69	0:4:6	0:4:20	0:6:17	1:3:12	1:6:13	2:3:15
rs3897492	1	G	A	29:40:29	11:14:7	1:2:2	3:6:11	6:24:14	4:19:11	4:19:11	0:13:9	4:12:3	1:5:2	14:54:28	10:24:31	2:20:8	12:27:17	4:7:7	6:5:4	7:30:7	0:6:5	2:6:2	2:3:9	12:36:26	14:30:43	3:5:2	2:8:14	5:5:12	5:4:6	4:7:8	6:9:4
rs12239349	1	C	A	0:12:87	2:5:25	0:2:3	0:1:20	0:2:42	0:7:26	1:5:28	0:1:22	1:3:15	0:1:7	1:21:75	3:8:55	0:7:23	1:4:50	0:7:11	0:1:14	0:8:36	0:1:10	0:3:7	0:2:12	1:7:67	2:14:72	0:3:7	1:0:23	0:3:20	0:3:13	0:1:19	0:2:17
rs4113453	1	G	A	16:40:43	4:13:15	2:2:1	6:9:6	7:29:8	7:18:8	5:21:8	5:13:5	1:11:7	1:3:3	23:43:28	18:30:17	7:18:5	7:23:26	1:12:5	1:5:9	5:31:9	1:6:4	1:7:2	5:5:4	16:36:23	24:40:24	2:4:4	11:8:5	5:10:8	4:4:8	7:4:9	2:8:9
rs7549911	1	G	T	23:51:25	10:19:3	1:4:0	3:11:7	11:19:14	8:17:9	8:15:11	7:8:8	10:6:3	2:4:2	22:46:29	15:34:16	6:16:8	15:25:16	5:8:5	3:10:2	6:23:16	1:10:0	2:5:3	3:5:6	17:32:26	19:39:29	2:4:3	6:3:14	7:9:7	5:5:6	6:6:8	5:11:4
rs35095692	1	T	G	3:21:75	0:7:25	0:1:4	3:3:15	1:11:32	2:4:28	0:9:25	0:7:16	0:5:14	0:2:6	3:15:78	4:10:52	0:4:26	1:21:34	1:5:12	1:4:10	0:6:39	1:6:4	0:1:9	0:6:8	0:22:53	3:23:62	0:2:7	2:1:21	2:8:13	1:4:11	1:6:13	0:5:15
rs12737719	1	T	C	2:17:80	0:5:27	0:1:4	0:3:17	0:6:37	1:0:33	0:5:29	0:6:17	0:0:19	0:0:8	0:3:93	0:8:56	0:2:28	0:8:47	0:2:16	0:1:14	0:2:43	1:3:7	0:0:10	0:2:12	0:5:68	1:18:69	0:0:9	0:3:21	0:2:21	0:0:16	0:1:19	0:2:17
rs6429654	1	T	G	0:1:97	1:2:29	0:0:5	0:3:18	0:1:43	0:2:32	0:3:31	0:0:23	0:0:19	0:1:7	2:3:91	0:3:63	0:2:28	0:9:47	0:2:16	0:0:15	0:4:41	0:1:10	0:1:9	0:0:14	0:5:70	0:4:84	0:1:9	0:1:23	1:3:19	1:1:14	0:2:18	0:1:19
rs10754853	1	C	T	12:52:32	8:15:9	1:3:1	4:14:3	2:20:21	5:12:17	5:14:14	2:11:10	5:7:7	2:3:3	15:47:34	15:26:22	2:13:14	10:27:18	3:11:4	4:5:6	7:16:22	3:6:2	0:2:8	4:4:6	11:27:37	10:44:32	0:7:3	4:2:18	4:11:8	1:6:9	5:8:7	1:9:10
rs1539170	1	G	A	5:44:50	1:11:20	1:2:2	0:10:11	5:24:15	7:15:12	3:19:12	5:9:9	0:6:13	3:2:3	15:46:36	11:25:30	5:17:8	3:23:30	0:13:5	1:4:10	5:26:14	0:6:5	3:4:3	2:5:6	11:36:28	13:48:27	2:3:5	12:5:6	4:12:7	4:4:8	5:4:11	2:9:9
rs10803270	1	G	A	3:31:65	2:9:21	0:2:3	1:5:15	0:9:35	0:9:25	3:6:25	0:4:18	3:2:14	0:4:4	6:30:61	7:13:46	0:9:20	0:16:40	0:8:10	1:3:11	4:13:28	0:3:8	0:3:7	1:2:11	3:14:58	2:22:63	0:4:6	2:1:21	2:2:19	0:4:12	1:3:16	0:5:15
rs10803271	1	T	C	3:31:63	1:10:21	0:2:3	1:4:15	0:7:36	0:8:25	2:7:24	0:6:17	3:2:13	0:3:5	6:29:62	6:14:43	0:7:22	0:16:39	0:7:11	1:3:11	3:13:28	0:3:8	0:0:10	1:2:11	3:13:58	0:20:65	0:4:6	1:2:21	2:2:19	0:2:14	1:3:16	0:5:15
rs7519457	1	G	A	0:15:83	1:7:24	0:2:3	0:2:19	0:2:41	0:5:28	1:4:29	0:1:22	1:3:15	0:0:8	1:19:76	5:10:51	0:5:25	0:8:48	0:7:11	0:1:14	0:9:36	0:2:9	0:0:10	0:3:11	2:7:66	0:15:72	0:4:6	0:1:23	0:2:21	0:2:14	0:1:19	0:2:18
rs1556083	1	A	G	1:21:76	0:6:26	0:1:4	0:6:15	0:8:36	1:1:32	0:8:25	0:6:17	0:1:18	0:1:7	1:5:91	1:7:57	0:3:26	0:18:36	0:4:13	0:1:13	0:3:41	1:5:4	0:1:9	0:2:12	0:12:63	1:22:65	0:1:9	0:3:20	1:5:17	1:1:14	0:4:16	0:3:17
rs11590846	1	T	C	12:44:43	3:15:14	0:1:4	1:8:12	3:23:18	1:14:19	2:13:18	1:10:12	2:11:6	0:1:7	5:31:61	3:21:42	2:12:16	8:19:29	0:6:12	5:1:9	3:19:23	0:4:7	2:4:4	1:3:10	9:27:39	4:30:54	0:7:3	1:6:17	1:5:17	3:6:7	0:8:12	1:14:5
rs12741865	1	C	T	2:31:66	6:9:17	0:2:3	0:3:18	1:12:31	1:13:20	1:8:25	0:5:18	1:4:14	0:1:7	2:27:68	5:19:42	0:9:21	1:10:43	1:8:9	1:3:11	0:14:31	0:2:9	0:0:10	1:6:7	2:19:54	0:23:65	1:4:5	0:1:23	1:6:16	0:2:14	0:3:17	2:4:14
rs1556084	1	A	G	7:36:55	10:10:12	0:3:2	0:9:12	2:18:23	1:17:16	2:9:23	0:10:13	3:8:8	0:2:6	5:37:55	7:29:29	1:12:17	2:18:36	2:7:9	1:4:10	1:17:27	0:3:8	0:0:10	1:8:5	4:28:43	5:28:54	1:5:4	0:3:21	1:6:16	0:5:11	3:4:13	2:6:12
rs1005767	1	G	A	16:49:33	14:13:5	2:1:2	3:17:1	9:25:10	7:17:10	4:14:16	0:13:10	4:9:6	0:4:4	16:40:41	15:26:24	6:12:12	9:26:21	3:10:5	4:4:7	5:18:22	1:3:7	0:0:10	7:4:3	11:36:28	13:39:36	1:6:3	1:5:18	1:11:11	0:7:9	4:10:6	2:11:7
rs7549457	1	A	G	8:38:53	1:8:23	0:1:4	0:8:12	2:13:29	3:12:19	3:12:18	0:10:13	2:4:13	0:6:2	6:29:60	5:19:40	2:14:14	2:23:29	0:7:11	0:5:10	2:15:28	0:5:6	2:5:3	0:5:9	2:24:49	8:27:51	0:3:7	4:10:10	4:6:13	1:7:7	2:7:11	0:9:11
rs1556085	1	T	C	0:4:95	0:1:31	0:0:5	0:1:20	0:2:42	0:1:33	0:1:32	0:0:23	0:1:18	0:1:7	0:6:91	0:3:63	1:0:29	0:6:50	0:1:17	0:0:15	0:2:42	0:0:11	0:0:10	0:1:13	0:3:72	0:3:85	0:0:10	0:0:23	0:0:23	0:2:14	0:1:19	0:0:20
rs943918	1	G	A	4:24:71	0:7:25	0:3:2	1:10:10	2:12:30	4:4:26	3:15:16	0:5:18	1:4:14	1:3:4	2:22:73	4:18:44	1:14:15	3:11:41	0:8:10	0:2:13	1:14:30	0:4:7	1:4:5	1:5:8	6:23:46	8:29:51	0:3:7	2:12:10	5:8:10	0:4:12	2:5:13	2:6:12
rs820668	1	T	C	0:0:99	0:0:32	0:0:5	0:0:21	0:2:42	0:0:34	0:0:33	0:0:23	0:0:19	0:0:8	0:4:93	0:2:64	1:1:28	0:4:52	0:0:18	0:0:15	0:1:44	0:0:11	0:0:10	0:1:13	0:1:74	0:3:85	0:0:10	0:0:24	0:0:23	0:2:14	0:0:20	0:0:20
rs7513739	1	T	G	7:39:53	0:10:22	1:0:4	1:3:17	1:18:25	4:8:22	2:13:19	2:10:11	1:5:13	0:3:5	4:37:56	4:13:49	1:12:17	2:14:40	2:4:12	2:7:6	7:15:23	0:7:4	0:1:9	0:4:10	1:23:51	2:24:61	0:5:5	1:3:19	0:6:17	0:6:10	0:6:14	0:10:10
rs6698412	1	C	T	0:0:95	0:3:29	0:1:4	0:3:18	0:4:40	0:3:30	0:1:31	0:0:22	0:1:18	0:0:8	0:5:90	0:1:61	0:5:24	0:2:54	0:3:15	0:1:14	0:0:44	0:0:11	0:0:10	0:1:12	0:2:70	0:2:79	0:0:10	0:0:23	0:0:22	0:1:15	0:1:18	0:0:20
rs10927424	1	G	T	4:23:71	0:7:25	0:3:2	1:10:10	2:11:31	3:6:25	3:13:18	0:5:18	1:5:13	1:3:4	2:24:71	3:15:48	1:14:15	3:12:41	0:4:14	0:2:13	1:12:31	0:4:7	1:4:5	1:5:8	5:20:49	8:27:53	0:3:7	1:9:14	5:7:11	0:4:12	2:5:13	1:7:12
rs12410249	1	G	A	4:49:46	4:11:17	1:1:3	0:5:15	6:17:20	3:14:17	4:13:17	3:14:6	0:6:13	1:2:5	9:46:41	6:26:33	2:16:12	5:21:28	5:7:6	6:3:6	6:18:21	1:5:5	3:4:3	1:4:8	6:32:35	6:42:40	0:6:3	6:8:9	1:9:13	2:7:7	2:9:9	3:10:7
rs6699064	1	G	C	5:37:57	3:9:20	1:0:4	0:9:12	3:19:22	3:12:19	4:8:21	3:12:8	2:9:8	1:3:4	7:36:54	6:18:42	3:9:17	3:19:34	2:11:5	0:6:9	6:17:22	0:6:5	0:1:9	0:8:6	5:17:53	5:34:48	0:5:5	2:5:16	1:4:18	1:6:9	0:6:14	1:10:9
rs4308970	1	A	G	13:55:31	7:13:12	1:3:1	1:11:9	5:27:11	8:14:12	9:14:11	5:13:5	4:12:3	1:5:2	14:46:36	13:29:23	6:13:11	9:30:17	1:12:4	3:8:4	9:18:18	3:4:4	2:2:6	2:7:5	9:37:29	12:44:32	0:7:3	2:9:13	5:8:10	1:8:7	3:11:6	7:6:7
rs12130603	1	G	C	2:36:61	2:10:20	0:2:3	4:4:13	0:14:30	0:7:26	1:9:24	0:5:18	0:3:16	0:3:5	5:29:62	2:5:58	1:12:16	0:11:45	0:2:16	1:4:10	1:12:32	0:3:8	0:4:6	1:2:11	0:13:62	3:20:64	1:3:6	0:5:19	1:3:19	0:4:12	0:6:14	0:4:16
rs10927430	1	A	G	0:0:98	0:1:31	0:0:5	0:1:20	0:3:40	0:0:34	0:1:33	0:0:23	0:0:19	0:0:8	0:1:96	0:2:64	0:0:29	0:1:54	0:2:16	0:0:15	0:0:45	0:0:11	0:0:10	0:0:14	0:2:73	0:3:85	0:0:10	0:4:20	0:1:22	0:4:12	0:0:20	0:0:20
rs1410753	1	A	C	11:52:36	4:14:14	0:3:2	4:9:8	5:23:16	9:10:15	6:12:16	2:13:8	2:8:9	0:6:2	12:49:36	17:28:21	3:13:14	11:26:19	4:10:4	2:6:7	5:26:14	2:5:4	3:4:3	3:7:4	22:35:18	17:44:27	2:3:5	10:10:4	6:9:8	5:8:3	3:11:6	3:10:7
rs4661493	1	A	G	0:17:82	0:9:23	0:1:4	2:7:12	0:7:36	0:4:30	0:7:27	0:2:21	0:4:15	0:2:6	1:18:77	0:9:57	0:9:21	0:10:46	0:0:18	1:1:13	0:4:41	0:2:9	0:2:8	1:0:13	0:11:64	0:17:71	0:3:7	0:3:21	2:3:18	0:5:11	0:1:19	0:2:18
rs12729848	1	T	C	0:12:87	1:8:23	0:1:4	0:0:21	0:9:35	2:3:29	0:7:27	0:1:22	0:2:17	0:1:7	1:13:83	1:11:54	1:5:23	0:10:46	0:1:17	0:0:15	0:3:42	0:1:10	0:1:9	0:3:11	0:8:67	1:9:78	0:0:10	0:2:22	2:2:19	0:0:16	0:5:15	0:2:18
rs3927512	1	C	T	20:50:29	4:14:14	1:3:1	4:10:7	9:21:14	10:11:13	7:12:15	2:14:7	3:9:7	0:6:2	18:44:35	20:29:17	4:15:11	14:25:17	4:10:4	2:10:3	5:22:18	3:6:2	5:5:0	1:9:4	30:30:15	23:42:23	3:4:3	11:9:4	6:10:7	5:7:4	6:12:2	4:13:3
rs1079221	1	G	A	0:11:87	1:5:26	0:0:5	0:3:18	1:5:38	1:3:29	0:4:30	0:4:19	1:7:11	0:2:6	1:14:81	1:8:57	1:3:26	0:9:47	0:4:14	0:0:15	1:6:38	0:0:10	0:1:9	0:1:13	0:8:67	1:13:74	0:3:7	0:1:23	0:3:20	0:0:16	0:4:16	0:1:19
rs7547198	1	G	A	15:45:38	4:8:20	1:2:2	2:7:12	5:18:21	6:10:18	2:14:18	3:10:10	1:7:11	0:4:4	10:41:46	6:21:38	4:11:15	5:23:27	2:7:9	3:10:2	10:15:19	0:6:5	2:0:7	0:9:5	8:28:39	7:37:44	0:5:5	2:4:17	1:6:16	1:6:9	2:6:12	5:8:7
rs12085004	1	A	G	0:3:95	0:0:32	0:0:5	0:2:19	0:1:43	0:1:33	0:6:28	0:2:21	0:3:16	0:0:8	0:1:96	0:3:63	0:0:30	0:6:49	0:1:17	0:1:14	0:2:43	0:1:10	0:0:10	0:1:13	0:1:73	0:3:85	0:0:10	0:0:24	0:0:23	0:0:15	0:1:19	0:1:19
rs4450012	1	T	C	0:23:75	1:1:30	1:1:3	0:7:14	2:7:35	1:7:26	0:10:24	0:5:18	0:1:18	0:4:4	4:29:60	1:14:50	1:8:20	2:12:41	0:8:10	0:3:11	4:10:29	0:4:7	0:0:10	0:2:12	3:14:56	6:22:58	0:3:7	2:2:20	1:4:18	1:4:11	1:2:17	1:7:12
rs6658316	1	C	T	22:49:28	8:17:7	1:2:2	3:8:10	10:21:13	9:12:12	4:20:10	5:14:4	5:7:7	2:4:2	21:49:27	12:26:26	8:12:8	10:24:22	3:11:4	1:10:4	15:22:8	1:5:5	0:3:7	3:8:3	10:29:35	14:40:34	2:3:4	2:10:12	4:9:10	1:8:7	1:12:7	2:12:6
rs6668363	1	C	T	17:56:26	8:11:13	1:3:1	2:7:12	7:23:14	7:15:12	2:21:11	4:11:8	2:6:11	0:5:3	15:48:34	11:26:29	7:12:11	7:27:21	2:8:8	3:10:2	13:16:16	1:5:5	2:2:6	3:6:5	10:33:32	13:37:38	0:5:5	2:9:13	3:8:12	1:7:8	3:9:8	5:8:6
rs6429661	1	C	A	0:32:67	5:7:20	0:1:4	0:11:10	1:15:28	0:9:25	0:13:21	0:7:16	2:7:10	0:5:3	7:30:59	1:19:46	2:10:18	0:18:38	0:6:12	1:3:11	2:12:31	0:2:9	0:4:6	1:2:11	0:20:55	2:25:61	1:5:4	0:5:19	4:4:15	1:4:11	0:5:15	0:3:17
rs6429663	1	T	C	12:50:37	4:12:16	1:2:2	5:9:7	5:23:16	8:13:13	7:10:15	2:14:7	3:8:8	0:6:2	12:48:37	16:28:21	3:14:13	9:27:20	4:9:5	0:8:5	4:23:18	3:6:2	3:4:3	1:9:4	20:33:20	21:39:28	2:4:4	10:10:4	6:8:9	5:7:4	4:11:5	3:10:7
rs4661496	1	T	C	18:49:32	5:13:14	1:2:1	5:10:6	8:20:16	10:13:11	9:10:13	2:14:7	4:8:7	1:5:2	17:43:37	19:28:19	4:14:12	14:27:14	4:11:3	3:7:5	5:25:15	3:5:3	4:6:0	2:8:4	27:34:14	23:40:25	3:3:4	11:9:4	6:9:8	5:7:4	6:11:3	4:13:3
rs9429230	1	A	C	0:7:92	1:2:29	0:0:5	0:2:19	0:2:42	0:2:32	0:2:32	0:3:20	0:2:16	0:2:6	0:7:90	0:9:57	0:0:29	0:7:49	0:1:17	0:1:14	0:7:37	0:0:11	0:0:10	0:1:13	0:6:69	0:5:83	0:1:9	0:5:18	0:2:21	0:2:14	0:1:19	0:0:20
rs2480054	1	A	G	17:49:33	6:14:12	1:3:1	1:13:7	12:18:14	3:18:13	5:18:11	3:15:5	3:10:6	0:5:3	18:46:32	11:26:28	6:16:8	7:21:28	4:9:5	4:6:5	11:22:12	3:6:2	0:3:7	3:9:2	7:32:36	10:46:31	0:6:3	2:10:12	4:7:12	3:9:4	1:9:10	3:12:5
rs17402096	1	A	T	3:23:73	0:3:28	1:2:2	0:7:14	1:6:37	1:9:24	0:9:25	0:5:18	0:6:12	1:3:4	4:33:60	1:12:53	3:4:23	1:14:41	0:6:12	0:3:12	3:11:31	0:3:8	0:1:9	0:2:12	2:15:57	0:21:67	0:4:6	2:4:18	1:7:15	0:3:13	0:7:13	0:5:15
rs16850346	1	A	C	0:2:96	0:2:29	0:0:5	0:2:18	0:1:42	0:1:33	0:0:32	0:0:22	0:1:18	0:0:8	0:4:91	1:2:61	0:0:27	0:1:52	0:2:16	0:0:14	0:0:42	0:0:11	0:0:10	0:1:12	0:1:72	0:1:85	0:1:9	0:3:19	0:0:23	0:0:16	0:0:19	0:0:19
rs4369222	1	T	C	1:29:69	0:9:23	0:2:3	2:7:12	2:15:27	1:10:23	3:11:20	0:10:13	0:8:11	0:2:6	6:36:54	6:26:34	0:5:25	2:20:34	2:6:10	3:7:5	2:20:23	1:2:8	1:4:5	0:6:8	8:33:34	9:35:44	1:6:3	4:9:11	5:6:12	2:3:11	1:5:14	1:8:11
rs11584308	1	G	C	6:37:55	2:6:24	0:1:4	0:4:17	3:13:28	3:7:23	2:9:23	2:7:14	1:4:14	0:2:6	1:25:71	3:20:43	2:6:22	5:14:37	0:2:16	0:3:12	1:6:37	1:2:8	0:4:6	2:3:9	4:25:45	4:34:50	0:1:9	1:7:16	0:4:19	1:7:8	1:8:11	1:6:13
rs4382718	1	A	G	23:48:27	4:18:10	0:1:3	3:11:7	10:23:11	9:13:12	8:14:12	9:10:4	5:12:2	1:4:3	16:56:24	24:29:13	3:11:16	15:30:11	3:8:7	5:7:3	7:23:15	2:4:5	3:5:2	3:7:4	26:38:11	29:36:23	2:6:2	8:12:3	5:9:9	6:5:5	5:10:5	6:8:6
rs2480063	1	A	G	2:32:63	1:9:22	0:2:3	2:8:11	3:16:25	2:11:21	3:11:19	2:8:13	0:10:9	0:2:6	8:40:49	8:29:29	0:7:23	2:24:30	2:8:8	4:6:5	2:22:21	1:1:9	1:4:5	1:5:8	11:32:32	10:35:43	2:5:3	5:11:8	5:6:12	2:3:11	1:7:12	1:8:10
rs12129734	1	G	A	0:11:88	0:2:30	0:0:5	0:3:18	0:6:38	0:3:28	0:3:31	0:2:20	0:3:16	0:1:7	4:13:79	1:11:54	0:5:25	0:7:48	0:1:17	1:2:12	0:10:35	0:2:9	0:1:9	0:0:14	1:8:65	0:10:77	0:3:7	1:2:21	2:2:19	0:3:13	0:3:17	0:1:19
rs10754858	1	T	C	3:26:69	0:9:23	0:1:3	1:5:15	2:13:28	0:8:26	2:9:22	0:10:13	0:6:13	0:0:8	3:28:66	5:23:38	0:2:28	1:15:40	2:5:11	2:5:8	0:15:30	0:2:9	1:3:6	0:6:8	6:30:38	7:29:52	1:3:6	3:8:13	2:6:15	1:2:13	1:3:16	1:6:13
rs12733612	1	A	G	3:29:67	1:9:22	0:2:3	2:5:14	3:13:28	0:10:24	2:10:22	1:10:11	0:8:11	0:1:6	5:32:59	7:25:34	0:2:28	1:18:37	2:7:9	2:5:8	1:16:27	0:2:9	1:3:6	1:5:8	8:29:38	8:30:49	2:2:6	3:8:13	2:6:15	1:2:13	1:4:15	1:9:10
rs12736830	1	C	T	12:50:37	2:12:18	0:2:3	3:10:8	8:23:13	8:10:16	7:14:13	4:12:7	1:12:6	1:4:3	20:45:32	17:31:17	2:9:19	8:31:17	3:8:7	3:7:5	3:24:18	1:5:5	2:5:3	2:7:5	22:34:19	27:36:25	2:6:2	4:15:5	5:10:8	3:5:8	4:10:6	2:12:6
rs10927453	1	G	A	20:41:37	3:12:16	0:2:3	3:8:10	9:23:12	8:12:14	5:19:10	5:12:6	3:11:5	1:4:3	19:43:34	19:28:19	2:10:18	8:29:18	1:10:7	3:5:7	4:25:16	1:4:6	2:3:5	2:6:6	23:30:21	26:41:21	2:6:2	7:13:4	6:9:8	0:7:9	3:7:10	1:12:7
rs5009206	1	C	A	19:44:36	1:13:16	0:2:3	3:8:10	7:22:15	7:11:15	4:17:13	3:14:6	1:10:8	1:3:4	15:45:37	15:29:20	2:9:18	7:27:22	1:8:9	3:5:7	3:25:17	1:4:6	2:3:5	1:7:6	22:29:22	22:44:21	1:7:2	4:15:5	5:10:8	0:7:9	3:7:10	1:10:9
rs10927454	1	T	C	0:12:87	0:1:31	0:0:5	0:2:19	0:10:33	0:9:25	0:3:30	0:4:19	0:3:16	0:2:6	2:21:73	2:11:53	0:6:23	0:11:45	0:1:17	1:3:11	1:9:35	0:2:9	0:2:8	0:0:14	1:10:63	0:12:76	0:1:8	0:7:17	2:3:18	0:3:12	0:3:17	0:4:16
rs11807837	1	A	C	14:43:42	1:12:19	0:2:3	3:5:12	6:16:22	3:11:20	3:14:17	2:13:8	1:6:12	0:3:5	10:35:51	7:30:29	1:6:23	6:20:30	1:7:10	2:2:11	1:19:25	0:3:8	0:5:5	1:7:6	15:31:29	17:43:28	1:5:4	3:14:7	2:10:11	0:4:12	2:6:12	1:8:11
rs12138326	1	A	G	4:35:59	0:4:28	0:3:2	2:9:10	2:15:27	2:15:17	1:10:23	2:3:18	0:9:10	1:4:3	12:36:48	5:16:45	4:7:18	2:25:29	1:5:12	1:5:9	4:20:21	0:4:7	1:3:6	0:4:10	3:21:51	2:24:62	0:6:4	4:2:17	3:9:11	1:6:9	1:6:13	2:5:13
rs3892594	1	T	C	12:46:41	13:14:5	0:4:1	3:10:8	7:19:18	6:12:15	7:13:14	1:14:8	5:6:8	0:6:2	13:48:35	11:29:25	9:14:7	7:28:21	7:7:4	4:6:4	8:25:12	4:5:2	3:4:3	3:6:5	14:27:34	16:34:38	1:5:4	1:13:10	4:9:10	7:5:4	6:7:7	5:6:9
rs6673698	1	C	T	9:41:49	0:7:25	1:3:1	3:8:10	3:21:20	4:12:18	5:16:13	3:9:11	2:9:8	1:3:4	7:38:52	5:21:39	3:13:13	2:27:27	1:3:14	3:4:8	4:15:26	2:4:5	2:3:5	0:8:6	8:30:37	11:30:47	0:7:3	3:5:16	9:7:7	3:5:8	2:8:10	2:6:12
rs10927459	1	A	C	8:41:50	3:10:19	0:1:4	1:8:12	3:21:20	2:15:17	3:17:14	1:10:12	1:5:13	1:2:5	11:46:40	5:26:35	5:12:12	4:23:29	3:12:3	5:6:4	11:14:20	0:3:8	3:3:4	1:7:6	7:32:36	6:38:44	1:2:7	1:10:13	6:13:4	3:9:4	3:8:9	1:8:11
rs1890784	1	A	C	5:28:64	0:3:29	0:2:3	2:7:12	0:13:31	1:9:24	0:10:24	1:2:20	0:7:11	0:4:4	1:26:70	3:11:51	0:6:24	1:19:36	1:0:17	0:2:13	1:9:35	0:3:8	1:2:7	0:4:10	1:11:63	0:10:78	0:4:6	0:3:21	1:4:18	0:4:12	0:5:15	1:4:15
rs946734	1	T	C	0:2:96	0:0:32	0:0:4	0:1:20	0:1:42	0:1:33	0:0:34	0:0:22	1:1:16	0:0:8	1:3:93	0:1:64	0:1:29	0:1:54	0:0:18	0:0:15	0:2:43	0:0:11	0:0:10	0:0:14	0:0:75	0:0:87	0:0:10	0:0:23	0:0:23	0:0:16	0:0:20	0:1:18
rs12564157	1	G	T	23:50:26	12:13:7	1:3:1	5:9:7	11:25:8	8:19:7	7:16:11	9:10:4	8:7:4	2:4:2	23:45:29	16:38:12	5:13:12	11:34:11	2:10:6	2:8:5	12:16:17	3:7:1	1:5:4	2:8:4	24:39:12	28:47:13	3:6:1	12:9:3	1:12:10	2:9:5	6:7:7	6:9:5
rs4523510	1	G	A	0:7:91	0:3:29	0:1:4	0:3:18	0:5:38	0:4:30	0:0:33	0:3:20	0:0:19	0:1:7	0:6:91	0:2:63	1:3:26	0:1:55	0:1:17	0:5:10	0:5:40	0:0:10	0:0:10	0:0:14	0:6:69	1:6:81	0:2:8	0:3:21	0:1:22	0:0:16	0:2:18	0:1:19
rs4074527	1	G	A	20:48:31	11:18:3	2:2:1	5:10:6	10:23:11	8:18:7	8:15:9	8:10:5	5:10:4	1:5:2	23:46:28	18:38:10	8:13:9	9:31:14	2:12:4	2:7:6	13:16:16	4:7:0	1:5:4	3:7:4	27:36:12	33:45:10	3:5:2	12:11:1	2:10:11	2:8:6	6:8:6	6:11:3
rs11803051	1	C	T	11:35:52	4:12:16	0:2:3	3:7:10	5:17:22	6:11:17	2:16:16	1:9:13	2:8:9	2:2:4	6:37:54	5:24:36	3:10:17	4:22:30	0:4:14	3:5:7	6:19:20	2:3:5	1:1:8	0:9:5	7:24:44	14:37:37	0:4:6	1:13:10	1:8:14	0:7:9	2:7:10	1:5:14
rs17403250	1	A	G	7:34:58	2:10:20	0:0:5	2:7:12	3:17:23	5:10:18	0:14:19	1:6:16	0:5:13	1:3:4	2:33:62	4:19:42	1:11:16	1:20:35	0:4:14	1:7:7	5:17:22	1:3:7	1:1:8	0:7:6	4:25:46	6:36:46	0:6:4	1:12:11	0:7:16	0:6:10	1:6:13	1:4:14
rs12031921	1	A	G	1:26:72	3:11:18	0:2:3	0:5:16	2:13:29	1:8:25	0:13:21	0:12:11	2:5:12	0:0:8	5:33:59	4:23:38	4:11:15	0:16:40	1:7:10	0:2:13	1:12:31	1:4:6	0:3:7	1:3:10	3:17:55	4:29:55	0:5:5	2:9:13	1:3:19	0:1:15	3:6:11	3:8:9
rs16850476	1	C	T	4:29:66	0:9:23	0:1:4	1:4:16	1:16:27	2:6:26	0:8:25	0:9:14	1:3:15	1:1:6	2:25:67	4:16:44	2:5:23	2:10:44	0:5:13	1:5:8	1:6:37	1:3:7	0:3:7	0:2:12	2:23:49	1:19:68	0:2:8	0:0:24	1:3:19	1:3:12	0:7:13	1:3:16
rs869839	1	G	C	22:39:37	2:20:10	2:2:1	6:9:6	2:24:18	5:17:12	7:17:10	2:12:9	4:8:7	2:3:3	18:43:36	10:27:29	3:12:15	13:27:15	5:8:5	1:7:7	9:18:18	0:5:6	3:5:2	4:6:3	14:37:24	10:41:37	1:7:2	5:11:8	8:12:3	5:10:1	3:7:10	4:7:9
rs4661291	1	C	T	21:37:41	2:17:12	2:2:1	5:10:6	2:24:17	5:14:14	7:14:12	2:10:11	3:7:9	2:3:3	15:43:39	9:28:29	2:11:16	13:26:17	5:8:5	1:6:8	8:17:20	0:5:6	3:5:2	3:7:4	12:38:25	9:37:42	1:7:2	4:12:8	7:12:4	4:11:1	3:5:12	4:7:9
rs35069713	1	A	C	3:29:66	0:7:25	0:0:5	1:8:12	2:13:29	2:5:27	0:10:24	1:4:18	0:4:15	1:0:7	0:24:73	1:10:55	1:7:22	0:10:46	0:0:18	0:4:11	2:9:34	0:3:8	0:0:10	0:6:8	2:17:55	3:24:61	0:4:6	0:7:17	0:4:19	0:5:11	0:2:18	0:2:18
rs4661503	1	A	C	16:46:32	6:13:12	0:0:4	2:7:11	9:23:11	9:13:12	6:17:8	5:10:8	5:5:8	3:3:2	16:53:26	14:28:18	13:6:10	13:20:23	2:7:8	3:5:5	10:22:13	1:6:2	1:4:5	2:6:4	17:29:26	12:48:27	1:5:4	10:8:5	2:14:7	2:9:5	6:9:5	2:9:9
rs12733976	1	T	C	18:47:32	4:15:13	1:2:2	2:13:6	5:22:16	5:10:19	2:14:18	2:11:10	0:10:8	1:2:5	10:49:34	9:26:30	6:7:16	13:22:20	3:8:6	9:5:1	9:21:15	4:4:3	3:3:4	0:5:9	10:36:28	12:37:39	2:7:1	1:5:18	7:6:10	1:7:8	5:6:9	1:7:12
rs2103694	1	A	G	3:28:67	0:13:19	0:1:4	0:2:19	3:14:27	0:6:28	0:12:22	0:8:15	0:6:13	1:3:4	3:23:71	2:21:42	2:2:26	3:13:39	0:4:14	2:8:5	1:8:36	0:4:7	1:2:7	1:1:12	3:19:52	4:16:67	0:3:7	0:2:22	0:8:15	1:1:14	2:8:10	0:3:17
rs6685406	1	A	G	2:22:75	0:7:25	0:1:4	0:6:15	2:9:33	1:12:21	3:12:19	0:2:21	1:5:13	0:1:7	2:25:70	4:9:52	3:9:18	1:12:43	0:5:13	0:2:13	0:16:29	1:3:7	0:2:8	0:4:10	2:22:51	3:15:70	0:1:9	2:5:17	0:3:20	0:4:12	0:7:13	0:3:17
rs566329	1	T	C	7:42:50	2:13:16	1:2:2	1:8:12	2:20:22	2:14:18	5:10:19	1:13:9	1:10:8	1:2:5	8:43:46	11:22:33	3:7:20	10:15:31	1:11:6	0:2:13	1:17:27	0:4:7	2:3:5	0:10:4	6:32:37	11:29:48	0:4:6	4:7:13	5:10:8	5:5:6	2:5:13	4:10:6
rs6676539	1	T	C	2:18:77	0:5:27	0:0:5	0:6:15	2:9:33	1:11:22	3:8:22	0:6:17	1:4:13	0:1:7	3:19:74	2:12:50	3:7:19	0:9:47	0:4:14	0:1:14	0:9:36	1:2:8	0:2:8	0:6:8	1:18:56	3:20:65	0:2:8	2:3:19	0:6:17	0:4:12	0:6:14	0:5:15
rs693191	1	T	C	1:4:91	0:2:30	0:1:4	0:4:17	0:0:44	1:3:30	0:4:30	0:2:21	1:2:16	0:1:7	0:8:89	1:2:61	0:1:29	0:9:46	0:1:17	0:0:15	1:4:40	0:1:10	0:1:9	0:1:13	0:4:71	0:6:80	0:0:9	0:5:19	0:1:22	0:1:15	0:1:19	0:1:18
rs6668635	1	A	G	12:44:43	1:19:12	1:2:2	6:9:6	4:23:17	5:14:15	0:15:19	2:6:15	2:9:8	2:2:4	14:38:44	9:18:39	6:13:11	9:24:23	2:6:10	4:6:5	10:25:10	3:3:5	2:3:5	0:6:8	11:29:34	14:35:39	2:6:2	6:2:15	3:5:15	3:3:10	1:8:11	0:11:9
rs10927471	1	A	G	0:2:95	0:0:32	0:1:4	0:2:18	0:1:43	0:2:32	0:2:32	0:1:22	1:0:18	0:0:7	0:1:95	0:3:63	0:0:29	0:4:52	0:0:18	0:0:15	1:2:41	0:0:11	0:0:10	0:1:13	0:0:74	0:6:82	0:0:10	0:0:24	0:1:22	0:0:16	0:0:20	0:2:17
rs16850635	1	A	G	7:44:46	1:18:12	0:1:3	3:11:7	3:21:20	4:13:17	0:17:17	1:6:16	3:8:8	2:3:3	10:32:54	8:23:35	2:12:16	9:17:30	1:8:9	2:4:9	8:21:15	1:4:6	1:1:8	0:5:9	10:28:37	9:33:46	1:2:7	7:4:12	0:6:17	0:5:11	1:9:10	0:12:8
rs16850640	1	G	A	0:8:91	1:3:28	0:2:3	0:4:17	0:4:40	1:4:29	0:2:32	0:5:18	0:3:16	0:2:6	0:8:89	0:2:64	0:3:27	0:7:49	0:1:17	0:0:15	0:6:39	0:2:9	0:1:9	0:0:14	0:7:68	0:6:82	1:0:9	0:1:23	0:0:23	0:1:15	0:1:19	0:2:18
rs2294887	1	C	T	11:42:46	3:20:9	1:2:2	2:11:8	3:20:20	5:13:16	0:10:23	2:10:11	1:10:8	2:2:4	13:31:52	8:17:41	1:12:17	6:22:28	1:7:10	2:5:8	9:17:19	2:3:6	1:1:8	1:3:10	10:28:37	6:32:49	1:2:7	2:6:16	0:5:18	0:4:12	1:8:11	1:11:8
rs2294886	1	T	C	4:50:45	0:13:19	0:0:4	1:7:13	5:19:20	3:14:17	5:13:16	1:13:9	1:10:8	1:1:6	10:37:50	7:26:33	3:11:16	5:19:32	2:4:12	3:8:4	4:11:30	2:4:5	2:4:4	0:6:8	6:33:36	10:30:47	0:3:6	2:6:16	0:8:15	3:4:9	2:13:5	0:7:13
rs3088195	1	T	G	10:39:48	5:16:11	0:1:4	2:7:12	3:19:22	3:12:19	0:13:20	0:11:12	2:7:10	1:5:2	13:34:50	8:22:35	1:13:16	6:15:35	1:9:8	2:4:9	7:23:15	1:3:7	1:0:9	0:3:10	11:25:39	6:30:51	0:3:7	3:9:11	0:6:17	0:4:12	1:7:12	0:11:9
rs10927494	1	T	C	13:39:46	0:18:14	2:1:2	2:10:9	3:20:21	2:19:13	8:8:16	0:11:12	0:10:9	0:3:5	8:45:44	9:24:31	6:12:12	11:20:25	0:12:6	0:5:10	6:14:25	2:2:7	2:3:5	4:5:5	9:27:38	13:37:38	3:5:2	5:8:10	8:13:2	4:8:4	2:7:11	2:12:6
rs12028734	1	A	G	21:53:24	6:21:5	0:2:3	5:9:7	8:23:13	1:16:17	7:13:14	4:12:7	2:8:9	1:4:3	26:44:27	11:36:18	5:17:8	15:22:19	6:8:4	5:9:1	10:20:15	3:5:3	2:5:3	2:5:7	15:39:20	16:43:28	1:6:3	1:7:16	2:7:14	3:6:7	6:11:3	4:8:8
rs2871581	1	G	A	22:47:29	3:22:7	3:0:2	4:10:7	8:25:11	14:18:2	13:13:8	6:12:5	6:8:5	2:4:2	23:44:30	19:35:12	7:18:5	17:25:13	4:8:6	1:9:5	14:16:15	2:5:4	2:6:2	7:5:2	17:41:17	26:40:21	2:6:2	13:9:2	14:7:2	6:7:3	2:11:7	6:10:4
rs10927504	1	A	G	12:45:42	0:18:14	2:0:3	4:8:9	2:21:21	10:14:10	4:18:12	2:7:13	3:9:7	1:2:5	11:45:40	10:35:21	2:18:10	10:22:24	1:7:10	1:7:7	7:18:20	2:4:5	2:3:5	5:6:3	10:39:25	15:36:37	1:5:4	8:10:6	13:8:2	3:6:7	2:10:8	5:9:6
rs7534010	1	C	T	20:49:28	2:17:13	2:1:2	3:10:8	4:27:13	11:13:10	9:18:7	5:10:8	4:10:5	2:1:5	14:55:27	15:31:20	5:16:8	11:23:22	2:7:8	4:10:1	7:22:15	3:5:3	4:3:3	6:5:3	19:34:22	20:38:30	4:2:4	7:13:4	10:12:1	5:6:5	3:10:7	7:9:4
rs12136961	1	A	G	13:49:35	4:18:10	0:1:3	4:11:6	4:22:18	1:17:16	2:13:19	2:13:8	2:6:11	0:5:3	17:50:30	8:34:23	3:16:11	11:25:19	5:6:7	1:8:5	11:14:20	3:2:6	1:4:5	2:3:9	10:30:34	11:41:33	1:5:3	2:3:19	1:8:14	2:4:10	4:11:5	1:9:10
rs6688730	1	G	C	15:53:31	9:14:9	1:1:3	4:11:6	4:23:17	2:17:15	2:14:18	5:12:6	2:7:10	0:6:2	21:48:28	8:33:24	3:18:9	12:23:19	6:5:7	2:5:8	14:13:18	4:2:5	2:3:5	2:5:7	9:34:32	13:47:28	3:3:4	2:5:17	1:7:14	2:5:9	4:11:5	3:6:11
rs12140709	1	A	G	23:49:27	6:20:6	0:2:3	6:11:4	8:21:15	4:17:13	7:13:14	4:13:6	3:10:6	0:6:1	30:44:23	9:35:21	4:19:7	14:26:16	6:7:5	5:6:4	13:17:15	4:3:4	2:6:2	2:5:7	14:36:24	14:46:28	1:7:2	3:7:14	2:7:14	3:6:7	6:10:4	4:9:7
rs12045403	1	T	G	15:53:30	2:20:10	2:1:1	2:11:8	4:25:15	9:16:9	8:13:13	5:9:9	3:9:6	1:3:4	16:44:37	15:35:16	6:15:9	10:24:21	3:8:7	3:6:6	12:19:14	2:5:4	2:6:2	6:5:3	15:38:22	21:43:24	1:8:1	10:10:4	11:10:2	5:8:3	2:10:8	4:12:4
rs926518	1	G	A	0:9:90	1:4:27	1:0:4	0:3:18	1:11:32	0:7:27	0:8:26	0:4:19	0:4:15	0:3:4	0:13:84	0:10:55	0:5:25	1:6:49	0:2:16	0:1:14	0:3:42	0:2:9	0:0:10	0:1:13	0:11:63	0:12:76	0:1:9	0:5:19	0:0:23	0:2:14	0:2:18	0:3:17
rs10927525	1	T	C	0:6:93	0:2:30	0:0:5	0:1:20	0:1:43	0:1:33	0:3:31	0:5:18	0:5:14	0:1:7	0:3:94	0:0:65	0:2:28	0:5:51	0:3:15	0:1:13	0:1:44	0:1:10	0:0:10	0:0:14	1:1:73	0:4:83	0:0:10	0:0:24	0:0:23	0:0:16	0:0:20	0:1:19
rs3795754	1	C	T	12:55:31	6:16:10	2:2:1	4:6:11	4:24:16	7:16:11	8:15:11	3:11:9	3:9:7	1:1:6	17:49:29	22:25:18	6:17:7	9:30:17	6:9:3	8:3:3	13:19:13	0:7:4	7:1:2	2:7:4	22:38:15	28:39:21	0:6:4	8:12:3	9:9:4	6:5:5	4:14:2	8:9:3
rs12132834	1	T	C	0:2:97	0:0:32	0:0:5	0:2:18	0:2:42	0:1:33	0:0:34	0:0:22	0:0:19	0:0:8	0:5:92	0:0:65	0:1:29	0:2:54	0:1:17	0:0:15	0:2:43	0:0:11	0:0:10	0:0:14	0:0:75	0:3:85	0:0:10	0:0:24	0:0:23	0:0:16	0:0:20	0:1:19
rs6429674	1	A	C	14:49:35	5:17:10	2:2:1	4:9:8	3:20:21	7:14:13	7:17:10	3:11:9	3:14:2	1:2:5	15:47:34	17:27:21	5:16:9	9:31:16	7:7:4	4:5:5	11:19:15	0:7:4	3:4:3	2:7:5	15:40:20	23:38:26	0:5:5	10:10:4	9:9:5	4:5:7	3:13:4	7:7:6
rs10927530	1	A	G	3:28:65	0:7:25	0:0:5	1:4:16	0:7:36	1:3:30	1:5:26	1:5:16	1:3:15	0:2:6	0:11:85	0:2:64	0:3:27	0:7:49	0:4:14	0:1:14	1:2:42	0:1:10	0:1:8	0:3:11	1:13:60	0:12:75	0:0:10	0:6:17	1:0:22	0:3:13	0:2:17	1:0:19
rs34163591	1	G	A	0:6:92	0:1:31	0:1:4	0:2:19	0:4:40	0:0:34	0:2:32	0:3:18	0:1:18	0:0:8	1:8:87	0:2:64	0:3:27	0:0:55	0:1:17	1:5:9	0:4:41	0:0:11	0:1:9	0:0:14	0:4:70	0:6:81	0:1:9	0:0:23	0:1:22	0:0:15	0:1:19	0:0:20
rs10927531	1	A	C	1:8:88	0:1:31	0:0:5	0:1:20	0:0:44	0:1:33	0:3:31	0:4:19	0:3:16	0:1:7	0:3:93	0:0:66	0:2:28	0:1:55	0:3:15	1:0:14	0:2:43	0:0:11	0:0:10	0:0:14	1:1:72	0:3:85	0:0:10	0:4:20	0:0:23	0:1:15	0:0:20	0:0:20
rs6672687	1	A	G	17:59:23	7:17:8	2:0:3	6:9:6	12:24:8	8:13:12	8:14:12	7:12:4	6:9:4	4:3:1	20:52:24	13:23:28	7:15:7	12:33:11	2:10:6	2:2:11	10:18:17	3:7:1	1:2:7	2:7:5	9:36:30	18:41:29	4:6:0	2:3:19	3:7:13	3:5:8	2:10:8	2:8:10
rs12086692	1	T	C	0:4:94	0:1:31	0:0:5	0:2:19	0:2:41	0:0:34	0:2:32	0:0:23	1:3:15	1:1:6	0:6:91	0:0:66	0:1:29	1:5:47	0:2:16	0:1:14	0:0:44	0:1:10	0:0:10	0:0:14	0:2:73	0:4:84	0:0:10	0:4:20	0:0:23	0:0:16	0:0:20	0:1:19
rs10927543	1	A	G	13:47:38	4:14:14	1:1:2	5:11:5	9:25:9	5:16:13	5:15:14	4:10:9	3:5:11	0:6:2	11:51:34	13:24:29	5:14:11	3:30:23	3:6:9	2:4:8	7:16:22	2:7:1	1:4:4	0:9:5	5:30:39	12:37:39	1:6:3	2:3:19	2:7:14	2:6:8	2:7:11	2:6:12
rs732469	1	G	A	0:8:88	0:0:32	0:0:5	0:4:17	1:6:37	0:4:29	0:7:27	0:4:19	0:2:16	0:1:7	0:8:89	0:7:59	1:3:26	2:6:48	0:1:17	0:1:14	0:3:42	0:1:10	0:0:10	0:0:14	0:3:72	0:6:82	0:0:10	0:4:19	0:0:23	0:2:14	0:2:18	0:2:18
rs11805869	1	A	G	17:56:26	8:16:8	2:3:0	4:8:9	8:22:14	6:13:15	9:17:8	5:9:9	4:9:6	0:5:3	19:46:32	18:32:16	7:13:10	9:28:18	5:8:5	4:10:1	14:23:8	2:2:7	2:5:3	4:7:3	24:40:11	22:44:22	2:6:2	10:9:5	14:7:2	5:5:6	7:9:4	5:10:5
rs12141316	1	G	C	14:44:41	1:14:17	0:3:2	5:9:7	3:22:19	3:16:15	2:15:17	3:10:10	1:6:12	0:5:3	15:34:48	7:22:37	2:13:15	2:23:31	1:4:13	0:5:10	2:12:31	2:6:3	3:5:2	2:8:4	4:29:42	7:30:51	0:2:8	1:9:14	2:3:18	4:5:7	2:3:15	2:5:13
rs4661523	1	C	T	19:54:26	6:18:8	0:2:3	8:10:3	12:23:8	15:12:7	7:17:10	12:7:4	6:9:4	3:4:1	25:53:19	14:30:22	10:11:8	18:24:13	6:7:5	3:5:7	8:24:13	5:5:1	2:3:5	2:7:5	12:36:27	20:47:21	2:6:2	5:9:10	1:7:15	5:6:5	2:11:7	4:11:5
rs4661524	1	C	T	4:27:67	2:10:20	0:2:3	1:6:14	4:12:28	1:13:20	0:9:25	0:7:16	2:4:13	0:1:6	7:29:61	1:20:44	3:6:20	3:19:34	1:6:11	0:7:8	1:22:22	0:4:7	0:3:7	0:2:12	0:22:53	1:30:57	2:2:5	0:4:20	1:3:19	0:5:11	1:7:12	0:10:10
rs4661529	1	C	T	1:26:71	0:7:25	0:2:3	0:6:15	0:9:35	2:6:26	0:10:24	0:3:20	0:3:16	1:0:7	1:21:75	1:4:60	0:4:26	3:9:44	0:5:13	1:4:10	1:14:29	1:2:8	0:0:10	0:2:12	0:9:66	0:11:77	0:2:8	1:2:20	1:3:19	2:2:12	0:3:17	0:3:17
rs804125	1	G	T	5:34:59	1:13:18	0:2:3	2:8:11	6:13:25	0:14:20	1:17:16	1:11:10	5:8:6	3:2:3	11:43:43	6:24:36	0:11:18	2:25:29	1:11:6	0:9:6	5:20:20	1:4:6	0:4:6	0:5:9	11:26:37	3:34:51	0:6:4	2:8:14	3:8:12	4:7:5	0:7:13	1:8:11
rs1737357	1	G	A	5:33:61	1:12:18	0:3:2	2:9:10	4:17:21	1:14:19	4:14:16	4:8:11	4:8:6	1:3:4	7:36:53	4:20:41	2:10:17	3:21:31	1:13:4	1:8:5	3:22:20	1:5:5	0:4:6	0:6:8	6:30:39	2:30:56	0:7:3	2:4:18	3:8:12	4:7:5	0:5:14	0:9:11
rs6682312	1	G	A	0:2:95	0:2:30	0:1:4	0:1:20	0:6:38	0:3:31	0:4:30	0:2:21	0:1:18	0:0:8	0:0:97	0:0:65	0:1:29	0:3:50	0:3:15	0:1:14	0:1:44	0:1:10	0:0:10	0:0:14	0:2:73	0:3:85	0:1:9	0:1:23	0:0:23	0:0:16	0:0:20	0:0:20
rs1883434	1	T	C	11:46:42	2:17:13	0:2:3	1:11:8	1:25:18	6:13:15	2:16:16	2:8:13	2:7:10	0:2:6	12:41:43	9:25:31	2:8:19	2:20:34	0:12:6	2:8:5	8:16:21	2:3:6	0:3:7	2:5:7	5:23:47	8:29:51	0:4:6	4:9:11	1:8:14	3:4:9	2:8:10	1:8:11
rs804130	1	C	A	7:35:55	1:14:16	0:3:2	3:10:8	8:15:21	5:12:17	3:16:14	2:8:13	5:8:6	4:4:0	12:43:42	7:22:36	3:14:12	4:27:25	3:12:3	2:7:6	6:18:21	1:5:5	0:4:6	1:7:6	13:29:33	11:37:40	2:5:3	4:7:13	4:8:11	5:6:5	2:8:10	2:6:12
rs12568933	1	T	G	7:33:59	4:4:24	0:1:4	1:8:12	0:12:32	1:7:26	3:9:22	0:4:18	1:5:13	0:5:3	9:31:57	3:21:42	1:5:24	4:20:32	0:2:16	1:2:12	1:17:27	1:3:7	0:2:8	0:3:11	3:21:51	0:26:62	0:2:8	5:7:12	2:7:14	2:2:12	3:7:10	2:6:12
rs804136	1	C	A	14:39:46	2:13:17	0:3:2	5:5:10	9:16:18	3:18:13	3:17:14	2:11:10	5:7:6	0:6:2	9:38:48	8:23:35	2:15:13	2:29:24	4:9:4	1:9:5	5:19:20	1:6:4	0:3:7	0:10:4	9:31:34	9:33:45	0:7:3	4:10:9	4:7:12	3:8:5	2:7:11	1:8:11
rs804134	1	G	T	18:44:37	2:15:15	0:4:1	3:7:11	5:19:20	4:14:16	4:12:18	1:9:13	0:4:15	0:3:5	9:31:56	5:20:41	3:13:13	3:20:33	1:9:7	1:6:8	5:16:24	1:6:4	3:3:4	2:8:4	5:19:51	13:36:39	0:4:6	3:9:12	3:6:14	1:12:3	4:5:11	0:8:12
rs12137340	1	G	C	0:1:98	1:5:26	0:0:4	0:2:19	0:0:44	1:3:30	0:4:30	0:4:19	0:2:17	0:3:5	0:7:89	0:3:63	0:4:25	0:2:54	0:4:13	0:0:15	0:6:39	0:0:11	0:0:10	0:2:12	0:4:70	1:3:84	0:0:10	0:0:24	0:0:23	0:0:16	0:1:19	0:0:20
rs12134149	1	T	C	24:50:24	10:16:6	1:1:2	1:9:10	11:23:9	7:11:16	7:14:12	6:11:6	5:6:8	1:2:5	31:45:21	26:27:12	8:12:9	12:25:19	6:7:5	5:7:3	13:22:10	2:5:4	6:4:0	7:3:4	26:30:19	22:44:22	1:4:5	3:14:7	4:9:10	3:9:4	7:9:4	6:6:8
rs2103117	1	A	G	2:28:66	1:7:24	0:0:5	0:9:12	1:4:38	0:4:30	1:6:27	0:4:19	1:4:13	0:2:6	0:8:88	0:6:60	1:3:25	2:5:49	0:0:17	0:2:13	0:8:36	0:2:9	0:3:7	0:3:11	1:10:63	2:9:77	0:1:9	0:0:24	0:0:23	0:3:13	0:3:17	0:2:18
rs11583895	1	A	G	6:43:50	3:10:19	0:2:3	2:8:11	1:13:29	2:7:25	1:12:21	0:8:15	2:2:15	0:2:6	2:26:69	1:13:51	1:7:22	2:11:42	0:3:15	0:4:11	1:11:33	1:3:7	0:3:7	1:3:10	3:16:54	3:13:71	1:4:4	1:1:22	1:1:21	1:3:12	0:3:17	1:2:17
rs7546946	1	A	G	2:36:61	3:9:20	0:2:3	2:4:15	0:11:33	0:8:26	1:9:24	0:4:19	1:2:15	0:2:6	2:20:74	0:11:54	1:6:22	1:9:45	0:2:16	0:3:12	0:6:38	1:2:8	0:2:8	1:2:11	1:11:62	3:9:76	1:3:6	0:1:22	1:1:21	1:2:13	0:1:19	1:1:18
rs6683083	1	C	G	2:27:69	0:7:25	0:0:5	0:8:13	1:4:39	0:4:30	0:7:27	0:3:20	0:3:16	0:0:8	0:9:88	0:9:56	1:3:26	2:5:49	0:0:17	0:1:14	0:6:39	0:3:8	0:2:7	0:3:11	1:11:63	1:9:78	1:1:8	0:0:24	0:0:23	0:3:13	0:2:18	0:2:18
rs3908267	1	A	G	1:14:84	1:4:27	0:2:3	1:2:18	0:9:35	0:6:28	0:6:28	0:3:20	0:3:16	0:3:4	1:14:82	0:8:58	0:3:27	0:5:51	0:2:16	0:3:12	0:4:41	0:1:10	0:1:9	0:2:12	1:11:63	0:11:77	0:4:6	0:2:22	1:1:21	0:0:16	0:1:19	0:1:19
rs3856273	1	A	G	3:26:70	1:14:16	0:0:5	0:5:16	1:10:33	1:6:27	2:9:23	1:3:19	1:5:13	0:4:4	1:20:76	3:15:48	2:2:26	1:9:46	0:5:13	0:4:11	5:9:30	0:3:8	0:2:8	0:4:10	1:13:59	1:23:63	0:1:8	0:6:18	0:1:22	0:2:14	1:2:17	1:3:16
rs804129	1	T	C	7:47:44	4:15:13	0:3:2	3:11:7	6:25:13	4:13:17	3:13:18	4:7:12	1:7:11	0:3:5	11:47:38	9:29:27	5:10:15	8:24:22	0:8:10	4:6:5	7:21:17	3:4:4	2:5:3	4:5:5	9:29:35	12:43:33	0:8:1	6:5:12	4:10:9	4:7:5	4:7:9	3:11:6
rs12760105	1	C	T	6:27:66	4:15:13	0:1:4	3:12:6	3:16:25	1:13:20	1:14:18	2:11:10	1:6:11	1:3:4	3:37:57	0:20:46	4:14:12	6:18:32	0:5:13	1:5:9	3:14:28	1:6:4	1:3:6	0:5:9	5:25:45	8:33:47	3:3:3	0:5:17	4:6:13	0:2:14	1:7:12	2:11:7
rs2103116	1	T	C	27:45:27	7:17:8	1:2:2	5:9:7	8:24:12	4:17:13	8:14:11	4:10:9	7:8:4	0:5:3	20:36:40	10:31:25	11:10:9	13:26:17	4:4:10	1:10:4	10:21:13	4:6:1	3:3:4	1:7:6	17:38:20	17:43:28	4:5:1	1:6:16	3:10:9	2:10:4	4:7:9	7:6:6
rs6429680	1	C	A	14:48:37	4:14:14	2:2:1	2:10:9	9:21:14	6:20:8	5:18:11	4:12:7	2:7:10	1:4:2	30:46:20	20:33:13	4:15:11	15:20:21	9:4:5	4:7:3	9:21:15	1:5:5	2:4:4	6:5:3	14:37:23	19:45:24	1:3:6	11:11:2	7:7:9	4:9:3	7:8:5	4:6:10
rs3845598	1	A	G	19:46:34	3:14:15	0:3:2	0:9:12	3:19:22	3:13:18	4:14:15	1:8:14	3:8:8	0:3:5	9:29:59	6:25:33	3:8:19	3:23:30	2:6:10	0:7:8	8:17:20	3:1:7	2:3:5	1:4:9	10:27:38	8:30:50	0:4:6	1:6:17	2:8:13	1:10:5	1:8:11	1:8:11
rs12734818	1	A	G	0:3:95	0:4:28	0:0:5	0:2:19	0:4:40	0:1:33	0:3:30	0:0:23	0:1:18	0:1:7	0:4:93	0:2:63	0:5:25	1:3:52	0:1:17	0:0:15	0:1:44	0:1:10	0:0:10	0:2:12	0:2:73	0:3:85	0:0:9	0:2:22	0:0:23	0:0:16	0:1:19	0:5:15
rs12410935	1	A	G	8:36:54	1:13:18	0:3:2	2:11:8	7:20:17	3:13:17	4:18:11	3:10:10	2:7:10	1:4:3	14:41:40	7:30:28	5:12:13	6:22:27	4:8:6	1:5:9	3:20:22	1:3:7	0:3:7	3:4:7	9:36:30	8:35:45	0:2:8	7:11:6	5:7:11	1:7:8	2:8:10	2:7:11
rs2807545	1	A	G	23:50:25	7:19:6	1:3:0	5:12:4	20:19:4	15:16:3	11:20:3	7:14:2	5:10:4	2:6:0	44:42:9	26:29:10	8:16:5	23:25:7	10:4:3	2:9:4	16:21:6	3:5:3	2:4:4	8:2:4	26:38:11	31:41:16	3:4:3	16:6:2	9:8:5	8:6:2	9:8:3	6:10:4
rs4661540	1	T	C	2:30:67	3:6:22	0:2:3	1:4:16	2:16:26	5:15:14	0:12:22	0:10:13	0:4:14	0:3:5	9:34:54	7:23:36	1:7:22	3:17:36	0:4:14	1:4:10	3:14:28	0:4:7	0:5:5	1:4:9	2:27:46	4:32:52	1:3:6	0:10:14	2:4:17	2:6:8	1:10:9	2:6:12
rs2803394	1	C	T	10:43:46	1:20:11	0:3:2	2:10:9	8:20:15	3:14:17	5:17:12	2:12:9	2:6:9	1:4:3	18:50:29	12:30:24	5:13:12	10:23:23	4:9:5	1:5:9	4:22:19	1:4:6	0:3:7	3:6:5	15:33:27	13:40:35	0:3:7	10:8:6	6:9:8	1:9:6	2:10:8	2:9:9
rs2807544	1	G	A	12:48:39	1:20:11	1:3:1	3:12:6	11:20:13	7:14:13	6:20:8	3:14:6	3:7:9	1:4:3	25:47:25	15:29:22	8:14:8	13:23:20	5:10:3	3:6:6	8:21:15	1:6:4	0:5:5	4:5:5	19:32:24	14:43:31	1:3:6	12:7:5	9:11:3	2:10:4	3:9:8	4:8:8
rs2690022	1	T	C	24:51:24	7:18:7	0:3:2	2:10:9	4:19:21	2:14:18	3:15:15	1:12:10	5:10:4	1:5:2	9:36:51	10:27:29	5:13:12	8:28:20	2:7:9	0:12:3	5:21:19	2:5:4	3:4:3	4:2:8	9:35:31	13:42:33	2:4:4	2:3:19	1:10:12	0:10:6	3:8:9	4:6:10
rs2801178	1	T	G	1:24:73	2:2:28	0:2:3	1:4:16	2:16:26	4:13:17	0:12:22	0:10:13	0:2:17	0:3:5	6:27:64	4:17:45	1:5:23	1:12:43	0:4:14	1:4:10	3:14:27	0:3:8	0:5:5	0:6:8	1:20:54	3:28:57	1:2:7	0:7:17	0:5:18	1:7:8	0:10:10	1:6:13
rs12732106	1	T	C	12:46:40	3:19:10	1:2:2	4:12:5	12:17:14	7:15:12	7:18:9	4:13:6	2:10:7	1:4:3	24:44:27	14:30:20	8:13:8	13:23:18	4:11:3	2:7:6	7:22:15	2:5:4	0:5:5	3:5:6	19:33:23	12:41:34	1:3:6	14:6:4	9:11:3	2:9:5	3:9:8	4:9:7
rs868047	1	A	G	13:48:36	4:14:14	0:2:3	2:9:10	0:21:23	2:14:18	1:12:21	0:10:13	1:6:12	0:4:4	8:37:52	6:21:39	6:10:14	8:21:27	2:6:10	0:9:6	7:14:24	2:4:5	3:3:4	1:4:9	8:28:39	8:44:36	1:5:4	2:6:16	1:8:14	0:9:7	2:8:10	2:7:11
rs10927567	1	T	C	7:36:56	1:16:15	0:0:5	0:4:16	2:10:32	2:10:21	0:7:27	0:10:13	0:8:11	0:2:6	3:25:67	3:14:48	0:6:24	3:19:33	2:8:8	1:3:11	0:12:32	1:6:4	2:2:6	1:2:11	1:14:59	4:20:62	0:3:6	0:1:23	4:9:10	0:4:12	0:5:15	0:0:20
rs12029721	1	G	A	0:15:83	0:2:30	0:1:4	1:6:14	0:11:33	0:6:28	1:9:24	1:6:16	1:2:16	0:1:6	2:24:71	1:13:51	0:8:20	2:7:47	0:2:16	0:2:13	1:9:35	0:2:9	0:1:9	0:5:9	0:10:65	2:15:71	0:1:9	5:5:14	0:4:18	1:4:11	2:1:17	0:4:16
rs10449293	1	C	G	3:20:74	2:6:24	0:1:4	1:2:18	0:9:34	2:5:27	0:6:26	0:1:22	0:9:10	0:1:7	2:24:69	2:15:49	0:4:25	2:16:38	0:2:16	1:1:13	1:7:37	0:2:9	0:0:10	0:4:10	2:19:53	0:21:67	0:1:9	2:3:19	0:4:18	0:5:11	0:8:12	1:7:12
rs2690026	1	T	C	15:50:33	8:11:13	0:3:2	1:10:10	7:18:18	4:16:12	8:9:16	3:7:13	7:8:4	2:3:3	9:49:35	10:30:24	4:12:13	10:22:21	0:4:13	1:4:10	6:19:19	2:3:6	1:3:6	2:8:4	12:31:26	15:38:34	1:1:6	12:4:8	1:13:9	4:6:6	5:8:7	5:10:5
rs10927578	1	A	C	2:14:83	1:8:22	0:0:4	1:2:17	0:4:40	0:6:27	0:7:27	1:4:18	1:5:12	1:3:4	2:15:80	1:7:58	0:3:25	0:11:45	0:2:15	0:1:13	0:9:36	0:2:9	0:0:10	0:3:11	1:14:60	2:20:64	0:4:6	0:4:20	0:1:22	1:4:11	0:5:15	0:2:18
rs6429696	1	C	T	3:38:58	2:11:19	1:2:2	7:7:7	6:20:18	6:14:13	7:13:14	2:14:7	0:7:12	1:3:4	7:35:54	7:29:30	4:13:13	6:18:32	1:8:9	4:6:5	4:18:23	2:1:8	3:5:2	2:5:7	9:30:36	8:36:44	1:3:6	6:9:9	2:9:12	2:9:5	1:7:12	2:6:12
rs10927603	1	T	C	25:45:27	8:17:7	1:2:2	1:9:10	7:14:22	5:13:16	3:9:21	1:11:11	6:10:3	3:4:1	21:49:27	10:31:21	1:17:12	12:24:18	5:4:8	2:6:7	4:21:19	5:3:3	2:5:3	2:8:4	14:32:26	25:43:17	2:6:1	2:5:16	7:7:9	2:7:7	3:11:6	4:10:6
rs10927617	1	A	G	14:43:42	6:14:12	1:2:2	1:7:13	4:23:17	7:9:17	4:15:15	3:8:12	3:10:6	3:3:2	13:36:48	9:27:29	3:13:14	7:20:29	1:7:9	0:7:8	7:18:20	3:5:3	4:5:1	3:5:6	14:33:28	16:32:40	0:2:7	4:8:12	2:12:9	7:8:1	2:9:9	2:12:6
rs10803334	1	G	A	14:43:42	6:14:12	2:1:2	1:8:12	5:23:16	8:11:15	4:16:14	2:8:13	2:9:8	2:3:3	14:37:45	9:28:28	3:12:15	6:22:28	1:7:10	0:7:8	7:18:20	3:5:3	4:5:1	3:5:6	12:33:29	16:36:36	0:2:7	4:8:12	2:10:11	6:8:1	2:10:8	2:12:6
rs34675627	1	G	A	5:33:60	0:6:26	0:0:5	3:9:9	3:14:27	3:4:27	2:12:19	0:14:9	0:3:16	0:2:6	5:28:62	0:21:44	7:8:15	2:14:39	1:6:10	1:7:7	3:18:24	1:3:7	0:2:8	0:6:8	3:23:49	4:23:60	2:2:5	0:7:17	3:3:17	0:3:13	2:4:14	0:11:9
rs16851112	1	A	G	5:31:63	3:7:22	1:1:2	0:1:19	2:16:26	0:11:23	0:8:26	0:1:22	1:3:14	0:1:7	5:26:66	2:21:43	1:6:23	0:16:40	0:4:13	0:3:12	1:8:36	2:4:5	0:2:8	2:3:9	2:19:53	3:21:63	0:0:10	1:5:18	1:3:19	0:4:12	0:5:15	0:11:9
rs4633284	1	G	C	12:49:36	4:12:16	0:2:3	3:8:10	3:17:24	1:13:19	2:15:16	2:12:9	2:12:5	0:5:3	12:40:44	10:28:26	3:12:14	7:26:22	1:8:8	3:7:4	3:16:24	1:4:6	1:2:7	3:5:6	8:33:30	18:34:34	2:4:4	7:11:6	4:10:9	0:4:12	4:8:5	0:12:7
rs6681053	1	C	T	1:24:74	1:11:20	0:0:5	0:6:15	0:8:36	1:6:27	0:3:31	0:7:16	0:3:16	0:4:4	1:14:82	1:9:56	0:5:25	1:2:52	0:4:14	0:1:14	2:4:39	0:2:9	1:3:6	0:3:11	4:15:56	9:26:53	0:4:5	0:0:24	0:2:21	1:5:10	1:4:15	0:1:19
rs2871890	1	A	G	17:34:46	6:13:13	0:3:1	2:9:9	2:20:22	4:13:17	0:13:20	2:8:13	1:10:8	3:2:3	15:37:43	5:25:35	2:7:21	2:24:29	1:6:10	1:7:7	8:16:20	1:4:6	1:3:6	1:8:5	9:28:37	15:34:38	0:2:8	3:6:15	0:4:19	3:9:4	3:8:8	3:13:4
rs10927634	1	A	G	1:30:68	0:6:26	0:0:5	0:4:17	1:7:36	3:5:26	1:8:25	1:8:14	0:3:16	0:2:6	2:14:81	2:7:55	2:4:23	0:11:45	2:4:12	0:5:10	0:11:33	2:2:7	0:4:6	1:3:10	3:23:49	3:21:64	2:3:5	2:3:19	1:4:18	1:3:12	0:2:18	0:3:17
rs2311859	1	A	G	7:30:61	0:10:22	0:3:1	1:5:15	3:19:20	4:8:22	1:11:22	2:6:15	1:8:10	0:1:7	10:34:52	6:29:30	2:10:17	5:25:25	0:8:10	1:3:11	0:12:32	2:3:6	1:3:6	1:2:11	5:32:37	9:34:44	0:5:5	1:10:13	4:6:13	1:3:12	3:7:10	0:9:11
rs2839856	1	G	T	2:11:86	0:8:24	0:0:5	0:2:19	0:4:39	0:5:29	1:4:29	1:6:16	1:1:17	0:2:6	0:7:89	2:10:54	0:6:23	1:7:48	0:0:18	0:1:14	0:5:40	0:2:9	0:1:9	1:1:12	1:9:65	1:17:70	0:0:10	0:5:19	1:2:20	1:2:13	0:2:18	0:2:18
rs6674697	1	G	T	0:8:89	0:0:32	0:0:4	0:0:21	0:1:41	2:0:32	0:3:31	0:0:23	0:0:19	0:1:7	0:8:87	0:2:61	0:1:29	0:3:52	0:1:17	0:1:14	0:8:36	1:1:9	0:1:9	0:0:14	0:1:73	0:1:87	0:2:8	0:0:23	0:0:23	0:0:16	0:0:20	0:0:20
rs12216995	1	A	G	3:18:77	1:13:18	0:0:5	0:6:15	1:8:33	0:3:31	2:8:24	0:7:16	0:2:17	0:3:5	3:20:74	3:19:44	0:9:21	3:17:36	0:3:15	2:2:11	0:14:31	0:3:8	1:1:7	3:1:10	4:16:55	2:34:52	0:3:7	1:6:16	3:6:14	0:5:11	0:8:12	0:6:14
rs10927672	1	G	A	4:35:60	3:7:22	1:1:3	0:8:13	4:18:22	2:10:21	4:11:19	0:10:13	2:5:12	4:1:3	4:33:60	7:25:34	4:18:8	3:21:31	0:9:9	2:8:5	2:17:24	1:1:9	0:6:4	1:4:9	9:27:38	19:34:35	0:5:5	1:6:16	4:6:13	2:6:8	2:7:11	0:9:11
rs4661575	1	T	C	9:33:56	3:9:19	1:1:3	0:11:10	7:15:21	3:10:21	5:12:17	0:12:11	1:5:13	3:4:1	7:39:51	10:25:30	5:19:6	8:23:25	0:10:8	4:6:5	2:23:19	1:2:8	1:5:4	2:4:8	12:33:30	24:37:27	1:4:5	3:8:13	6:7:10	3:5:8	4:7:9	1:10:9
rs7522074	1	G	T	4:19:76	0:9:23	0:0:5	0:8:13	2:9:33	0:5:29	2:8:24	0:8:15	2:4:13	1:3:4	4:22:71	5:13:47	2:8:20	3:18:34	0:3:15	1:3:11	0:10:35	0:3:8	0:3:7	2:1:11	5:21:49	5:35:48	0:2:8	1:7:16	2:5:16	0:4:12	0:8:12	0:5:15
rs3752934	1	T	C	3:15:81	0:7:25	0:0:5	0:4:17	2:16:26	1:8:25	1:6:27	0:5:18	0:2:17	0:0:8	3:22:72	0:13:53	0:7:22	1:17:38	0:2:16	0:3:12	2:8:35	1:2:8	1:3:6	0:4:10	0:7:68	1:8:79	0:1:9	2:4:17	1:1:21	3:4:8	0:5:15	2:1:17
rs41269417	1	T	C	0:4:95	0:2:30	0:0:5	0:1:20	0:0:44	0:0:34	0:0:34	0:2:21	0:2:17	0:0:8	0:0:97	0:0:66	0:0:29	0:1:55	0:0:18	0:0:15	0:0:45	0:0:11	0:0:10	0:1:13	0:1:74	1:1:86	0:0:10	0:0:24	0:1:22	0:1:15	0:0:20	0:1:19
rs12029464	1	G	T	0:8:88	0:5:26	0:0:5	0:3:18	0:4:39	0:2:32	0:1:33	0:2:21	0:4:15	0:0:8	0:8:87	0:3:60	1:5:23	1:6:47	0:2:16	0:1:14	0:5:40	0:1:10	0:0:10	0:3:11	2:4:69	2:12:73	0:0:9	0:2:21	0:5:18	0:1:15	0:3:17	0:4:16
rs514969	1	A	C	20:39:40	5:13:14	1:2:2	4:10:7	3:16:24	3:13:18	4:18:12	2:15:6	4:7:8	0:5:3	13:40:43	14:29:23	5:10:15	8:22:25	4:8:6	2:4:9	13:16:16	2:5:4	0:5:5	4:5:5	14:26:35	12:45:31	1:5:4	6:7:10	3:12:8	1:8:7	6:7:7	3:9:8
rs6695209	1	A	G	0:13:85	0:3:29	0:0:4	0:5:16	0:11:33	1:3:30	0:7:27	1:1:21	0:2:17	0:4:4	4:20:73	0:11:55	0:5:24	2:12:41	0:4:14	0:6:9	1:6:38	0:3:8	0:3:7	0:3:11	1:10:64	1:17:70	0:3:7	0:4:20	0:6:17	0:2:14	0:6:14	2:6:12
rs496567	1	G	A	13:35:51	3:13:16	2:1:2	3:8:10	8:16:20	4:16:14	6:13:14	4:8:11	3:9:7	0:3:5	9:50:38	12:20:34	2:15:12	2:27:27	3:9:5	4:6:5	8:20:17	0:3:8	1:5:4	1:4:9	11:33:31	17:30:41	1:5:3	2:6:16	2:10:11	0:7:9	7:5:8	1:7:12
rs11584281	1	A	G	12:36:48	5:12:14	1:1:3	0:8:13	3:13:25	2:11:20	2:13:19	2:11:10	1:11:7	1:5:2	4:43:46	11:23:29	7:10:13	3:23:28	1:5:11	2:4:9	4:21:20	1:7:2	2:2:6	2:8:4	4:31:38	6:37:44	2:4:3	2:5:17	3:7:13	2:8:6	2:4:14	3:6:11
rs11585400	1	A	G	11:37:50	5:13:14	1:1:3	0:7:14	2:14:25	3:11:20	2:13:19	2:11:10	1:11:7	1:5:2	3:43:51	11:24:30	7:10:13	2:25:28	1:6:11	2:4:9	2:22:20	2:7:2	2:2:6	2:8:4	3:33:37	6:38:44	2:4:4	2:5:16	3:7:13	2:8:6	2:4:14	3:6:11
rs12046842	1	C	A	25:47:26	6:15:11	1:3:1	5:11:5	8:24:12	12:14:8	7:19:8	5:10:8	6:9:3	0:4:4	23:43:31	13:29:24	3:15:12	9:27:19	4:11:3	2:7:6	7:23:15	0:4:7	1:7:2	1:8:5	22:36:17	21:40:27	2:3:4	5:13:5	5:11:7	2:10:4	9:7:4	1:12:7
rs16851308	1	T	C	0:13:83	1:2:29	0:2:3	0:3:18	0:6:36	0:5:28	0:10:24	0:4:19	0:0:19	1:3:4	3:12:81	0:12:51	0:6:22	0:12:43	0:4:13	0:3:12	1:11:33	0:1:10	0:0:10	0:1:13	2:7:61	3:14:71	0:1:9	0:2:22	0:2:21	0:1:15	0:2:18	0:4:16
rs10927683	1	G	A	16:46:37	7:12:13	0:5:0	5:10:6	14:19:11	9:11:14	8:18:8	6:14:3	5:6:8	3:4:1	32:38:27	20:29:17	9:12:9	19:28:8	3:10:5	4:8:3	7:29:8	7:3:1	3:3:4	3:7:4	18:32:25	28:38:22	5:3:2	4:13:7	4:12:7	2:7:7	4:8:8	8:7:5
rs761301	1	G	T	6:41:51	4:11:16	0:4:1	2:4:14	5:19:20	4:12:18	4:16:13	2:8:12	4:6:9	0:6:2	13:44:40	15:28:23	5:14:11	7:23:24	1:7:10	2:5:8	3:26:16	5:4:2	3:1:6	1:8:5	13:30:32	10:41:37	2:6:2	4:6:14	1:8:14	1:7:8	2:9:9	3:5:11
rs4661582	1	T	C	5:34:55	2:14:16	0:2:3	2:10:9	6:21:15	6:9:19	3:16:15	1:14:8	3:11:5	0:5:3	10:38:47	9:23:33	0:9:21	9:19:27	0:11:7	5:8:2	5:18:21	2:5:4	2:2:6	2:6:6	5:18:50	8:31:46	0:5:5	2:12:9	3:9:11	1:5:10	0:10:10	2:8:9
rs6429718	1	T	C	1:22:76	0:10:22	0:0:5	0:4:17	1:15:27	1:10:23	2:10:22	0:7:16	2:8:9	0:3:5	1:25:71	5:19:42	0:3:27	0:10:46	0:3:15	1:2:12	0:15:30	0:4:7	1:0:9	1:5:8	4:10:60	1:20:66	0:4:6	2:4:17	0:4:19	1:3:12	0:6:14	0:2:18
rs6677061	1	G	A	2:24:73	0:6:26	0:2:3	1:1:19	0:7:36	0:6:28	0:7:27	1:3:19	0:1:18	0:1:7	2:25:69	0:16:50	2:9:19	3:9:44	0:3:15	0:1:14	1:13:31	3:1:7	0:3:7	0:3:11	3:19:53	1:21:66	0:6:4	1:1:22	0:4:19	1:0:15	0:5:15	0:5:15
rs6689923	1	A	G	4:29:65	1:8:23	0:4:1	1:4:16	0:14:30	0:8:26	2:8:24	1:10:12	1:2:16	1:3:4	8:26:63	3:21:41	4:12:14	5:17:34	0:7:11	0:4:11	2:14:29	4:2:5	0:3:7	0:3:11	5:25:45	3:26:59	0:6:4	1:5:18	0:5:17	1:2:13	0:6:14	2:4:13
rs10927698	1	T	G	19:47:33	8:14:10	1:4:0	3:13:5	14:21:9	9:10:15	8:18:7	8:13:2	6:10:3	2:6:0	35:37:23	22:28:14	10:11:9	21:27:7	4:10:4	8:7:0	10:26:9	7:3:1	4:3:3	3:7:4	18:31:26	26:40:22	4:4:2	4:13:7	4:14:5	3:6:7	5:9:6	8:6:6
rs1079316	1	T	C	18:48:33	10:11:11	1:3:1	1:11:9	3:13:28	2:8:24	1:17:16	1:13:9	2:9:8	1:3:4	10:35:52	7:24:34	7:10:13	8:24:24	2:8:8	0:4:11	6:17:21	0:6:5	1:3:6	1:8:5	13:34:27	12:35:41	0:5:5	4:8:12	2:9:12	4:7:5	1:8:11	1:9:10
rs11808042	1	G	A	22:53:24	10:12:10	0:4:1	7:9:5	18:22:3	20:11:3	15:15:4	7:14:2	6:9:4	2:4:2	41:40:16	26:27:12	5:14:9	18:28:10	7:9:2	9:6:0	20:15:10	2:5:4	5:4:1	4:9:1	18:39:18	30:42:16	4:4:2	11:6:6	11:10:2	6:5:5	10:8:2	8:9:3
rs4540653	1	T	C	2:16:80	0:8:24	0:0:5	0:3:18	0:7:35	0:2:31	0:7:27	0:7:16	0:2:17	0:0:8	1:17:78	0:10:56	2:7:20	0:9:47	0:3:15	0:1:14	2:12:31	1:2:8	0:0:10	0:3:11	0:19:56	1:16:71	0:2:8	0:5:19	0:1:22	0:2:13	0:4:16	0:1:19
rs2872003	1	T	C	18:49:31	9:11:12	1:2:2	4:8:9	2:15:27	2:8:24	1:15:18	2:11:10	3:9:7	0:3:5	10:30:54	8:22:34	7:13:9	6:26:24	2:5:11	0:4:11	5:19:21	2:4:5	1:3:6	1:8:5	13:33:29	11:33:44	0:5:5	5:6:12	1:10:12	4:6:5	1:8:11	2:8:10
rs10927710	1	A	G	1:25:72	1:6:25	0:2:3	0:8:13	0:6:38	0:2:32	0:5:29	0:2:21	1:2:16	0:2:6	2:9:86	1:7:58	0:1:28	2:8:46	0:1:17	0:1:14	0:6:39	0:3:8	0:1:9	0:3:11	1:11:63	0:12:76	0:1:9	1:1:22	0:2:21	0:4:11	0:3:17	0:6:13
rs16851387	1	A	G	1:26:72	1:10:21	0:4:1	2:6:13	3:16:25	2:11:20	0:13:21	2:7:14	0:7:12	1:3:4	10:28:58	1:15:50	2:3:23	6:28:22	2:8:8	5:7:3	2:12:31	0:4:7	1:2:7	0:4:10	3:17:54	5:28:55	0:2:8	2:6:15	3:11:9	0:2:14	1:7:12	2:9:9
rs742668	1	G	A	9:39:51	6:9:17	0:2:3	2:4:15	1:10:33	2:6:26	0:12:22	2:9:12	1:9:9	0:1:7	6:25:66	7:17:42	7:11:12	1:22:33	1:6:11	0:2:13	3:19:23	1:3:7	1:2:7	0:7:7	6:34:35	5:32:50	0:4:6	3:7:13	1:8:14	2:6:8	0:6:14	0:5:15
rs12048075	1	G	A	1:14:83	0:1:31	0:1:4	0:2:19	0:7:37	0:7:27	0:4:30	0:1:22	0:1:18	0:2:6	3:15:79	1:8:57	2:2:25	0:10:46	0:1:17	0:1:14	0:8:37	1:3:7	0:0:10	0:1:13	1:14:60	1:11:76	0:3:7	0:1:23	0:1:22	0:2:14	0:3:17	1:1:18
rs4661608	1	C	T	14:55:30	3:18:11	1:3:1	3:7:11	4:20:20	5:17:11	1:18:15	2:12:9	3:7:9	0:5:3	22:32:42	13:21:31	5:13:12	13:29:14	4:10:4	4:8:3	6:18:20	1:7:3	2:5:3	2:6:6	13:34:28	20:35:32	2:4:4	6:9:9	7:14:2	2:7:7	3:9:8	7:7:6
rs10927724	1	C	A	4:41:53	3:8:21	0:3:2	0:4:17	1:9:34	2:7:25	0:8:25	0:7:15	0:5:14	0:3:5	4:27:66	6:17:42	4:12:14	3:15:38	0:7:11	0:2:13	2:12:31	1:4:6	1:2:7	0:5:9	3:34:38	4:28:56	2:1:7	2:7:15	3:5:15	1:7:8	0:6:14	1:4:15
rs2312335	1	T	C	2:14:82	0:6:26	0:0:5	0:1:20	0:7:37	1:4:29	0:4:29	0:8:15	1:1:17	0:1:7	5:19:72	2:10:52	2:8:20	0:13:42	0:2:16	0:3:12	1:9:34	1:1:9	0:4:6	0:2:12	0:15:60	0:16:72	0:3:7	0:4:20	0:2:21	0:4:12	0:5:14	0:2:18
rs12125223	1	G	A	2:27:69	1:6:25	0:2:3	1:8:12	0:6:35	0:3:31	0:5:29	0:1:22	1:2:16	0:2:6	2:8:86	1:12:53	0:5:25	3:8:44	0:2:16	0:1:14	0:5:39	0:2:8	1:1:8	0:3:11	1:19:54	0:14:73	1:0:9	1:1:22	0:3:19	0:4:12	0:4:16	0:8:12
rs767254	1	G	A	23:48:28	8:17:7	1:4:0	2:11:8	4:20:19	4:16:13	3:18:12	3:8:12	3:10:6	0:5:3	11:42:44	17:30:17	7:12:11	4:30:21	1:11:6	2:6:7	8:15:22	1:5:5	2:5:3	3:7:4	10:39:24	15:40:33	2:3:5	6:8:10	6:8:9	4:8:4	1:9:10	2:12:6
rs1780593	1	T	C	1:31:67	0:11:21	0:2:3	2:6:13	2:16:26	4:10:20	1:12:21	0:10:13	2:5:12	0:3:5	9:21:67	2:17:46	1:4:25	4:23:29	3:5:10	2:10:3	3:10:32	0:3:8	1:3:6	0:4:10	2:12:61	3:29:56	0:2:8	2:6:16	3:9:11	0:3:13	1:6:13	2:9:9
rs12033237	1	A	G	2:24:71	1:11:20	0:1:4	0:2:19	0:18:26	1:14:19	1:9:24	0:6:17	1:5:13	0:3:5	3:22:70	5:22:39	1:5:24	0:11:45	0:5:13	1:3:11	3:12:30	0:2:9	1:2:7	1:4:9	0:13:62	4:22:62	1:1:8	1:3:20	0:4:19	1:3:12	0:5:15	0:3:17
rs4661615	1	C	T	2:30:67	0:12:20	0:1:4	2:4:15	2:14:28	2:10:22	0:10:23	0:7:16	2:3:14	0:2:6	8:21:68	3:15:47	1:5:24	1:22:33	2:4:12	0:6:9	3:9:33	0:3:7	1:2:7	0:2:12	3:12:60	5:28:55	0:2:8	2:6:16	3:7:13	1:4:11	1:5:14	2:7:11
rs11585810	1	A	G	9:37:53	5:12:15	0:1:4	1:3:17	1:12:31	1:7:26	0:11:23	1:9:13	1:4:14	0:3:5	8:25:62	8:22:36	6:11:13	1:18:37	1:5:12	0:5:10	3:14:28	1:2:8	0:6:4	1:5:8	5:28:42	3:32:53	0:5:5	3:8:13	4:5:14	1:5:10	0:8:12	0:5:15
rs11585832	1	A	G	4:14:79	2:7:23	0:0:5	0:2:19	0:10:34	0:3:31	0:5:29	0:7:16	0:1:18	0:2:6	5:17:74	3:12:50	1:11:18	0:10:46	0:1:17	0:2:13	1:10:34	1:1:9	0:4:6	1:1:12	1:15:58	1:19:67	0:3:7	0:4:20	0:3:20	0:2:14	0:5:15	0:2:18
rs12038868	1	C	T	5:37:56	4:10:18	0:3:2	0:3:18	3:24:16	4:11:19	1:12:21	2:8:13	1:4:14	1:1:6	8:30:57	5:19:41	1:12:16	5:19:32	1:6:11	0:6:9	6:12:26	0:5:6	0:6:4	0:4:10	7:33:35	11:33:42	0:8:2	0:8:16	1:7:15	2:9:5	3:7:10	1:11:8
rs1752020	1	A	G	6:45:48	2:11:19	0:4:1	2:12:7	5:20:19	3:11:20	4:16:14	4:10:9	4:8:7	0:1:7	10:40:47	11:29:26	5:8:17	9:22:25	3:7:8	1:6:8	7:17:21	1:4:6	0:4:6	1:8:5	4:33:38	17:29:42	2:4:4	5:7:12	3:7:13	1:5:10	3:9:8	5:8:7
rs12049516	1	T	C	1:8:89	2:2:28	0:0:5	0:2:19	1:1:42	0:6:28	0:3:31	0:4:18	0:0:19	0:3:5	1:9:87	1:5:60	0:1:29	0:8:48	0:1:17	0:2:13	0:1:44	0:0:11	0:0:10	0:2:12	0:7:68	0:9:79	0:1:9	0:0:24	0:2:21	0:1:15	0:2:18	0:3:16
rs1752009	1	T	C	8:37:54	3:13:16	0:2:3	0:7:14	3:17:24	2:14:18	1:11:22	0:9:14	1:9:9	1:7:0	5:37:53	3:16:47	1:13:16	5:20:31	0:5:13	1:2:12	3:19:22	1:5:5	1:3:6	3:5:6	8:29:37	5:35:47	1:3:6	1:5:17	1:4:18	3:5:8	1:9:10	1:6:13
rs943558	1	C	T	12:38:48	5:15:12	0:2:3	0:9:12	4:18:22	5:14:15	1:13:20	1:10:11	1:8:10	3:5:0	7:41:48	3:20:42	2:11:17	8:22:25	0:6:12	2:2:11	4:19:22	1:5:5	1:3:6	3:7:4	8:31:35	9:36:43	2:2:6	1:5:18	1:6:16	3:6:7	2:9:9	1:10:9
rs6702026	1	A	C	2:7:89	2:2:28	0:0:5	0:2:19	1:1:42	0:6:27	0:3:31	1:3:19	0:0:19	0:2:6	1:8:87	0:6:60	0:1:28	0:8:47	0:1:17	0:2:13	0:2:43	0:0:11	0:0:10	0:2:12	0:6:69	0:9:79	0:1:9	0:0:23	0:2:21	0:1:13	0:2:18	0:4:15
rs10927751	1	A	G	1:14:83	0:2:30	0:0:5	0:6:15	0:7:37	0:6:27	0:5:29	0:2:20	1:4:14	0:0:8	1:16:80	0:12:54	0:5:25	1:4:51	0:4:14	0:3:12	1:12:32	1:0:10	0:1:9	0:4:10	0:8:67	2:14:72	0:1:9	1:0:23	0:3:20	1:0:15	0:3:17	0:3:17
rs10927753	1	T	C	9:48:41	4:12:16	0:2:3	4:4:13	6:15:23	3:15:15	1:14:18	0:11:12	3:9:7	1:7:0	9:44:44	5:24:37	3:13:14	8:19:28	0:8:9	2:3:10	8:23:14	2:5:4	2:2:6	5:5:4	9:33:33	12:39:37	1:5:4	2:6:16	3:3:16	3:7:6	3:8:9	2:7:10
rs7526385	1	G	A	7:44:48	3:12:17	0:3:2	2:10:9	5:18:20	3:13:18	3:13:17	4:9:10	2:9:8	0:1:7	8:35:54	5:29:30	5:7:18	5:22:27	1:7:10	2:3:10	3:17:24	2:3:5	1:3:6	1:5:8	3:27:43	10:26:49	1:5:4	5:6:13	3:4:16	0:6:10	3:7:10	3:9:8
rs752626	1	T	C	20:49:30	6:14:12	2:2:1	7:10:4	9:21:14	8:17:9	7:15:12	7:6:10	2:11:6	0:6:2	21:50:26	20:33:13	9:10:11	15:23:17	3:8:7	3:6:5	7:20:18	2:4:5	2:5:3	2:5:7	15:34:25	17:43:28	3:5:2	13:8:3	10:5:8	5:6:5	7:7:6	4:9:7
rs10927764	1	C	T	12:49:38	3:13:16	0:2:2	5:5:11	7:18:19	7:16:11	2:15:17	2:12:9	2:12:4	2:5:1	14:45:37	7:30:29	4:12:14	14:18:24	1:10:7	3:4:8	11:22:11	1:6:4	3:3:4	5:5:4	12:35:28	13:41:34	2:4:4	3:5:16	3:4:16	4:6:6	4:8:8	2:11:7
rs7553794	1	C	T	2:17:79	0:3:29	0:1:4	0:6:15	1:8:35	0:7:27	0:5:29	1:2:20	0:5:14	0:1:7	1:16:80	1:15:49	0:5:25	1:9:46	1:4:13	0:1:14	2:7:36	0:1:10	1:2:7	0:4:10	0:5:69	0:11:76	0:0:10	1:0:23	0:2:21	0:2:14	0:4:16	0:5:15
rs536364	1	A	G	23:44:31	9:13:10	1:1:3	3:9:9	8:21:14	8:19:7	5:19:9	5:10:8	2:13:4	2:3:3	19:52:25	9:26:31	10:10:10	19:20:17	6:6:6	7:5:3	14:19:11	3:6:2	3:3:4	5:5:4	20:40:14	24:41:23	4:3:3	3:8:13	5:7:11	3:8:5	4:8:8	7:7:6
rs534653	1	T	C	19:43:37	6:13:13	3:1:1	3:12:6	10:20:14	5:17:12	6:19:9	5:11:7	3:8:8	3:2:3	18:49:29	12:36:17	8:11:11	15:17:23	2:5:11	2:4:9	8:17:20	1:5:5	2:4:4	2:5:6	10:42:23	10:44:33	2:4:4	11:9:4	10:7:6	5:6:5	6:7:7	3:7:9
rs486557	1	A	G	6:36:57	2:12:18	0:2:3	1:6:14	3:15:26	1:19:14	1:10:22	1:9:13	1:8:10	1:4:3	7:38:52	4:17:45	1:11:17	11:12:33	0:9:9	3:3:9	7:17:20	0:7:4	1:2:7	3:5:6	8:30:36	9:34:45	2:3:5	2:5:17	2:3:18	2:7:7	2:7:11	1:8:10
rs12123804	1	G	A	0:13:86	0:3:29	0:0:5	0:2:18	1:4:37	0:1:33	0:2:31	0:1:22	0:3:16	0:0:8	0:6:91	0:12:54	0:0:29	1:1:54	0:2:16	0:1:14	1:5:39	0:1:10	0:2:8	0:4:10	0:6:69	0:8:80	0:1:9	1:0:23	0:2:21	0:2:14	0:2:18	0:2:18
rs10803378	1	A	G	0:7:92	1:1:30	0:0:5	0:0:21	0:1:43	0:7:27	0:2:32	0:2:21	1:3:15	0:1:7	1:6:89	0:9:56	0:4:26	0:8:48	0:0:18	0:1:14	0:3:42	0:1:10	0:2:8	0:0:14	0:7:68	0:5:83	0:1:9	0:0:23	0:0:23	0:1:15	0:1:19	0:2:18
rs7554324	1	A	C	16:44:37	3:15:12	0:4:1	2:6:13	4:20:20	6:18:10	6:11:17	4:12:7	3:6:10	0:6:2	18:33:45	9:28:29	1:14:15	6:18:32	0:7:10	0:7:8	7:18:20	4:6:1	0:3:7	3:5:6	3:25:46	8:28:52	0:3:7	1:3:20	2:6:15	2:4:10	2:5:13	2:12:6
rs7518884	1	T	C	12:42:45	3:14:15	0:4:1	1:6:14	2:22:20	3:16:15	5:11:18	1:14:8	3:3:13	0:5:3	18:28:51	7:23:35	0:11:19	3:16:37	0:7:11	0:4:11	6:16:22	4:5:2	0:3:7	3:5:6	3:21:51	6:25:57	0:2:8	1:2:21	1:7:15	3:2:11	1:6:13	1:12:7
rs488595	1	T	C	16:46:36	5:17:10	0:1:4	3:11:7	6:23:15	5:14:15	7:16:10	1:6:16	1:7:11	2:3:3	14:47:36	16:31:16	5:12:12	6:20:30	1:6:11	0:4:11	8:17:20	1:5:5	2:1:7	4:6:4	16:30:29	19:35:33	4:5:1	1:7:16	4:8:11	4:5:7	4:7:9	3:8:9
rs4661330	1	G	A	0:20:77	0:9:23	0:4:1	0:5:16	3:13:28	2:5:27	2:9:23	2:7:13	0:6:13	2:2:4	2:26:69	4:10:52	1:13:15	2:15:38	0:3:15	1:3:11	0:16:29	0:3:8	0:0:10	1:1:12	5:21:49	4:33:51	2:4:4	1:9:14	0:2:21	2:5:9	3:5:12	0:3:17
rs36039230	1	G	T	1:6:92	0:3:29	0:2:3	0:4:17	1:4:39	0:6:28	0:3:31	0:4:19	0:1:18	0:0:8	1:3:93	0:7:59	0:0:29	0:2:54	0:6:12	0:1:14	1:6:38	0:0:11	0:1:9	0:1:12	0:9:66	0:4:84	0:0:10	0:1:22	0:0:23	0:2:14	0:0:20	0:0:20
rs10803382	1	C	A	3:28:66	1:7:24	1:2:2	1:7:13	5:17:22	6:13:15	0:7:27	0:13:10	2:5:12	0:4:4	6:33:58	6:23:37	3:15:12	2:17:36	0:8:10	0:7:8	2:16:26	1:0:10	0:2:8	0:2:12	16:27:32	7:36:45	1:5:4	1:8:15	0:7:16	2:7:7	1:6:13	1:2:17
rs10927776	1	T	C	1:8:89	0:0:32	0:0:5	0:1:20	0:1:43	0:2:32	0:3:30	0:0:23	2:3:14	0:2:6	0:5:92	0:5:61	0:2:28	0:1:55	0:1:17	0:1:13	0:3:42	0:0:11	0:2:8	0:1:13	0:4:71	0:2:86	0:1:9	0:1:23	0:0:23	0:1:15	0:0:20	0:0:19
rs1010294	1	G	A	13:58:26	5:11:16	0:4:1	3:11:7	10:19:15	4:20:10	4:13:16	3:10:10	7:7:5	2:4:1	13:45:39	12:31:22	8:12:8	9:22:23	2:8:8	0:5:10	8:21:15	0:5:6	2:7:1	1:3:10	15:36:24	18:37:33	4:6:0	5:6:13	5:12:6	2:8:6	3:11:6	2:12:5
rs12058287	1	A	G	1:12:83	0:1:31	0:0:5	0:4:17	1:5:37	0:4:30	0:5:29	0:2:21	3:5:10	0:2:6	0:9:86	2:8:54	0:6:23	0:6:49	0:1:15	0:2:13	0:4:41	0:0:11	0:3:7	0:1:13	0:6:67	0:5:78	0:2:8	1:0:23	0:0:23	0:1:15	0:1:19	0:0:20
rs2253372	1	A	G	4:27:68	1:8:23	0:3:2	0:4:17	0:17:27	0:16:18	1:17:16	2:6:15	0:5:14	0:3:5	7:34:56	3:17:46	2:11:17	3:22:30	0:10:8	5:5:5	3:17:25	1:8:2	1:3:6	1:6:7	7:30:38	9:28:51	0:3:7	5:6:13	0:11:12	2:8:6	1:7:12	1:4:15
rs742362	1	G	A	3:47:49	2:9:21	0:3:2	1:5:15	4:13:27	1:8:25	4:7:23	2:9:12	1:2:16	1:2:5	2:35:60	1:24:41	4:6:20	5:11:40	1:8:9	0:2:13	8:12:25	0:4:7	1:5:4	0:3:11	1:25:49	7:23:58	2:4:4	1:7:15	4:10:9	1:4:11	0:11:9	2:10:8
rs12562864	1	T	G	7:56:36	4:9:19	0:4:1	2:8:11	8:18:17	2:17:14	2:10:21	3:7:13	2:5:12	1:4:3	8:42:46	7:26:31	4:13:13	9:15:32	2:8:7	0:2:13	9:15:20	0:4:7	1:6:3	1:2:11	8:38:28	11:38:39	4:4:2	4:6:14	5:10:8	3:6:7	2:11:7	2:11:7
rs10927781	1	T	G	15:47:37	8:16:8	0:3:2	5:11:5	8:14:22	6:12:16	5:16:13	4:9:10	4:5:10	1:2:5	16:45:36	12:35:19	1:15:14	6:26:23	1:12:5	3:5:7	7:17:21	0:7:4	0:4:6	4:8:2	5:31:38	9:36:42	0:3:7	4:8:11	2:9:12	1:6:9	3:8:9	3:10:7
rs514941	1	A	G	2:38:59	1:16:15	1:0:4	1:8:12	3:12:29	6:11:17	0:15:19	2:10:11	0:7:12	1:3:4	8:36:53	4:21:41	6:7:17	7:17:32	0:9:9	1:6:8	3:15:27	2:5:4	1:2:7	3:3:8	6:23:45	3:29:56	0:2:8	3:8:13	2:8:13	0:4:12	2:5:13	2:8:10
rs41307798	1	T	C	1:11:85	0:2:29	0:0:5	0:3:18	0:4:39	0:3:31	2:2:30	0:4:19	0:3:16	0:2:6	0:7:89	0:14:51	0:1:29	0:3:53	0:5:13	1:0:14	1:10:34	0:2:9	0:1:9	0:1:13	0:3:72	0:5:83	0:0:10	0:0:24	0:0:23	0:1:14	0:0:20	0:5:14
rs16851653	1	A	G	2:15:82	1:5:26	0:1:4	0:3:18	0:8:36	1:4:29	0:4:30	0:5:18	1:3:15	0:1:7	2:9:86	2:9:54	0:9:21	0:10:45	0:4:14	1:2:12	1:15:28	0:4:7	0:5:4	1:2:11	1:11:63	1:24:62	0:2:8	0:5:18	0:3:20	0:2:14	1:3:16	0:4:16
rs541296	1	C	T	16:51:31	4:18:10	1:4:0	5:9:7	12:17:15	12:15:7	3:16:15	6:13:4	3:11:5	1:4:3	26:46:25	11:35:20	11:8:10	18:23:15	4:11:3	4:6:5	15:21:9	3:7:1	3:6:1	5:4:5	20:35:20	24:42:21	0:6:4	10:11:3	8:9:6	1:11:4	8:9:3	4:10:6
rs16851665	1	T	C	0:3:94	0:1:30	0:0:5	0:2:18	0:2:42	1:3:30	0:3:31	0:1:22	0:1:17	0:0:8	0:10:86	0:0:66	0:2:28	0:2:53	0:3:15	0:0:15	0:5:39	0:0:11	0:1:9	0:0:14	0:1:74	0:2:85	0:0:10	0:0:24	0:0:23	0:0:16	0:1:19	0:2:18
rs3820071	1	A	G	2:31:66	1:7:24	0:1:4	0:5:16	1:12:31	2:9:23	0:6:28	0:4:19	1:4:14	0:1:7	4:20:73	1:13:51	1:6:23	4:17:35	0:3:15	0:1:14	0:7:38	1:3:7	0:1:9	0:3:11	0:24:51	2:17:69	0:2:7	3:6:15	1:7:15	1:4:11	0:7:12	0:2:18
rs3766160	1	A	G	2:30:66	1:7:23	0:0:4	0:5:15	1:12:31	1:9:23	0:6:28	0:4:19	1:4:14	0:1:7	3:20:73	1:14:49	0:8:22	4:17:34	0:3:15	0:1:14	1:5:37	1:3:7	0:1:9	0:3:11	0:25:50	2:17:69	0:2:7	3:5:15	1:7:15	0:5:11	0:7:13	0:2:18
rs4646100	1	T	C	7:46:44	5:8:19	1:2:2	0:11:10	6:20:17	5:16:12	6:15:13	1:10:12	2:10:7	0:2:6	10:37:50	11:23:32	2:12:15	10:21:24	1:3:14	1:5:9	3:15:27	2:5:4	0:1:9	0:6:8	11:30:34	13:34:41	1:4:5	9:8:6	1:7:14	5:7:4	0:13:7	1:6:13
rs4646092	1	T	C	5:48:45	0:12:19	0:3:2	2:10:9	5:14:24	1:14:19	4:7:23	2:12:8	2:4:13	2:1:5	9:35:52	9:23:33	2:14:13	5:21:30	3:9:6	3:4:8	4:21:20	2:4:5	4:3:3	4:4:6	4:27:44	9:32:47	1:1:8	1:6:17	3:4:16	0:4:12	1:10:9	3:8:9
rs10927797	1	A	G	15:46:38	7:20:5	1:1:3	4:9:8	5:19:20	3:18:13	7:11:15	3:12:8	5:6:8	3:3:2	21:38:36	8:28:29	6:12:12	8:24:24	4:8:6	4:4:6	7:27:10	0:5:6	3:2:5	4:2:8	14:34:27	13:40:35	4:3:3	3:6:15	8:10:5	2:7:7	2:11:7	3:11:6
rs7515244	1	G	A	8:50:40	5:8:19	1:2:2	0:11:10	6:20:17	6:16:12	6:15:12	1:10:12	2:10:7	0:2:6	10:37:50	11:24:30	3:12:15	10:21:24	1:3:14	1:5:8	3:15:27	2:5:4	0:1:9	0:6:8	11:32:32	13:34:41	1:4:5	9:9:6	1:8:14	5:7:4	0:13:7	1:6:13
rs3980014	1	C	T	8:45:46	5:17:10	1:1:3	2:9:10	4:17:23	3:18:13	3:15:15	2:12:9	2:9:8	1:4:3	17:36:43	7:27:32	5:12:13	5:23:28	2:8:8	4:4:7	6:26:13	0:4:7	3:2:5	3:3:8	11:29:35	10:38:38	4:2:4	3:6:15	8:8:7	2:7:7	1:11:8	2:12:6
rs7533125	1	C	T	6:47:46	0:12:20	0:3:2	2:10:9	6:16:22	1:14:18	4:7:23	2:12:9	2:4:13	2:1:5	9:36:52	9:23:34	2:14:14	5:21:30	3:9:6	3:4:8	4:21:20	2:4:5	4:3:3	4:4:6	3:26:45	9:32:47	1:1:8	1:6:17	3:4:16	0:4:12	1:10:9	3:9:8
rs41270261	1	A	G	4:36:54	0:9:22	0:1:4	0:5:16	2:13:28	0:7:26	3:7:24	0:6:17	1:3:15	1:2:5	4:31:62	3:16:45	2:11:17	1:16:37	2:9:7	2:2:11	1:19:24	1:5:5	1:5:4	0:5:9	2:20:50	4:24:58	0:1:9	0:3:21	2:3:18	0:4:12	0:7:13	2:6:12
rs41270275	1	T	C	0:7:90	0:5:27	0:0:4	0:1:20	0:1:43	0:3:31	1:3:30	0:2:21	0:2:17	0:0:8	0:4:93	2:2:61	0:2:28	0:1:54	0:0:18	0:1:14	0:0:45	0:1:10	0:3:7	0:5:9	0:3:71	1:7:80	0:1:9	0:2:22	0:2:21	0:0:16	0:4:16	0:1:19
rs6662685	1	G	A	12:50:36	5:13:13	0:1:4	0:9:11	2:18:24	0:10:24	5:12:17	1:10:12	2:6:11	2:2:4	12:37:46	9:23:33	5:12:12	4:19:33	3:10:5	2:6:7	2:20:23	2:5:4	4:3:3	3:5:6	6:30:39	13:29:46	1:3:6	1:4:19	4:11:8	0:4:12	3:9:7	1:8:11
rs1240333	1	G	A	2:40:57	2:13:17	1:1:3	2:7:12	4:15:25	2:13:19	0:12:22	1:9:13	2:6:11	1:3:4	9:30:57	5:24:37	3:14:13	8:14:34	0:8:10	2:7:6	2:21:22	1:3:7	1:3:6	2:2:10	8:29:38	6:35:47	1:3:6	3:7:14	4:8:11	1:7:8	1:8:11	1:12:7
rs998032	1	C	T	16:50:33	5:14:13	0:3:1	3:11:7	5:18:21	1:13:20	5:12:17	3:14:6	3:6:10	3:2:3	13:43:40	12:26:28	6:12:12	7:22:25	4:10:4	3:7:5	5:20:19	2:5:4	4:3:3	4:6:4	7:32:36	15:35:38	1:4:5	1:8:15	5:11:7	0:4:12	3:9:7	2:9:9
rs10492987	1	A	G	8:37:53	5:12:15	1:3:1	1:9:11	6:16:21	1:17:16	1:14:19	1:9:13	2:7:10	1:3:4	15:32:49	6:24:35	4:12:14	6:20:30	2:8:8	2:6:7	4:29:12	0:4:7	3:2:5	2:5:7	7:27:40	6:35:47	2:4:4	3:5:15	4:7:11	2:7:7	2:9:9	3:10:7
rs17449008	1	G	A	0:12:87	0:2:30	0:2:3	1:5:15	2:4:38	0:5:28	0:3:30	0:2:21	0:0:19	0:1:7	0:11:83	1:10:55	0:2:28	1:11:44	0:1:17	0:3:12	1:6:37	0:0:11	0:1:9	0:2:11	0:16:58	1:9:73	0:2:7	0:0:23	0:2:21	0:1:15	0:0:20	0:2:18
rs12741198	1	A	G	9:45:45	5:6:20	0:3:2	0:12:9	4:17:23	6:19:9	3:18:13	1:11:11	2:7:10	0:1:7	7:36:53	10:21:35	2:9:18	9:19:28	1:5:12	1:4:10	2:16:27	1:6:4	0:1:9	0:5:9	7:32:36	9:35:44	2:2:5	9:9:6	1:6:16	5:7:4	1:12:7	1:6:13
rs34958034	1	T	C	13:47:39	5:13:14	0:0:5	1:8:12	3:19:22	0:10:23	5:12:17	1:14:8	3:7:9	3:1:4	12:39:46	7:24:35	4:13:13	4:19:32	3:10:5	2:7:5	2:20:23	2:5:4	3:4:3	4:3:6	6:30:39	14:32:42	1:3:6	1:7:16	4:11:8	0:4:12	3:5:12	2:7:11
rs11576404	1	A	G	15:49:33	8:10:14	2:1:1	3:8:9	9:22:12	11:11:12	7:19:8	3:12:8	3:10:6	0:3:5	21:37:38	11:33:22	5:9:16	14:23:19	1:10:7	3:7:5	8:20:15	2:6:3	1:2:7	2:5:7	13:37:25	12:45:30	4:4:2	8:8:7	1:8:14	7:5:3	3:11:6	0:12:8
rs6429780	1	T	C	3:37:59	1:8:23	0:0:4	0:5:16	0:13:30	1:5:28	2:7:24	0:6:17	1:4:14	0:3:5	5:30:61	1:23:40	2:4:24	0:10:46	0:7:11	0:3:12	3:14:27	0:3:8	1:5:4	2:4:8	2:19:54	6:21:61	0:0:9	0:6:18	0:1:22	0:4:12	2:3:15	0:6:14
rs12026701	1	T	C	21:40:36	8:12:12	0:4:1	2:12:6	9:21:13	8:15:11	9:15:10	4:13:6	3:9:6	0:3:5	17:41:37	10:24:29	4:13:13	13:25:17	0:9:9	3:6:6	5:19:21	3:7:1	0:1:9	1:8:5	12:33:30	14:46:27	2:4:3	3:7:14	0:9:14	4:9:3	1:11:7	1:13:6
rs17450168	1	G	T	0:10:89	0:0:31	0:0:5	0:3:18	1:3:39	0:4:30	1:5:28	0:0:23	0:1:17	0:0:8	3:3:91	1:7:57	0:3:27	0:2:53	0:4:14	0:3:12	0:5:40	0:2:9	0:1:9	0:0:14	0:1:74	1:6:80	0:1:9	0:1:22	0:1:22	0:2:14	0:0:20	0:3:17
rs4661339	1	C	T	2:30:67	1:10:21	1:1:3	1:4:16	1:11:32	1:10:23	0:10:24	2:7:14	3:1:15	1:3:4	9:29:59	2:17:46	3:7:19	4:20:31	1:6:11	0:2:13	1:12:31	0:3:8	2:5:3	1:5:8	3:20:52	6:25:57	1:2:7	0:4:20	4:10:9	0:2:14	0:8:12	0:5:15
rs988116	1	G	A	3:24:72	2:6:24	0:2:3	0:4:17	1:11:32	0:7:27	0:3:30	1:11:11	1:2:16	0:2:6	5:27:65	1:11:54	2:9:19	1:13:42	1:5:12	0:4:11	0:8:37	0:4:7	0:5:5	1:4:8	2:25:48	4:23:61	1:4:5	0:7:17	2:10:11	0:1:15	0:6:14	1:4:14
rs904910	1	G	A	16:43:40	1:20:11	0:2:3	2:11:8	6:18:20	4:14:16	3:14:17	1:9:13	2:6:11	2:2:4	9:35:53	10:26:30	4:15:11	8:18:30	0:12:6	4:6:5	13:15:17	2:4:5	1:3:6	1:7:6	8:33:34	9:34:44	2:2:5	7:13:3	6:6:11	4:9:3	2:10:8	1:14:5
rs16852052	1	T	G	0:5:94	0:2:30	0:0:5	0:0:21	0:1:43	0:1:33	0:6:28	0:0:23	0:2:17	0:0:7	1:8:88	0:4:61	0:2:28	1:5:50	0:3:15	1:3:11	0:6:39	0:0:11	1:1:8	0:0:14	0:5:70	0:4:84	0:0:10	0:0:24	0:1:22	0:0:16	0:1:19	0:0:19
rs1995302	1	A	T	0:11:86	0:3:29	0:0:5	0:1:20	0:2:42	0:5:29	0:0:34	0:1:22	0:0:19	0:0:8	0:7:90	0:4:62	0:2:27	2:7:47	0:0:18	0:1:14	0:1:44	0:2:9	0:0:10	0:1:13	0:9:66	0:5:83	0:0:10	0:2:22	0:1:22	0:1:15	0:2:18	0:3:17
rs17387101	1	G	A	0:9:90	0:3:29	0:0:5	0:1:20	0:2:42	0:3:31	0:0:34	0:0:23	0:0:19	0:0:8	0:6:91	0:4:62	0:2:28	1:5:50	0:0:18	0:1:14	0:0:44	0:2:9	0:0:10	0:1:13	0:7:67	0:5:83	0:0:10	0:2:22	0:1:22	0:1:15	0:2:18	0:3:17
rs848208	1	T	C	1:8:89	1:2:28	0:1:4	0:2:19	0:3:41	0:2:31	0:1:33	0:4:19	0:1:18	0:0:8	0:17:80	0:3:61	0:3:26	0:3:52	1:1:15	0:1:13	0:3:42	0:2:9	0:1:9	1:1:12	0:11:62	1:8:79	0:2:8	0:3:21	0:0:23	0:1:15	0:2:18	0:3:16
rs848209	1	T	C	16:46:37	6:10:16	0:3:2	4:11:6	11:14:19	7:15:12	9:16:9	1:14:8	5:5:9	1:3:4	13:40:43	17:24:25	3:12:15	6:29:21	2:6:10	0:5:10	6:15:24	1:7:3	1:1:8	1:6:7	10:35:30	17:40:31	2:3:5	2:9:13	0:7:15	1:9:6	1:12:7	1:10:9
rs848210	1	A	G	16:46:37	6:10:16	0:3:2	4:10:6	11:14:19	7:15:12	8:17:9	1:14:8	5:4:10	1:3:4	13:40:43	17:24:25	2:13:15	4:31:20	2:6:10	0:5:10	6:15:24	1:7:3	1:1:8	1:6:7	10:35:30	17:39:31	2:3:5	2:8:13	0:8:15	1:9:6	1:12:7	1:10:9
rs41269151	1	A	C	0:7:91	0:1:31	0:0:5	0:4:17	1:4:39	0:2:32	0:2:32	0:0:23	0:0:19	0:0:8	0:0:97	0:1:64	0:2:28	0:1:55	0:1:17	1:0:14	0:0:45	0:0:11	0:0:10	0:0:14	0:0:75	0:3:85	0:0:10	0:0:23	0:0:23	0:0:16	0:0:20	0:0:20
rs3979179	1	A	G	7:47:45	1:17:14	0:2:3	1:12:8	5:17:22	1:16:17	2:18:14	1:4:18	2:6:11	2:3:3	10:37:50	9:24:33	3:16:11	4:21:29	2:9:7	6:6:3	11:16:17	0:6:5	0:6:4	0:6:8	5:21:49	6:29:53	1:1:8	2:14:8	4:6:13	3:6:7	2:7:11	2:13:5
rs848311	1	C	A	0:15:83	1:4:27	0:0:5	0:2:19	0:3:41	1:6:27	0:3:30	0:5:18	0:3:16	0:1:7	1:5:91	0:7:59	0:3:27	0:7:47	0:2:16	0:1:14	2:5:38	0:2:9	0:1:9	0:3:11	1:16:56	1:11:75	0:3:7	3:4:17	0:5:18	0:5:11	0:4:16	0:0:20
rs11260822	1	T	C	24:39:36	5:17:10	0:4:1	2:11:8	5:24:15	11:12:11	5:20:8	5:12:6	3:8:8	1:2:5	23:50:24	9:27:30	1:15:14	13:25:18	3:7:8	3:4:8	5:17:23	4:4:3	2:4:4	1:5:8	12:36:27	14:36:38	0:4:6	2:5:17	0:9:14	1:7:8	1:9:10	2:9:9
rs11588669	1	A	G	1:12:86	0:5:27	0:1:4	0:1:20	1:12:31	0:5:29	0:5:29	0:7:16	0:5:14	0:2:6	0:11:85	0:7:59	0:10:20	0:5:50	0:2:16	0:0:15	0:11:34	0:0:11	0:1:9	1:1:12	1:7:67	4:5:79	0:1:9	0:1:23	0:3:20	0:2:14	0:2:18	0:4:16
rs6603891	1	G	A	18:53:28	6:19:7	1:3:1	6:12:3	13:19:11	5:15:13	6:19:9	2:12:9	2:7:10	3:3:2	17:43:37	21:30:15	9:15:6	12:29:14	6:9:3	7:4:4	13:24:8	1:5:5	4:5:1	6:5:3	20:32:22	23:48:17	3:5:2	16:5:3	12:10:1	6:8:2	9:7:4	4:12:4
rs221031	1	C	T	18:52:28	6:19:7	1:3:1	6:12:3	13:19:12	5:15:14	6:19:9	2:12:9	2:7:10	3:3:2	17:42:37	21:30:15	8:15:6	13:28:15	6:9:3	7:4:4	13:24:8	1:5:5	4:5:1	6:5:3	20:32:23	22:48:17	3:3:2	16:5:3	12:10:1	6:8:2	9:7:4	4:12:4
rs7536390	1	G	A	4:31:62	0:8:24	0:1:4	0:3:18	3:15:26	1:13:19	0:12:21	2:12:9	1:6:12	0:2:6	6:40:49	2:13:51	2:12:16	4:12:40	0:7:11	0:5:10	2:16:27	0:5:6	1:2:7	1:6:7	5:28:42	3:32:53	1:4:5	2:1:21	0:5:18	2:0:14	1:4:15	1:6:12
rs6698317	1	A	G	1:14:83	0:4:28	0:1:4	0:1:20	0:8:35	0:8:25	0:3:31	1:9:13	1:3:14	0:1:7	0:23:73	0:7:58	0:11:18	3:4:49	0:3:15	0:1:14	1:12:32	0:2:9	0:0:10	1:2:10	0:11:63	1:18:69	0:4:6	2:0:22	0:1:22	1:0:15	0:3:17	0:4:16
rs4661734	1	T	C	3:26:69	0:8:24	0:1:4	0:3:18	3:14:27	1:12:21	0:10:24	1:12:10	1:6:12	0:2:6	5:37:55	2:11:53	2:11:17	3:10:43	0:6:12	0:4:11	2:16:27	0:5:6	1:2:7	1:5:8	2:29:44	3:32:53	1:4:5	2:0:22	0:2:21	2:0:14	1:4:15	1:4:15
rs11260725	1	A	G	24:49:26	5:17:10	1:3:1	2:11:8	8:23:13	14:12:8	10:19:5	9:11:3	5:7:7	1:4:3	32:44:21	15:27:24	5:14:11	15:20:21	3:10:5	3:5:7	6:21:18	4:7:0	1:5:4	3:5:6	17:33:25	16:43:29	2:5:3	3:4:17	0:11:12	2:7:7	2:10:8	6:10:4
rs11260727	1	T	C	1:13:85	0:4:28	0:0:5	0:2:19	0:7:37	0:5:29	0:3:30	1:6:16	1:3:14	0:1:7	0:19:77	0:7:58	0:8:22	3:3:50	0:1:17	0:0:15	1:10:34	0:2:9	0:0:10	0:2:12	0:10:64	1:18:69	0:4:6	2:0:22	0:1:22	1:0:15	0:3:17	0:3:17
rs12131407	1	T	C	0:12:87	1:7:24	0:0:5	0:2:19	0:5:39	0:2:32	0:2:32	0:2:21	0:0:19	0:1:7	0:5:92	1:3:62	0:2:28	0:2:54	0:1:17	0:0:15	0:4:41	0:2:9	0:2:8	0:2:12	0:6:69	0:12:76	0:0:10	0:3:21	0:0:23	0:1:15	0:1:19	0:2:18
rs12048532	1	C	T	8:41:50	3:12:16	1:2:2	1:10:9	3:13:26	5:13:15	4:18:12	3:9:11	1:8:10	1:2:5	11:36:49	10:21:35	0:8:20	5:19:31	2:4:12	1:4:10	2:10:31	2:6:3	0:3:7	1:4:9	2:25:44	4:30:51	0:3:6	1:4:18	0:6:17	0:7:9	0:8:12	2:10:8
rs4661746	1	C	T	2:23:73	1:7:24	0:1:4	0:7:14	2:11:30	0:9:25	1:7:26	0:5:18	0:4:15	0:2:6	3:24:70	1:13:51	0:9:20	1:7:48	0:4:14	0:2:13	0:12:33	0:2:9	1:0:9	0:2:12	2:15:57	3:18:67	0:4:5	2:0:22	0:2:21	1:2:13	0:5:15	0:1:19
rs12144448	1	G	T	0:10:88	1:3:27	0:0:5	0:0:20	0:6:38	0:3:31	0:3:31	0:3:20	0:4:15	0:1:7	1:15:80	0:6:60	0:9:21	0:4:52	0:2:16	0:0:15	0:9:35	0:1:10	0:0:10	0:1:13	0:6:67	1:16:71	0:3:7	2:0:22	0:1:22	0:2:14	0:3:17	0:0:20
rs41307864	1	A	G	0:11:88	0:4:28	0:1:4	0:2:19	0:6:38	0:8:26	0:7:27	0:2:21	0:1:18	0:2:6	2:15:80	1:3:62	1:3:25	0:5:51	0:3:15	0:2:13	0:5:39	0:2:9	1:0:9	0:1:13	0:11:63	0:11:77	0:1:8	0:1:23	0:1:22	0:1:15	0:3:17	0:2:18
rs11260756	1	T	C	8:42:49	1:15:16	0:3:2	1:5:15	0:17:27	2:16:15	2:14:18	2:9:12	0:6:13	0:3:5	9:36:51	6:22:38	0:9:20	5:19:32	1:6:11	1:2:12	2:13:29	1:5:5	0:4:6	2:4:8	4:26:44	6:31:51	0:2:8	1:3:20	0:3:20	0:5:11	1:10:9	3:9:8
rs279028	1	C	T	21:51:27	5:18:9	1:2:2	1:10:10	5:22:17	9:14:11	5:17:10	4:10:9	0:11:8	1:3:4	16:42:37	12:23:29	3:12:14	6:25:24	3:8:7	1:5:9	7:18:19	3:4:4	1:5:4	2:6:6	14:32:29	8:48:32	1:3:6	1:10:13	0:4:19	0:7:9	2:12:6	3:11:6
rs149565	1	T	C	18:51:30	4:20:8	1:2:2	8:11:2	12:24:7	9:12:13	4:21:8	3:13:7	4:10:5	3:4:1	21:50:25	27:20:19	7:17:6	18:21:16	4:9:5	6:7:2	15:21:9	3:4:4	2:6:2	5:7:2	14:39:22	20:47:21	4:4:2	9:10:5	17:6:0	8:5:3	4:12:4	4:11:5
rs14126	1	A	G	15:50:33	4:17:11	0:3:2	1:8:12	2:22:20	6:13:15	5:15:14	3:9:10	0:10:9	0:3:5	10:35:52	11:22:33	1:12:17	5:23:28	3:5:10	1:3:11	7:14:24	2:4:5	1:4:5	2:5:7	8:33:34	6:39:43	1:2:7	0:11:13	0:3:20	0:6:10	1:12:7	3:9:8
rs2985125	1	G	A	5:22:71	0:10:22	0:0:5	0:4:16	1:10:33	1:12:21	0:12:22	1:5:17	1:4:14	0:0:8	4:25:68	1:12:51	0:9:21	3:8:45	0:2:16	1:2:12	2:14:28	0:2:9	0:3:7	0:2:12	1:12:62	1:22:64	0:2:8	2:7:15	0:4:19	0:3:13	2:5:13	1:2:16
rs9325650	1	A	G	0:12:82	0:2:30	0:1:4	0:4:17	0:6:38	0:2:32	0:4:30	0:3:19	0:3:16	0:2:6	0:9:86	0:15:51	0:2:28	1:6:48	0:4:14	0:5:10	1:8:36	0:1:10	0:0:10	0:1:13	1:13:60	2:8:78	0:0:10	0:0:24	2:1:20	0:2:14	0:2:18	0:5:15
rs2871775	1	G	A	14:48:36	5:15:12	0:1:3	6:9:6	4:22:16	8:11:15	6:17:10	3:7:13	2:7:10	1:4:3	13:43:40	4:21:41	1:9:19	4:28:24	4:8:6	1:7:7	1:30:14	2:9:0	1:3:6	1:8:5	5:35:35	14:34:39	1:3:5	2:11:11	5:12:6	1:7:8	2:9:9	5:5:10
rs7554763	1	G	A	0:3:95	0:1:31	0:0:5	0:0:20	0:1:43	0:3:31	0:0:34	0:2:21	1:1:17	0:2:5	1:1:95	0:1:65	0:2:28	0:4:52	0:2:16	0:0:15	0:1:44	0:0:11	0:1:9	0:0:14	0:1:74	0:1:87	0:1:9	0:0:24	0:0:23	0:1:15	0:0:20	0:3:17
rs10887990	1	C	T	12:54:33	6:14:12	1:1:3	5:10:5	5:23:16	7:13:14	6:15:11	3:8:12	2:8:9	1:4:3	14:45:38	4:21:41	1:9:20	4:26:25	4:8:6	1:7:7	1:30:14	2:9:0	1:4:4	2:7:5	4:35:36	14:34:40	1:4:5	2:11:11	5:12:6	1:7:8	2:10:8	5:5:10
rs12073028	1	T	C	12:56:31	6:15:11	2:0:2	1:10:10	7:19:18	6:15:13	9:13:12	3:13:7	3:9:7	1:3:4	16:49:32	15:33:16	8:18:4	14:21:21	2:10:6	3:7:5	5:25:15	0:4:7	2:4:4	2:7:5	23:37:15	25:35:28	1:3:6	7:11:6	4:14:5	2:6:8	4:10:6	2:11:7
rs2647169	1	T	C	0:12:87	0:3:29	0:0:5	0:1:20	0:4:40	0:3:31	2:3:29	0:0:23	0:4:15	0:0:8	3:15:78	0:10:56	0:4:26	0:2:53	0:2:16	0:0:15	0:5:40	0:1:10	0:1:9	0:1:13	0:4:71	0:7:81	0:1:9	1:0:22	0:1:22	0:1:15	0:2:18	0:2:18
rs2295058	1	G	A	9:47:43	4:14:14	1:1:3	0:9:12	5:17:22	1:16:17	5:10:18	1:12:10	0:9:10	1:2:5	6:41:48	12:27:27	5:17:8	11:17:28	1:9:8	3:7:5	2:23:20	0:3:8	2:2:6	2:6:5	18:38:19	19:33:36	1:2:7	6:11:7	4:12:7	2:4:10	4:8:8	1:10:9
rs3754507	1	A	C	2:43:53	3:11:18	0:2:3	0:5:16	4:12:28	2:10:21	4:6:23	0:11:12	0:6:13	1:1:6	3:32:60	8:24:34	4:15:11	8:16:32	1:7:10	2:5:7	0:21:24	0:3:8	2:2:6	2:4:8	13:34:27	10:32:44	1:2:7	5:11:8	3:12:8	2:4:10	4:9:6	1:6:13
rs11581590	1	A	G	1:8:89	0:2:29	0:0:5	0:0:21	0:3:40	0:3:31	0:1:33	0:5:18	0:0:18	0:0:8	0:5:89	0:4:62	0:0:29	0:4:50	0:0:18	0:0:15	0:5:39	0:0:11	0:0:10	0:0:14	0:1:74	0:10:78	0:0:10	1:4:19	0:1:22	0:2:14	0:1:19	0:2:18
rs2076595	1	T	C	20:55:23	6:15:11	1:3:1	4:8:9	10:22:11	12:14:8	9:14:11	9:10:4	8:7:4	2:5:1	25:45:26	26:28:12	16:8:5	17:27:10	4:8:6	5:7:3	11:28:6	0:9:2	5:4:1	4:6:3	27:37:11	25:37:26	4:5:1	10:9:4	5:11:7	7:8:1	7:10:3	3:11:6
rs910232	1	C	A	3:46:50	3:14:15	0:2:2	0:7:14	4:14:26	4:15:15	5:9:19	1:14:8	2:7:10	1:3:4	6:36:55	8:23:35	4:17:8	10:22:24	1:9:8	3:5:7	3:19:23	0:3:8	2:4:4	2:4:8	15:36:24	13:32:43	2:1:7	5:11:7	3:13:7	2:5:9	4:7:8	2:6:12
rs910231	1	A	C	0:3:95	0:2:30	0:0:5	0:2:19	0:1:43	0:6:27	1:1:32	0:2:21	0:1:18	0:1:7	0:4:91	0:3:63	0:2:27	1:4:51	0:1:17	0:0:15	0:1:44	0:0:10	0:1:9	0:0:14	0:4:70	0:4:82	0:0:10	0:0:24	0:0:23	0:1:15	0:0:20	0:1:19
rs2647203	1	T	C	2:46:50	3:12:17	0:2:3	0:5:16	4:13:27	3:12:19	4:8:22	1:12:10	1:8:10	1:2:5	4:35:58	8:20:38	4:15:11	8:21:27	1:8:9	3:5:7	2:20:23	0:3:8	1:4:5	2:4:8	13:36:26	12:30:46	2:1:6	5:12:7	3:13:7	2:4:10	4:8:8	2:5:13
rs2281371	1	T	C	8:49:36	5:19:8	0:1:3	4:7:9	6:22:15	7:9:18	6:14:13	2:10:11	5:3:11	0:2:6	21:40:33	9:25:25	2:15:13	9:19:27	5:11:2	4:7:4	12:21:12	3:5:3	1:2:7	4:5:4	13:44:16	17:40:30	0:6:3	5:9:9	3:8:12	4:6:6	4:7:9	5:9:5
rs2311191	1	A	G	22:53:23	5:13:14	3:1:1	6:6:9	8:22:14	7:13:14	9:13:12	4:17:2	8:6:5	3:5:0	24:38:35	17:30:19	6:17:7	17:29:10	2:9:7	2:7:6	7:20:18	2:4:5	4:4:2	3:4:7	10:39:26	12:39:37	2:7:1	5:9:9	3:10:10	4:7:5	3:10:7	4:7:9
rs2311190	1	A	G	14:49:36	7:14:11	0:2:3	5:8:8	5:25:14	7:14:13	3:18:11	1:15:7	3:5:11	0:4:4	11:47:39	6:34:26	3:13:14	2:20:34	3:8:7	1:8:6	6:21:18	3:4:4	0:4:6	5:3:4	5:27:43	12:38:37	0:4:6	2:9:13	3:12:8	1:8:7	4:7:9	6:6:8
rs11203310	1	T	C	0:24:75	2:10:20	0:0:5	1:4:16	0:15:29	2:9:23	2:8:24	0:6:17	0:4:15	0:1:7	4:32:60	3:15:48	1:11:18	4:20:31	0:9:9	1:8:6	5:15:25	2:1:8	0:4:6	0:1:13	15:27:33	10:30:48	0:4:6	3:9:12	2:8:13	1:6:9	1:6:13	1:4:15
rs6676100	1	G	A	2:29:68	0:11:21	1:1:3	0:6:15	2:8:34	2:5:27	3:9:22	0:8:15	1:6:12	0:3:5	4:26:66	1:19:46	2:11:17	1:19:36	0:5:13	0:1:14	2:8:35	0:3:8	0:3:7	1:4:9	1:19:55	3:18:66	0:6:4	2:9:13	2:6:15	2:4:10	0:5:15	1:3:16
rs11586528	1	C	T	4:23:69	0:5:26	0:1:4	0:4:17	2:5:35	0:10:24	0:6:28	0:2:21	0:2:17	0:0:8	1:25:69	1:11:54	1:5:22	1:14:41	0:4:13	1:3:11	1:10:34	0:1:10	0:2:8	0:1:13	1:20:52	6:21:60	0:1:9	1:3:20	3:9:11	0:3:13	0:5:14	0:7:13
rs3003458	1	T	C	9:44:45	6:13:13	0:3:2	1:8:12	3:19:22	3:16:15	2:16:16	3:7:12	2:7:10	3:3:2	10:40:47	6:20:40	7:12:11	6:19:31	1:10:7	2:6:7	5:15:25	1:7:3	0:5:5	5:5:4	11:25:39	13:35:40	0:3:7	2:6:15	0:4:19	5:5:6	2:8:9	0:7:13
rs12744275	1	G	A	8:59:32	2:10:20	0:2:3	5:10:6	4:23:16	0:18:16	6:15:13	3:6:14	2:5:12	0:4:4	7:37:53	13:25:28	1:10:18	3:21:32	2:10:6	2:8:4	2:18:25	1:4:6	4:4:2	2:4:7	13:24:38	12:38:38	1:5:4	7:10:6	5:9:9	4:4:8	2:11:7	5:6:9
rs12128761	1	T	C	0:2:93	0:0:32	0:0:5	0:0:21	0:0:42	1:2:30	0:2:31	0:0:22	0:0:19	0:0:8	0:3:90	0:7:55	0:1:28	0:4:50	0:1:15	0:0:15	0:2:40	0:1:10	0:0:10	0:0:14	0:3:67	0:2:85	0:0:10	0:0:23	0:0:23	0:1:15	0:0:20	0:3:17
rs754171	1	T	C	8:42:48	4:11:16	0:1:3	1:6:14	2:19:23	1:11:22	2:13:19	2:7:14	1:4:14	1:1:6	7:34:56	2:17:45	4:12:12	7:15:32	1:9:7	1:6:8	4:13:26	1:5:5	0:3:7	2:8:4	4:31:40	9:28:50	0:0:9	1:7:16	0:4:19	1:3:12	0:7:13	0:5:15
rs1015082	1	T	A	2:10:86	0:4:28	0:0:5	1:0:20	1:12:31	2:7:24	0:3:30	0:4:19	1:4:14	0:3:5	1:17:79	1:3:60	0:4:25	1:3:51	0:4:14	0:3:12	1:8:35	0:0:11	0:1:9	0:3:11	1:11:61	1:9:77	0:4:6	0:6:18	0:2:21	0:2:14	0:2:18	0:2:18
rs11589046	1	C	T	21:54:22	11:10:10	3:2:0	3:9:8	5:21:18	9:15:9	13:14:7	4:14:5	5:9:5	2:4:2	17:54:25	9:28:29	7:14:9	10:32:14	4:9:5	3:8:4	12:19:14	2:7:2	4:3:3	6:5:3	18:35:21	24:46:17	2:7:1	4:13:7	2:13:8	4:9:3	7:9:4	4:6:10
rs12042390	1	T	G	0:2:97	0:1:30	0:0:5	0:1:20	0:0:44	0:1:33	0:0:33	0:0:23	1:4:14	0:0:8	0:2:94	0:3:63	0:0:29	0:2:54	0:2:16	0:0:15	0:3:42	0:0:10	0:0:10	0:0:14	0:5:70	0:4:84	0:0:10	0:0:23	0:0:23	0:0:16	0:0:20	0:1:19
rs3003480	1	C	T	1:22:75	0:8:24	1:1:3	0:2:19	1:5:38	1:7:26	1:6:27	2:9:12	0:4:15	0:2:6	2:19:76	1:8:57	0:3:26	6:18:31	0:4:14	0:1:14	1:10:34	0:3:8	0:1:9	1:3:10	1:14:60	2:16:70	0:1:9	0:2:22	0:2:21	0:2:14	1:2:17	0:5:15
rs2293912	1	A	G	3:14:80	0:6:26	0:0:5	0:5:16	1:4:39	1:4:29	0:7:27	0:4:19	0:3:16	0:0:7	1:7:88	1:8:57	0:4:25	1:9:46	0:0:18	0:1:14	0:14:31	0:0:11	0:0:10	0:5:9	0:7:68	0:8:80	0:2:8	0:0:23	0:0:23	1:0:15	1:1:18	0:6:14
rs3003482	1	G	A	2:14:81	1:9:22	0:3:2	0:6:14	0:12:31	0:10:23	0:6:28	1:3:17	1:3:15	0:2:6	1:21:73	1:12:52	0:7:22	1:15:39	0:2:14	1:3:10	0:8:35	0:4:7	0:1:9	0:1:13	1:17:55	4:20:62	0:2:8	0:1:22	4:4:15	0:3:13	1:3:16	1:6:13
rs16823950	1	A	C	7:47:45	0:16:16	0:0:5	3:6:12	6:25:13	3:13:18	2:11:21	5:6:12	2:8:9	1:4:3	5:34:56	5:26:35	1:10:18	2:11:42	1:6:10	2:3:10	2:14:29	0:2:9	1:4:5	0:8:6	7:21:46	7:32:49	2:4:4	1:5:18	1:6:16	0:8:8	2:6:12	2:5:13
rs2977313	1	C	T	0:14:83	0:6:26	0:2:3	1:1:19	1:11:29	1:3:29	1:5:28	0:2:21	1:1:16	0:2:6	4:15:77	0:8:57	0:6:24	1:11:43	1:4:13	0:6:9	1:6:38	0:0:11	0:1:8	0:4:10	3:14:58	0:15:73	0:1:9	1:1:22	3:6:14	0:3:12	0:5:14	0:4:16
rs4920582	1	G	A	2:24:73	1:7:24	0:0:4	0:5:16	1:10:33	1:10:22	2:6:26	0:2:21	1:3:15	0:2:6	5:29:62	4:19:43	2:6:21	2:17:36	0:3:14	0:6:9	0:14:31	0:2:9	2:1:7	1:4:9	2:15:58	0:7:81	0:2:8	0:5:19	0:2:21	0:3:13	1:6:13	0:7:13
rs2977268	1	C	T	1:15:81	0:4:28	0:0:5	0:3:18	1:6:37	1:5:28	1:5:28	0:3:20	0:3:16	0:1:7	1:22:74	2:12:52	2:4:24	0:12:44	0:3:14	0:4:11	0:8:37	0:1:10	1:0:9	1:4:9	4:13:58	0:3:85	0:2:8	0:3:21	0:1:22	0:1:15	1:5:14	0:4:16
rs2272629	1	A	G	1:12:84	1:2:29	0:0:5	0:2:19	1:7:34	0:7:27	0:4:30	0:1:22	0:3:15	1:1:6	1:16:79	1:9:54	2:3:24	1:12:43	0:0:18	0:2:13	0:6:38	0:1:10	1:0:9	0:2:12	0:4:71	0:6:80	0:0:10	0:0:23	0:1:22	0:2:14	0:3:17	0:4:16
rs2293916	1	T	C	1:8:87	0:3:29	0:0:4	0:2:19	0:7:35	0:4:29	0:1:33	0:1:22	1:1:17	0:0:8	0:9:85	1:4:58	0:5:24	0:6:50	0:2:16	1:1:13	1:3:40	0:0:11	0:1:9	0:1:13	0:1:73	1:6:81	0:2:8	0:0:24	0:1:22	0:2:14	0:1:19	0:5:15
rs7548900	1	A	C	7:33:59	0:10:22	0:1:4	2:5:14	4:18:22	1:15:18	2:11:21	0:8:15	4:7:8	0:4:4	4:31:62	2:20:44	3:10:17	3:23:30	0:8:10	1:4:10	2:10:33	1:4:6	1:4:5	1:4:9	9:28:38	7:28:53	0:5:5	1:4:19	1:6:16	0:4:12	1:6:13	2:6:12
rs7542629	1	A	G	4:23:71	0:9:23	0:1:4	0:5:16	3:16:25	0:12:22	0:9:24	0:6:17	1:7:11	0:2:6	2:24:70	1:15:49	2:6:20	3:14:39	0:4:14	0:4:11	1:8:36	0:5:6	1:3:6	0:3:11	5:22:48	4:27:57	0:4:6	1:3:20	1:5:17	0:3:13	0:5:15	1:5:14
rs7411021	1	T	C	5:43:51	5:10:17	0:2:3	5:6:10	1:15:28	1:12:21	3:12:19	2:6:15	0:6:13	0:4:4	5:26:66	8:22:36	2:6:22	7:16:33	0:9:9	1:7:7	2:17:26	0:2:9	0:3:7	0:5:9	4:17:54	6:27:55	0:2:8	2:4:18	4:6:13	0:4:12	1:7:12	1:6:13
rs12044826	1	A	G	25:44:29	9:15:8	2:3:0	4:9:8	7:25:12	7:18:9	8:17:9	7:12:4	3:6:9	0:5:3	28:50:19	16:29:21	11:9:10	8:29:19	1:13:4	3:6:5	12:24:9	5:4:2	3:4:3	4:8:2	19:36:20	28:39:21	3:5:0	14:6:4	7:8:8	11:2:3	6:9:5	5:8:7
rs2501778	1	G	A	26:45:28	9:15:8	2:3:0	4:9:8	8:24:12	7:18:9	7:17:9	7:12:4	3:6:10	0:5:3	30:49:18	19:27:20	11:9:9	9:30:17	2:12:4	3:8:4	13:23:9	5:4:2	3:4:3	4:8:2	20:36:19	29:38:21	3:5:1	14:7:3	8:7:8	11:2:3	6:9:5	5:8:6
rs2477137	1	T	G	6:46:47	5:10:17	0:3:2	5:6:10	3:15:26	3:12:19	4:12:18	2:7:14	0:7:12	0:4:4	6:28:61	9:23:34	2:8:19	8:16:32	0:12:6	1:8:6	4:20:21	0:3:8	0:3:7	0:6:7	5:17:53	6:28:54	0:2:8	3:3:18	4:7:12	0:4:12	1:7:12	2:7:11
rs2501799	1	A	G	0:2:97	0:0:32	0:0:5	0:0:21	0:3:41	0:0:34	0:1:33	0:1:22	1:0:18	0:0:8	0:3:93	0:6:60	0:2:28	0:4:51	0:1:17	0:1:14	0:1:44	0:0:11	0:0:10	0:0:14	0:2:73	0:1:87	0:0:10	0:0:24	0:1:22	0:0:16	0:1:19	0:1:19
rs4920591	1	T	C	11:45:43	4:12:16	0:3:2	4:9:8	4:20:20	5:12:17	5:15:14	2:9:12	3:9:7	2:5:1	8:38:49	9:29:27	5:6:19	5:27:24	3:12:3	3:7:5	4:22:19	0:4:7	1:3:6	1:7:6	6:26:43	7:31:50	0:4:5	2:4:17	5:7:11	1:3:12	1:12:7	1:10:9
rs34957305	1	T	C	1:5:91	0:3:29	0:0:5	0:0:21	0:2:42	0:1:33	1:0:33	0:1:22	0:0:19	0:0:8	1:9:86	0:6:56	1:2:26	0:6:49	0:0:17	0:3:12	0:2:42	0:1:10	0:1:9	0:2:12	1:7:67	0:3:85	0:0:9	0:3:21	0:0:23	0:0:16	1:1:18	0:1:19
rs35943476	1	C	T	0:5:94	0:3:29	0:0:4	0:0:21	0:1:43	0:1:33	1:0:33	0:1:22	0:0:18	0:0:7	1:10:86	0:8:58	1:2:26	0:5:51	0:0:18	0:3:12	0:2:43	0:1:10	0:1:9	0:2:12	1:7:67	0:1:87	0:0:10	0:3:21	0:0:23	0:0:16	1:1:18	0:1:19
rs9970772	1	T	C	23:50:26	11:13:8	1:1:3	4:10:7	14:19:11	10:15:9	4:19:11	5:12:6	7:9:3	2:3:3	27:53:17	12:31:23	10:13:6	19:24:13	4:9:5	5:7:3	10:17:18	3:5:3	3:5:2	4:4:6	19:37:18	27:36:25	1:7:2	5:11:8	9:9:5	2:4:10	4:12:4	6:8:6
rs10888018	1	C	T	22:49:27	11:12:9	2:0:3	4:10:7	12:20:12	10:15:9	4:19:10	4:13:6	5:8:6	1:3:3	23:55:18	10:32:22	7:14:9	17:23:16	4:9:5	5:7:3	11:14:20	2:7:2	3:4:3	4:4:6	19:35:21	24:38:26	1:6:3	7:12:5	9:9:5	3:3:10	4:12:4	4:10:6
rs10888020	1	A	G	23:51:24	8:13:11	3:0:2	7:10:4	10:20:14	8:16:10	11:18:4	6:11:5	3:9:7	3:3:2	14:53:28	20:31:12	7:13:9	12:24:19	5:9:4	3:7:5	16:16:12	2:6:3	2:5:3	6:4:4	16:35:20	24:36:26	2:6:1	4:12:7	3:9:9	10:3:3	3:13:4	6:9:5
rs10888023	1	T	G	23:48:24	11:13:7	2:0:3	4:10:7	14:19:11	8:16:9	4:18:11	5:12:5	7:9:3	3:1:3	30:47:16	12:31:23	10:12:8	20:23:13	4:9:5	4:7:3	12:16:17	3:6:2	3:5:2	4:4:5	19:36:17	27:35:25	1:7:2	7:12:3	9:8:5	3:3:10	3:13:3	5:8:6
rs10888024	1	A	G	24:49:25	11:13:8	2:0:3	4:10:7	14:19:11	10:15:9	4:19:11	5:12:6	7:9:3	2:3:3	29:53:15	13:30:22	9:13:8	19:23:14	4:9:5	5:7:3	12:16:17	3:6:2	3:5:2	4:4:6	20:36:19	26:37:25	1:6:3	7:12:5	9:9:5	3:3:10	4:13:3	5:9:6
rs11203359	1	C	T	24:50:25	9:14:8	1:1:3	4:10:7	14:19:11	10:16:8	4:18:11	5:12:6	6:10:3	1:4:3	28:54:15	13:29:23	9:13:8	19:23:14	3:9:5	5:7:3	12:16:17	3:6:2	3:5:2	4:4:6	20:36:19	26:37:25	1:6:3	7:12:5	9:9:5	3:3:10	4:13:3	5:9:6
rs12030939	1	G	A	24:50:25	11:13:8	2:0:3	4:10:7	14:19:11	9:15:9	5:18:11	5:12:6	7:9:3	2:3:3	29:51:16	13:29:23	9:13:8	19:23:14	4:9:5	5:7:3	12:15:17	3:6:2	3:5:2	4:4:6	20:36:19	26:37:25	1:6:3	7:12:5	9:9:5	3:3:10	4:13:3	5:9:6
rs11203360	1	C	T	23:51:25	11:14:7	2:0:3	4:10:7	13:19:11	10:15:9	5:18:11	3:13:6	6:9:3	2:3:3	27:54:15	12:32:22	10:12:8	19:24:13	4:9:5	4:7:3	12:16:17	3:6:2	3:5:2	4:4:6	21:36:18	27:36:25	1:6:3	7:12:5	9:9:5	3:3:10	4:13:3	5:9:6
rs1748041	1	C	T	21:47:31	8:15:9	2:0:3	4:10:7	9:20:13	9:15:9	3:19:12	3:14:6	5:8:6	2:3:3	19:54:23	7:32:27	6:12:12	11:26:17	4:9:5	3:6:5	10:16:19	1:8:2	3:4:3	3:4:7	14:37:24	22:40:26	1:6:3	6:11:7	9:9:5	3:3:10	3:11:6	5:8:7
rs11203366	1	G	A	22:50:24	11:14:7	2:0:3	4:10:7	12:20:9	11:14:9	4:18:11	5:12:5	6:9:3	2:3:3	31:49:15	10:33:21	9:14:6	19:23:13	4:9:5	5:7:3	12:16:16	3:6:2	3:5:1	4:4:6	20:35:18	28:34:25	1:6:3	6:12:5	9:9:5	3:3:10	4:13:3	5:9:6
rs11203367	1	T	C	24:50:25	11:13:8	2:0:3	4:10:7	14:19:11	10:15:9	4:19:11	5:12:6	7:9:3	2:3:3	29:53:15	13:30:23	9:13:8	19:24:13	4:9:5	5:7:3	12:16:17	3:6:2	3:5:2	4:4:6	20:36:18	26:37:25	1:6:3	7:12:5	9:9:5	3:3:10	4:13:3	5:9:6
rs1635597	1	A	G	21:51:26	11:13:8	2:0:3	4:10:7	12:20:12	10:15:9	4:19:11	4:13:6	5:8:6	2:3:3	27:52:18	10:32:23	8:13:9	18:22:16	4:9:5	5:7:3	12:13:20	2:7:2	3:5:2	4:4:6	20:34:20	24:37:26	1:6:3	7:12:5	9:9:5	3:3:10	4:12:4	5:9:6
rs1635586	1	A	G	22:49:26	10:13:8	2:0:3	4:10:7	11:19:11	10:15:9	4:18:11	4:13:6	5:9:5	2:3:3	25:50:16	9:34:23	7:13:9	16:22:17	3:9:4	4:8:3	12:13:19	2:7:2	3:5:2	4:4:6	16:35:20	22:37:26	1:6:3	6:13:4	9:9:5	3:3:10	4:12:4	5:9:6
rs1635580	1	T	C	23:50:26	11:13:8	2:0:3	4:10:7	11:20:12	10:15:8	4:19:11	4:11:8	5:9:5	2:3:3	26:54:17	11:32:23	8:13:9	18:22:16	3:10:5	5:7:3	12:14:19	2:7:2	3:5:2	4:4:6	21:35:19	26:36:26	1:6:3	7:12:4	9:9:5	3:3:10	4:12:4	5:9:6
rs16825533	1	G	A	0:3:96	0:0:31	0:1:4	0:0:21	1:0:41	0:0:33	0:1:32	0:1:22	0:2:17	0:0:8	0:7:87	0:1:65	0:2:28	0:2:53	0:0:18	0:0:15	0:2:41	0:0:11	0:0:10	0:1:13	0:1:73	0:0:88	0:0:10	0:0:24	0:1:22	0:0:16	0:1:19	0:1:19
rs35903413	1	A	G	1:11:87	0:1:31	0:0:5	0:4:17	0:2:42	1:1:32	0:3:31	0:5:17	0:1:18	0:1:7	0:3:94	1:3:62	0:2:28	0:4:51	0:2:16	0:0:15	0:4:41	0:0:11	0:1:9	0:1:13	0:5:69	0:0:88	0:2:8	1:4:19	1:2:20	0:1:15	0:2:18	0:0:20
rs1204890	1	G	T	4:45:50	2:11:19	0:2:2	3:9:9	2:16:26	2:18:13	2:9:23	0:15:8	2:5:12	0:3:5	14:36:47	7:23:35	3:12:14	8:17:28	1:8:8	4:5:6	6:16:23	1:2:8	2:2:6	1:5:8	8:29:36	5:38:45	1:3:5	2:11:11	4:7:12	4:8:4	5:7:8	1:8:11
rs12760347	1	G	A	3:42:53	2:10:20	0:2:2	3:9:9	2:14:28	2:17:15	2:8:24	0:13:10	0:6:13	0:2:6	13:35:49	7:22:37	2:10:17	7:14:34	1:9:8	5:4:6	5:17:23	1:1:9	2:2:6	1:5:8	9:28:38	4:37:47	1:4:5	2:10:11	4:7:12	4:8:4	4:7:9	1:7:12
rs6656582	1	G	A	3:42:53	2:11:19	0:2:3	3:9:9	2:14:25	2:17:14	2:8:24	0:13:10	0:6:13	0:2:6	12:35:48	7:22:37	1:11:17	8:14:34	1:9:8	5:4:6	5:17:23	1:1:9	2:2:6	1:5:8	9:29:37	4:37:47	1:3:5	2:12:10	4:7:12	4:8:4	4:8:8	1:7:12
rs2762890	1	A	G	10:48:39	4:17:11	2:0:2	4:9:7	5:23:16	5:19:10	5:14:13	7:12:4	4:6:8	0:2:6	7:42:48	9:20:36	4:17:9	6:23:26	3:9:6	0:5:10	4:14:27	1:5:5	3:6:1	3:7:4	5:31:38	9:32:47	1:4:4	6:10:7	0:11:12	1:6:9	4:8:8	2:8:10
rs1204897	1	T	C	2:23:74	1:11:20	0:1:4	3:4:14	1:12:29	1:7:25	4:5:25	0:9:14	1:6:12	0:1:7	1:16:78	3:12:49	0:10:20	2:12:42	2:4:12	0:2:13	0:8:37	0:3:8	2:3:5	1:4:9	0:12:62	2:22:61	0:5:4	1:7:16	0:6:17	0:1:15	1:3:16	0:4:16
rs1408420	1	A	G	14:48:36	3:13:16	1:0:3	3:4:14	5:18:18	3:16:15	6:15:13	2:6:15	7:6:6	2:5:1	15:43:38	13:32:21	5:13:12	4:21:29	1:10:7	3:4:8	5:16:24	3:6:2	0:4:6	0:7:7	10:35:29	17:40:30	2:5:3	3:8:12	3:8:12	2:9:5	3:6:11	3:8:9
rs2883272	1	A	G	8:33:57	4:12:16	1:0:3	0:11:10	4:18:22	2:11:21	4:6:24	1:7:14	0:4:15	0:4:4	7:46:44	7:21:38	0:12:18	11:22:23	1:6:11	4:6:5	10:21:14	0:2:9	0:3:7	1:4:9	8:29:37	4:34:50	0:3:7	1:9:14	5:11:7	1:9:6	1:7:12	1:11:8
rs4284283	1	G	A	16:39:43	6:13:12	1:2:2	2:11:8	5:18:21	2:18:14	3:19:12	1:8:14	3:8:7	2:4:2	13:51:32	14:29:23	2:15:13	6:27:23	4:8:6	6:6:3	5:16:24	0:7:4	0:4:6	2:5:7	11:31:31	15:42:29	2:4:4	1:5:17	10:8:5	5:8:3	4:7:9	0:8:12
rs6691937	1	A	G	14:45:40	5:14:13	0:3:2	2:10:9	5:14:25	3:18:13	2:20:12	1:9:13	5:6:7	1:6:1	15:48:34	15:28:23	3:15:12	6:26:23	4:7:7	7:3:5	6:17:22	0:5:5	0:5:5	2:5:7	12:33:30	23:38:26	2:4:3	1:5:17	11:7:5	5:8:3	4:8:8	1:8:11
rs2244444	1	C	T	18:44:36	7:15:10	1:2:2	3:11:7	7:20:16	3:22:8	6:16:11	2:10:11	4:9:6	0:8:0	14:48:34	18:28:18	5:17:8	8:26:20	5:7:6	5:5:5	8:16:21	0:7:4	1:5:4	2:8:4	19:32:23	24:39:25	4:3:2	2:13:9	13:7:3	7:6:3	5:10:5	1:9:10
rs2244300	1	A	G	17:46:35	6:11:14	1:2:2	5:9:7	8:21:15	5:21:8	3:14:17	7:12:4	4:10:4	0:6:2	14:46:35	17:20:28	7:16:7	9:23:23	3:9:6	1:8:6	6:23:15	3:6:2	3:6:1	1:9:4	11:27:35	13:37:38	3:3:4	8:9:6	1:9:13	2:5:9	3:9:8	5:10:5
rs2249161	1	T	C	1:18:78	0:5:26	1:1:3	0:12:9	1:6:35	1:6:26	1:13:20	0:9:14	2:3:13	0:4:4	3:14:77	3:14:48	1:6:23	2:16:37	0:7:11	0:5:9	2:13:29	0:1:10	0:2:8	0:2:12	0:16:56	3:15:66	0:4:6	0:1:21	0:2:21	0:2:14	0:5:15	0:7:13
rs3850724	1	T	C	2:27:70	1:8:23	0:0:5	1:4:16	1:12:31	0:10:24	0:7:27	0:10:13	1:6:12	0:1:7	2:19:76	6:19:41	2:9:19	0:11:45	0:9:9	1:6:8	1:9:34	0:4:7	1:3:6	0:4:10	6:23:46	7:24:57	2:3:5	1:9:13	1:5:17	2:5:9	1:4:15	0:6:14
rs1408953	1	C	T	14:50:34	8:14:10	1:2:1	2:15:4	7:21:16	3:23:7	3:17:14	4:16:3	2:13:4	2:3:3	10:44:43	11:28:25	4:14:11	6:30:19	4:11:3	7:7:1	5:15:25	0:5:6	1:4:4	0:8:5	19:25:28	22:43:23	3:4:2	1:10:12	9:9:5	2:8:6	3:13:4	6:7:7
rs2243576	1	G	T	0:8:90	0:2:30	0:0:4	0:5:16	0:1:43	0:3:30	0:4:30	0:3:20	0:3:16	0:1:7	0:4:91	2:4:60	1:2:26	0:3:53	0:1:17	0:2:13	0:2:42	0:1:10	0:0:10	0:0:14	0:6:68	1:1:85	0:0:10	0:0:24	0:2:21	0:1:15	0:0:20	0:2:17
rs11203423	1	A	G	6:44:47	3:19:10	0:1:4	3:12:6	6:20:18	3:15:16	2:12:19	0:16:7	3:8:8	1:2:5	12:37:48	10:25:29	3:14:13	6:25:24	1:14:3	7:5:1	3:11:30	0:7:4	1:6:3	1:6:7	18:27:30	13:47:26	4:5:1	0:7:15	5:7:10	0:7:8	2:9:9	4:7:9
rs1540977	1	G	A	0:11:88	1:2:29	0:0:4	0:3:18	0:0:42	0:2:31	0:4:30	0:2:21	0:2:17	0:1:7	0:5:92	1:4:60	1:3:25	0:3:53	0:1:17	0:2:13	0:2:43	0:1:10	0:0:10	0:1:13	0:3:72	1:1:84	0:2:8	0:0:24	0:2:21	0:1:15	0:0:20	0:1:19
rs12127699	1	A	G	0:9:90	0:4:28	0:0:5	0:1:19	0:3:38	0:2:32	0:4:30	0:0:22	0:2:17	0:0:8	0:3:94	0:5:60	0:1:29	0:1:54	0:1:17	0:0:15	0:2:42	0:1:10	0:1:9	0:0:14	0:2:71	0:0:87	0:0:9	0:0:23	0:0:23	0:1:15	0:1:19	0:0:20
rs10888046	1	G	A	3:22:71	1:6:25	0:2:3	0:6:15	2:9:30	0:18:14	1:8:25	0:5:17	2:7:9	0:3:5	2:23:70	1:15:48	1:4:24	2:18:36	0:6:12	0:5:9	1:9:35	0:2:9	1:1:8	0:2:12	1:14:59	1:18:69	1:1:8	0:4:19	1:3:19	0:3:13	0:4:16	1:5:14
rs12737453	1	C	A	0:15:83	1:3:28	0:1:4	0:3:17	0:8:35	0:7:26	1:5:28	0:6:16	0:5:13	0:4:4	2:20:73	1:7:56	1:1:27	1:9:45	1:1:16	0:4:11	0:5:40	0:1:10	1:1:8	0:1:13	0:10:65	0:8:79	1:0:9	0:2:22	0:1:22	0:1:15	0:4:16	0:6:14
rs4920628	1	C	T	0:14:85	0:5:27	0:2:3	0:7:14	0:10:34	1:8:25	0:4:30	0:3:20	0:4:15	0:0:8	0:16:81	1:8:57	1:6:22	2:11:43	0:5:13	0:2:13	1:7:37	0:1:10	0:2:8	0:1:13	2:8:65	0:6:81	0:0:10	0:2:21	0:3:20	0:1:15	0:4:16	0:4:16
rs1977251	1	A	G	0:5:93	0:1:31	0:0:5	0:0:20	0:2:42	0:0:34	0:1:33	0:2:21	0:1:18	0:1:7	0:2:95	0:6:59	1:3:26	2:2:52	0:0:18	0:1:14	0:1:44	0:1:10	0:0:10	0:0:14	1:2:72	0:6:82	0:1:9	0:1:22	0:1:22	0:0:16	0:1:19	0:2:18
rs260525	1	A	G	7:35:52	1:10:21	0:3:2	1:12:8	2:16:24	3:7:24	2:17:15	1:1:21	2:6:11	1:4:3	9:36:51	9:28:28	3:6:21	8:15:30	1:4:13	1:9:4	7:14:24	2:3:6	2:2:6	1:3:10	9:34:31	12:40:36	1:2:7	2:7:15	2:8:13	2:6:8	3:6:11	3:9:8
rs12406582	1	G	T	2:9:86	0:4:28	0:0:5	0:3:18	0:7:37	0:4:30	0:7:27	1:5:17	0:1:17	0:1:7	0:11:86	0:7:59	0:6:24	0:7:49	1:1:16	0:1:14	0:3:42	1:3:7	0:2:8	1:4:9	1:13:61	1:8:79	0:3:7	0:0:24	0:0:23	0:3:13	0:0:20	0:0:20
rs16830757	1	T	C	5:18:76	0:6:26	1:2:2	0:4:17	1:17:26	1:8:25	2:12:20	0:3:20	0:5:14	0:1:7	2:14:81	2:11:53	2:8:20	1:17:37	0:8:10	0:5:10	3:7:34	0:1:10	0:4:6	1:4:9	3:10:62	2:12:74	0:5:5	3:6:15	0:4:19	0:4:12	0:3:17	0:1:19
rs650246	1	G	T	15:42:42	5:15:12	1:2:2	1:10:9	9:22:13	5:16:13	5:17:12	3:11:9	2:6:11	3:2:3	14:42:41	11:21:34	8:15:7	7:26:23	3:11:4	0:6:9	3:22:20	3:3:5	1:5:4	5:3:6	6:31:38	17:33:38	1:4:5	1:12:11	2:7:14	2:9:5	1:11:8	3:5:12
rs683259	1	G	A	5:33:59	2:4:25	0:1:4	2:8:11	2:21:21	0:14:20	5:15:14	3:9:11	2:7:10	1:4:3	8:41:47	0:27:39	2:11:17	1:16:39	1:9:8	0:7:8	2:13:29	1:4:6	0:6:4	2:6:6	10:30:35	11:35:42	0:3:7	0:9:15	1:4:18	2:6:8	0:8:12	2:7:10
rs11203473	1	A	G	0:9:90	0:3:29	0:1:4	0:0:21	0:4:40	0:6:28	0:3:31	0:3:19	0:3:16	0:1:7	0:13:84	1:13:52	0:3:27	0:6:50	0:1:17	0:0:15	0:2:43	0:1:10	0:0:10	0:3:11	1:8:66	0:13:75	0:2:8	1:3:20	0:2:21	0:0:16	0:2:18	0:2:18
rs491778	1	T	C	5:31:63	0:7:25	0:2:3	1:11:9	3:11:30	1:11:22	4:13:17	3:7:13	3:6:10	0:4:4	12:39:46	0:21:45	1:7:21	2:17:36	0:9:9	1:6:8	1:14:30	2:3:6	0:4:6	3:4:7	11:28:36	7:36:45	0:2:8	0:4:19	0:6:17	1:6:9	1:5:14	1:9:10
rs1076027	1	A	G	0:5:94	0:3:29	0:1:4	0:0:21	0:6:37	0:3:31	0:1:33	0:1:22	0:1:18	0:1:7	0:12:84	0:7:57	0:2:27	0:6:50	0:2:15	0:0:15	0:2:43	0:1:10	0:0:10	0:2:12	0:5:70	0:3:85	0:1:7	0:0:23	0:0:23	0:0:16	0:0:20	0:0:20
rs510504	1	T	C	15:47:37	6:9:17	0:4:0	4:5:12	7:28:9	3:17:14	9:15:10	5:13:5	3:7:9	1:5:2	25:44:27	4:32:30	3:11:16	8:22:25	1:16:1	0:10:5	5:20:20	1:5:5	1:5:4	2:7:5	12:37:26	16:43:28	0:3:7	2:9:13	8:7:8	1:9:6	3:8:9	4:10:6
rs647325	1	G	A	5:45:49	3:10:19	0:3:2	2:6:13	1:18:24	3:14:17	1:11:21	1:11:11	2:6:11	0:3:5	8:37:51	5:30:30	2:13:15	8:21:26	0:8:10	2:9:4	3:20:22	2:4:5	0:5:5	2:5:7	7:21:46	7:31:50	0:6:4	3:10:11	0:7:16	3:7:6	2:5:13	1:9:10
rs708094	1	T	C	1:23:74	1:8:23	0:1:4	0:3:18	0:3:41	2:10:21	0:7:26	0:8:15	0:3:16	0:2:6	8:29:60	3:17:46	1:8:21	1:9:45	0:4:14	2:2:10	1:17:27	1:2:8	0:4:6	0:3:11	4:9:62	4:21:63	0:3:7	1:5:17	0:5:18	0:5:11	1:5:14	1:6:13
rs542963	1	T	C	16:48:34	6:15:11	1:1:3	4:8:9	10:19:15	8:19:6	12:19:3	6:13:4	6:9:4	5:2:0	21:47:29	11:25:29	8:16:5	5:29:22	4:8:6	3:6:6	12:18:15	2:6:3	2:5:3	2:6:6	11:35:29	10:41:37	3:4:2	10:6:8	7:9:7	3:4:9	8:6:6	3:7:10
rs11203221	1	C	G	6:28:65	2:9:21	0:2:3	1:9:11	0:13:31	0:8:26	1:4:28	1:7:15	1:3:15	0:1:7	0:24:73	5:22:39	2:8:20	4:20:32	1:4:13	0:4:10	2:12:31	0:3:8	0:3:7	2:3:9	2:20:53	4:21:63	0:2:8	0:3:21	0:2:21	2:6:8	2:2:16	0:6:14
rs622689	1	T	C	11:48:40	1:15:16	0:3:2	2:11:8	6:17:18	1:18:14	0:16:18	1:5:17	0:5:13	1:0:7	19:37:39	6:32:26	0:13:16	8:22:25	2:6:9	1:6:8	5:16:23	1:5:5	2:3:5	2:7:5	16:34:24	23:39:26	0:6:3	6:6:11	4:11:8	5:2:9	2:5:13	5:10:5
rs638425	1	T	C	2:37:60	2:8:22	0:1:3	1:4:16	4:15:25	1:14:19	2:9:23	2:6:14	0:5:14	1:5:2	8:29:60	4:8:52	2:9:19	2:10:44	1:7:10	1:6:8	0:11:34	1:4:6	1:4:5	1:3:10	1:24:50	1:19:68	0:2:8	1:7:16	4:6:13	2:2:12	1:4:15	0:5:15
rs627018	1	G	A	7:43:48	3:12:17	2:2:1	4:10:7	7:19:17	3:17:14	3:15:16	1:10:12	3:9:7	0:4:4	13:37:47	4:31:31	4:12:14	6:18:32	0:8:10	1:7:7	8:16:21	2:4:5	1:5:4	3:7:4	7:29:39	15:32:41	2:1:7	2:8:14	1:11:11	1:4:11	2:7:11	3:7:10
rs579987	1	A	G	4:34:59	0:6:26	0:1:4	1:7:12	0:21:23	1:12:21	0:10:24	0:5:18	1:1:16	0:0:8	3:27:65	1:23:41	3:9:17	1:12:40	0:9:8	0:4:11	3:11:31	0:4:7	0:3:7	1:4:9	1:25:48	9:28:51	0:2:8	2:7:14	1:10:12	0:4:12	1:3:16	1:4:15
rs477558	1	G	A	9:39:51	0:12:20	1:2:2	1:10:10	5:18:21	3:12:19	3:11:20	1:8:14	3:10:6	0:5:3	6:29:61	3:20:42	4:8:17	3:18:32	1:5:12	1:2:12	6:12:27	0:6:5	0:4:6	1:7:6	6:19:50	9:26:53	0:2:8	3:2:18	1:8:14	1:4:11	4:2:14	0:10:10
rs476700	1	A	G	18:56:25	4:15:13	2:1:2	5:10:6	9:17:17	3:13:17	5:13:16	6:9:8	4:8:7	0:4:4	9:43:44	14:25:27	5:14:10	8:31:17	3:6:9	1:7:7	10:16:19	0:7:4	0:6:4	4:5:5	10:28:37	11:38:39	0:3:6	2:6:15	2:9:12	4:6:6	4:5:11	1:14:4
rs12033938	1	T	C	1:19:79	0:7:25	0:3:2	1:4:16	0:11:33	0:5:29	2:7:25	0:4:19	3:4:12	0:4:4	0:12:84	0:2:64	0:4:25	0:4:52	0:0:18	0:0:15	2:6:37	0:0:11	0:0:10	1:2:11	1:8:66	1:13:74	0:2:8	0:1:23	0:0:23	0:1:15	2:2:16	0:5:15
rs620547	1	T	C	17:40:40	3:11:18	1:2:2	3:10:8	4:19:21	2:12:19	1:12:21	2:12:9	1:6:12	0:1:7	7:34:55	14:25:27	2:15:13	7:29:20	2:7:9	1:6:8	8:13:24	0:9:2	0:6:4	1:7:6	6:28:39	8:30:50	0:2:8	1:7:16	1:11:11	4:5:7	2:4:14	1:8:11
rs4920652	1	A	G	0:4:95	0:1:31	1:0:4	0:1:20	0:1:43	0:1:33	0:1:33	0:0:23	1:1:17	0:1:7	0:4:93	0:1:65	0:1:29	0:2:54	0:0:18	0:1:14	0:4:41	0:0:11	0:0:10	0:0:14	0:3:72	0:2:85	0:1:9	0:0:24	0:0:22	0:1:15	0:1:19	0:0:20
rs1339934	1	G	A	22:51:25	5:15:12	3:1:1	5:11:4	11:16:17	4:13:17	5:14:15	4:9:9	3:10:5	0:6:2	10:41:46	14:25:25	5:14:11	8:33:15	2:7:9	1:6:8	12:15:18	0:8:3	0:7:3	4:4:6	10:30:35	13:37:36	0:3:5	3:5:16	1:11:11	4:6:6	6:4:10	1:13:5
rs7524159	1	G	A	14:41:43	3:10:19	0:2:3	2:11:8	3:18:23	2:11:20	1:11:22	2:11:10	0:5:14	0:0:8	7:32:57	13:26:27	3:13:14	5:29:22	2:7:9	1:5:9	6:14:25	0:8:3	0:6:4	0:7:6	6:26:43	7:29:52	0:1:9	1:7:16	1:11:11	3:6:7	2:3:15	1:8:11
rs1416948	1	T	C	0:2:96	0:0:32	0:0:5	0:0:21	0:1:43	0:3:31	0:0:34	0:2:21	0:0:19	0:0:7	0:1:95	0:2:64	0:1:29	0:4:51	0:1:17	0:0:15	0:1:44	0:0:11	0:0:10	0:0:14	0:3:72	1:2:85	0:0:10	0:0:24	0:1:22	0:0:16	0:2:18	0:1:19
rs12083022	1	A	G	13:43:43	3:10:19	0:2:3	4:11:6	2:19:23	2:11:21	1:10:23	1:11:10	0:4:15	0:0:8	6:34:56	11:26:29	2:15:13	5:29:21	2:7:9	1:5:9	6:15:24	0:8:3	0:5:5	1:7:5	5:26:44	8:29:51	0:1:9	1:7:16	1:11:11	3:6:7	2:3:15	1:8:11
rs12037115	1	C	T	2:22:75	1:6:25	1:2:1	1:9:11	0:14:30	1:5:28	2:7:25	0:3:20	3:7:9	0:4:3	1:17:79	0:4:62	0:4:25	0:8:48	0:0:18	0:1:14	2:10:33	0:0:11	0:0:10	0:3:11	0:14:61	3:19:66	0:3:7	0:1:23	0:0:23	1:2:13	1:3:16	0:6:14
rs642351	1	A	C	21:53:25	11:14:7	1:1:3	4:7:10	15:17:12	12:15:7	13:16:5	5:13:5	5:8:6	2:6:0	34:46:17	13:29:24	9:14:7	10:28:18	8:7:3	5:9:1	14:16:15	2:9:0	3:7:0	5:4:5	27:35:13	22:42:24	5:5:0	13:6:5	10:9:4	5:6:5	8:5:7	5:12:3
rs11203242	1	A	C	16:42:41	4:9:19	0:2:3	3:10:8	3:18:23	3:12:19	1:11:22	3:11:9	1:3:15	0:1:7	6:31:59	12:28:26	3:14:12	8:30:18	3:6:9	1:5:9	6:16:23	0:9:2	0:7:3	1:6:6	5:26:44	8:29:51	0:1:9	2:6:16	1:11:11	3:4:9	3:5:12	1:8:11
rs594011	1	G	A	15:50:34	5:14:13	2:0:2	3:12:6	7:22:15	1:16:17	2:15:16	2:9:12	2:3:14	0:6:2	13:37:47	14:26:23	4:12:14	4:28:23	6:3:9	2:5:7	10:19:16	0:6:5	2:5:3	0:5:9	9:35:31	8:38:41	0:3:7	5:12:6	1:11:11	2:8:6	3:3:14	4:7:9
rs652234	1	T	C	9:35:55	1:11:20	0:1:4	0:9:12	2:20:22	4:14:16	1:18:15	1:13:9	4:9:6	0:4:4	9:35:53	5:20:41	3:13:14	6:21:28	1:8:9	0:5:10	5:17:23	3:4:4	2:2:6	1:7:5	5:29:41	8:25:55	0:5:5	3:8:13	6:9:8	2:6:8	3:7:10	3:8:9
rs681366	1	C	T	20:54:24	4:19:9	2:1:2	4:10:7	8:25:11	3:18:13	3:17:11	5:7:11	3:5:10	0:5:3	21:39:37	21:23:21	4:15:11	12:22:20	6:7:5	3:8:4	11:20:13	0:6:5	1:6:3	2:7:5	14:36:24	17:39:32	1:4:5	6:13:5	2:9:12	2:9:5	4:7:9	4:7:9
rs1572345	1	G	A	15:53:31	4:19:9	1:1:2	3:11:7	6:23:14	2:17:15	3:17:14	5:6:12	2:5:12	0:5:3	18:37:42	19:23:23	4:12:14	10:21:24	6:6:6	2:8:5	9:23:13	0:5:6	1:6:3	1:6:7	11:36:28	13:41:34	1:3:6	6:13:5	2:9:12	2:8:6	4:6:10	4:7:9
rs10127575	1	A	G	8:39:51	4:15:13	1:3:1	2:10:9	2:21:21	7:10:17	4:16:14	1:12:10	1:8:10	1:4:3	11:38:48	5:25:35	2:14:14	5:20:31	1:6:11	2:8:5	2:16:27	1:6:3	0:5:5	2:3:9	11:26:38	10:40:37	2:5:3	0:9:15	3:6:14	1:7:8	3:6:11	3:5:12
rs1192586	1	C	T	9:44:46	3:16:13	1:3:1	2:10:9	4:25:15	7:13:14	5:15:14	2:14:7	3:11:5	0:5:3	17:39:40	11:26:29	3:18:9	9:18:28	2:2:14	3:6:6	2:17:26	2:2:7	1:5:4	3:6:5	13:36:26	11:43:34	2:6:2	0:8:16	4:7:12	2:8:6	5:8:7	2:11:7
rs673567	1	G	A	4:36:56	6:6:20	1:3:1	1:10:10	2:19:22	1:20:13	3:8:23	3:10:10	3:6:8	3:2:3	9:44:43	4:20:41	1:13:16	4:18:34	0:8:9	0:12:3	3:15:27	2:4:5	0:4:6	2:8:4	4:31:39	10:30:48	0:6:4	0:9:15	0:4:19	0:3:13	3:4:13	1:9:10
rs794226	1	C	T	0:3:96	1:2:29	0:1:4	0:0:21	0:2:42	0:5:29	0:4:30	0:3:20	0:1:18	0:1:7	0:2:94	0:11:54	0:4:25	0:6:50	0:2:16	0:2:13	0:0:45	0:0:11	0:0:10	0:0:14	0:6:69	2:4:82	0:0:10	0:0:23	0:2:21	0:0:16	1:0:19	1:2:17
rs6676474	1	T	C	0:10:89	0:1:31	0:1:4	0:0:21	0:1:43	0:0:34	0:2:32	0:2:21	0:4:15	0:0:8	2:13:81	0:2:64	0:1:28	0:3:53	0:1:17	0:2:13	0:3:42	0:2:9	0:2:8	1:1:11	0:5:70	0:5:83	0:1:9	0:0:24	0:0:23	0:0:16	0:0:20	0:1:19
rs1192580	1	C	A	7:35:57	7:10:15	0:5:0	1:12:8	6:13:25	3:17:14	4:12:18	3:10:10	0:8:11	0:6:2	12:39:46	6:31:28	2:12:16	5:22:29	3:11:4	3:3:9	5:13:27	0:2:9	2:1:7	2:6:5	7:32:36	13:35:40	0:3:7	4:9:11	0:8:15	1:5:10	5:5:10	2:10:8
rs1192556	1	T	C	0:3:96	1:3:28	0:1:3	0:4:17	0:2:42	0:2:32	0:0:34	0:4:19	0:1:18	0:0:8	0:1:95	0:3:63	0:2:28	0:7:49	0:1:17	0:0:15	0:0:45	0:0:11	0:0:10	0:0:14	0:2:73	1:3:84	0:0:10	0:0:23	0:1:22	0:0:16	0:1:19	0:1:19
rs1192552	1	C	G	0:9:90	0:1:31	0:2:3	0:0:21	0:2:42	0:0:33	0:5:29	0:3:20	0:6:13	0:1:7	3:13:81	0:7:59	0:1:29	0:5:51	0:1:17	0:3:12	0:4:41	0:2:9	0:2:8	1:2:11	0:6:69	0:7:81	0:1:9	0:1:23	0:0:23	0:1:15	0:0:20	0:1:19
rs871644	1	A	G	7:47:45	2:14:16	0:1:4	1:6:14	3:26:15	4:11:18	4:15:14	0:11:11	1:7:11	0:5:3	14:41:42	11:28:27	3:12:15	3:27:26	1:9:8	4:6:5	1:15:28	1:3:7	4:3:3	0:6:7	10:34:29	8:32:47	0:7:3	0:12:12	3:9:11	5:5:6	4:8:8	2:6:12
rs7340046	1	C	T	3:23:73	4:9:19	0:3:2	1:10:9	0:13:30	1:14:19	3:10:21	2:8:13	1:3:15	0:5:3	5:24:68	3:16:47	1:10:18	3:16:37	0:7:11	1:5:9	3:10:32	0:2:9	0:1:9	1:5:8	2:25:48	5:31:52	0:5:5	3:9:11	0:5:18	0:3:13	2:5:13	2:5:13
rs1767887	1	G	T	15:53:30	4:14:14	2:2:1	4:11:5	6:20:16	6:19:9	9:18:7	2:13:8	3:8:7	2:2:4	13:44:39	19:36:8	1:20:9	11:20:23	3:8:7	2:7:6	4:25:16	0:3:8	1:3:6	2:5:7	12:38:25	27:38:23	1:7:2	4:11:9	3:13:7	4:6:6	2:8:10	2:11:7
rs1767889	1	G	A	0:7:92	0:5:27	0:0:5	0:4:17	0:8:36	0:6:28	0:1:33	0:2:21	0:3:16	1:1:6	0:18:79	0:3:63	0:2:28	1:9:45	0:2:16	0:0:15	1:8:36	0:2:9	0:1:9	0:1:12	2:11:62	1:15:72	0:1:8	0:0:23	0:0:23	0:1:15	1:3:16	0:4:16
rs1769847	1	T	C	0:30:69	1:8:23	0:2:3	0:10:11	2:19:23	2:11:21	1:8:25	1:7:15	1:7:11	2:2:4	5:31:61	1:11:53	1:13:16	3:16:36	2:3:12	0:4:11	6:14:24	2:2:7	1:1:8	1:3:10	3:20:52	5:23:58	0:1:7	1:5:17	0:4:19	0:3:13	4:7:9	1:7:12
rs12087126	1	A	G	19:60:20	8:15:9	2:2:0	9:11:0	12:25:7	10:14:10	16:10:8	6:12:5	5:8:6	1:6:1	12:49:35	16:32:17	6:16:8	17:19:20	5:8:5	2:5:8	15:21:9	3:2:6	2:3:5	2:7:5	14:40:21	25:34:29	3:7:0	3:13:7	3:12:8	6:7:3	6:9:5	5:10:5
rs16861403	1	T	C	0:5:94	0:0:32	0:0:5	0:2:19	0:1:43	0:2:32	0:1:33	0:1:22	0:1:18	0:0:8	1:9:87	0:4:62	0:0:30	0:2:53	0:1:17	0:1:14	0:1:44	0:0:11	0:0:10	0:1:13	0:2:73	0:4:84	0:0:10	0:1:23	0:0:23	0:0:16	0:1:19	0:0:20
rs1192618	1	T	C	0:21:78	0:9:23	0:0:5	0:4:17	0:11:33	1:7:26	0:5:29	0:6:17	0:6:13	0:1:7	2:26:68	1:12:53	1:5:24	4:14:38	0:2:16	0:3:12	1:11:32	1:1:9	0:3:7	0:2:12	1:7:67	2:15:71	1:1:8	0:1:23	0:3:20	0:1:15	1:4:15	2:5:13
rs1108624	1	A	G	0:7:92	0:1:30	0:0:4	0:1:20	0:1:43	0:2:32	0:1:33	0:0:23	0:1:18	0:0:8	1:10:86	0:3:63	0:0:29	0:1:53	0:1:17	0:1:14	0:1:44	0:0:11	0:0:10	0:1:13	0:1:74	0:2:86	0:0:10	0:1:23	0:0:23	0:0:16	0:1:19	0:1:19
rs875294	1	G	T	17:53:29	5:19:7	0:3:2	4:8:9	9:22:13	6:15:13	6:10:18	4:11:8	4:7:7	2:5:1	33:47:16	12:33:21	8:18:4	17:17:22	5:7:6	4:9:2	7:17:21	4:3:4	2:6:2	6:8:0	14:41:20	16:41:31	0:7:2	2:10:12	5:13:5	3:7:6	5:10:5	4:9:7
rs11800261	1	A	G	0:0:99	0:1:31	0:0:5	0:0:21	0:1:43	0:1:32	0:0:34	0:0:23	0:1:18	1:0:7	0:8:89	0:3:63	0:0:29	0:0:56	0:0:18	0:0:15	0:1:43	0:0:11	0:0:10	0:1:13	0:2:73	0:3:85	0:0:10	0:0:24	0:0:23	0:0:16	0:1:19	0:2:18
rs11203258	1	A	G	13:36:49	3:14:15	0:2:3	1:8:11	2:21:21	5:7:22	5:7:22	0:9:12	2:5:12	2:1:5	17:43:37	7:25:33	0:19:11	5:21:30	4:7:7	3:5:7	4:16:25	2:5:4	0:6:4	4:8:2	3:39:33	8:33:47	0:5:4	2:10:12	3:7:13	0:7:9	3:7:10	3:5:12
rs17432613	1	T	C	7:41:51	2:14:16	0:2:3	1:8:12	2:19:23	2:9:23	4:8:20	1:11:11	2:3:14	1:1:6	10:36:51	4:23:39	0:17:13	5:17:34	4:6:8	2:6:7	3:17:25	2:5:4	0:6:4	4:6:4	1:39:34	4:34:50	0:5:4	1:11:12	3:6:14	0:7:9	2:7:11	1:6:13
rs10887980	1	G	T	2:43:54	3:12:15	0:2:3	1:7:13	1:23:20	3:18:12	0:10:24	0:12:11	2:9:7	2:3:3	16:41:40	6:22:38	5:11:14	10:24:22	0:3:15	2:6:7	2:16:27	2:4:5	0:7:3	1:5:8	5:26:44	7:31:48	0:3:6	0:1:22	4:6:13	2:3:11	4:6:10	2:12:6
rs10887983	1	C	T	0:27:71	0:9:23	0:1:4	1:3:17	0:14:30	0:14:20	0:4:30	0:4:19	1:5:13	0:3:5	5:34:58	2:15:49	1:8:21	1:17:38	0:3:15	0:7:8	1:6:38	0:1:10	0:4:6	1:2:11	3:19:53	2:22:63	0:2:8	0:1:23	2:6:15	1:2:13	1:4:15	0:7:13
rs12132348	1	T	C	23:52:24	6:14:12	1:3:1	6:11:4	9:22:13	8:15:11	13:15:6	3:15:5	4:9:6	1:4:3	12:36:48	16:33:16	2:16:12	11:17:28	4:9:5	2:6:7	11:25:9	1:4:6	2:3:5	0:7:7	15:40:19	22:38:28	2:6:1	9:12:2	4:12:7	6:6:4	3:9:8	2:12:6
rs6669252	1	T	C	0:18:80	1:6:25	0:1:4	0:5:16	0:9:35	1:5:28	0:7:27	0:8:15	0:5:14	1:0:7	2:20:75	1:10:55	1:7:21	3:14:38	0:2:16	0:3:12	1:10:34	2:2:7	0:2:8	0:3:11	0:8:65	2:12:73	1:2:7	0:0:23	0:2:21	0:3:13	2:3:15	1:6:13
rs6687107	1	A	G	8:38:53	1:15:16	0:2:3	1:8:12	2:18:24	2:7:25	3:9:22	0:10:12	2:3:14	0:2:6	9:34:54	3:18:44	0:16:14	4:15:37	3:6:9	2:5:8	3:16:26	1:6:4	0:6:4	4:6:4	1:36:38	2:30:56	0:5:5	1:11:12	3:6:14	0:7:9	2:6:12	1:5:14
rs12128511	1	T	G	0:21:76	0:9:23	0:1:4	1:1:18	0:13:31	1:9:24	0:4:29	0:5:17	0:3:15	0:4:4	1:27:67	2:9:50	1:8:20	1:16:38	0:0:17	0:6:8	0:7:38	0:1:10	0:4:6	0:2:12	3:15:54	3:17:64	0:2:8	0:0:24	2:6:15	1:2:13	1:3:16	0:5:15
rs16861494	1	T	C	0:3:96	0:1:31	0:0:5	0:2:19	0:1:43	0:0:34	0:2:32	0:2:20	0:1:18	0:1:7	1:2:94	0:3:62	1:4:25	0:2:54	0:0:18	0:0:15	0:0:45	0:1:10	0:0:10	0:2:12	0:2:73	0:1:87	0:0:9	0:0:23	0:0:23	0:2:14	0:2:18	0:1:19
rs4920414	1	T	C	0:15:84	0:7:25	0:1:4	0:3:18	1:7:36	1:6:27	0:4:30	0:7:16	0:4:15	0:1:7	1:18:78	0:10:56	0:6:24	3:10:43	0:2:16	0:3:12	1:12:32	2:1:8	0:2:8	0:1:13	0:6:69	1:13:74	1:1:8	0:0:24	0:2:21	0:1:15	1:3:15	1:5:14
rs4920422	1	A	C	0:21:77	0:9:23	0:1:4	1:1:19	0:15:29	1:10:23	0:6:28	0:6:17	3:5:11	0:5:3	1:31:65	2:10:51	1:6:23	2:16:35	0:2:16	1:5:9	0:9:36	0:2:9	0:4:6	0:4:10	3:18:54	3:22:63	0:3:7	0:1:23	2:6:15	1:3:12	1:4:15	1:8:10
rs12727717	1	T	C	0:16:83	0:6:26	0:1:3	0:3:18	0:6:38	0:5:29	0:3:31	0:6:17	0:3:16	0:1:7	1:14:82	1:10:54	0:8:22	2:9:45	0:0:17	0:2:13	0:4:39	1:1:9	0:2:8	0:0:14	0:8:67	1:12:75	1:1:8	0:1:22	0:5:18	0:1:15	1:2:17	1:3:16
rs9286085	1	A	G	18:55:25	6:15:11	1:4:0	5:12:4	7:24:13	9:15:10	10:17:7	4:12:7	3:11:5	1:5:2	20:38:39	18:35:12	4:19:7	12:21:23	6:7:5	3:7:5	16:23:5	1:3:7	2:3:5	1:8:5	19:40:16	28:39:21	3:5:2	12:10:2	4:12:7	7:5:4	4:10:6	0:12:8
rs17433514	1	T	C	9:38:51	2:12:18	0:2:3	1:10:10	2:17:23	1:8:25	2:9:23	1:7:15	1:4:14	0:2:6	7:31:58	1:18:47	0:14:16	4:14:38	4:5:9	1:5:9	2:16:26	2:6:3	0:6:4	2:7:5	3:27:45	5:24:58	0:4:5	0:12:11	2:5:16	0:7:9	2:5:13	1:9:10
rs9660584	1	T	C	20:44:34	5:15:12	0:3:2	3:11:7	6:19:18	6:9:19	5:15:14	4:10:9	3:9:7	1:3:4	21:37:38	4:30:32	1:19:10	9:22:25	5:6:7	2:6:7	3:20:22	6:3:2	3:3:4	3:9:2	9:33:32	10:33:45	2:3:5	2:12:10	3:9:11	0:8:8	4:8:8	2:12:6
rs10796449	1	G	A	8:37:51	1:12:18	0:3:2	1:10:10	2:17:25	1:8:25	2:8:24	1:7:15	1:4:13	0:1:6	3:29:62	1:17:48	0:12:18	4:16:34	3:5:10	1:5:9	2:13:28	1:6:4	0:6:4	2:7:5	3:26:45	5:23:57	0:4:6	1:11:12	2:4:16	0:7:9	2:5:13	1:9:10
rs36032882	1	T	C	0:6:91	1:1:30	0:0:5	0:0:21	0:4:40	0:2:32	0:4:29	0:3:20	0:0:19	0:0:8	1:1:95	0:4:62	0:3:27	1:2:53	0:0:17	0:1:14	0:1:44	0:2:9	0:0:10	1:0:13	0:5:69	0:0:88	0:0:9	0:1:23	0:1:22	0:0:16	0:0:20	0:1:19
rs16861538	1	G	A	0:13:85	0:3:29	0:1:4	0:5:16	0:5:38	1:2:30	0:2:32	0:5:18	0:3:16	0:1:6	1:13:80	0:5:60	0:6:24	1:3:52	0:2:16	0:0:15	0:8:37	0:2:9	0:1:9	0:0:14	0:7:68	1:12:74	1:1:8	0:0:23	0:4:19	0:1:15	1:2:17	0:2:18
rs9661386	1	T	C	0:24:75	1:14:17	0:2:3	0:8:13	1:17:26	2:8:24	0:8:26	1:2:20	1:7:11	1:2:5	4:23:70	1:7:57	0:9:21	1:13:41	1:2:15	1:3:11	1:10:34	0:5:6	0:2:8	0:1:11	0:11:64	2:7:79	0:3:7	0:0:24	1:1:21	0:1:14	1:6:13	1:6:13
rs17486797	1	G	C	0:5:93	0:0:32	0:0:4	0:0:21	0:0:42	0:2:32	0:1:33	0:0:22	0:1:18	0:0:8	0:10:86	0:3:63	0:0:30	0:4:52	0:1:17	0:0:15	0:4:40	0:0:11	0:0:10	0:1:13	0:1:74	0:1:87	0:0:9	0:0:24	0:1:22	0:0:16	0:0:20	0:0:20
rs12740505	1	G	A	23:49:27	9:17:6	1:3:1	3:10:8	10:25:9	11:16:6	7:22:5	8:9:6	7:7:5	3:1:4	33:39:25	16:32:18	6:17:7	18:21:17	7:6:5	7:5:3	10:26:9	5:3:3	2:6:2	4:8:2	21:30:24	13:40:35	2:6:2	12:9:3	3:10:10	1:7:8	6:10:4	8:7:5
rs930851	1	A	G	15:54:28	5:13:13	0:4:1	5:11:5	5:19:18	9:14:11	5:21:7	5:9:9	4:10:5	3:2:3	18:44:33	14:31:20	8:14:8	10:31:15	4:7:6	3:8:4	7:23:14	2:6:3	2:7:1	0:5:9	25:31:18	29:40:16	2:5:2	2:11:10	9:11:3	5:7:4	3:9:8	4:9:7
rs4920295	1	A	C	8:32:59	4:15:13	1:1:2	1:8:11	5:18:21	1:12:21	1:23:10	3:7:13	1:4:14	0:2:6	10:36:51	8:21:37	0:13:17	4:15:37	3:7:8	0:6:9	3:19:22	0:6:5	0:5:5	4:9:1	5:30:40	7:31:49	1:7:2	6:12:6	2:5:16	0:8:8	6:4:10	2:8:10
rs10157701	1	T	C	0:10:88	1:7:24	0:0:5	0:2:19	0:8:36	0:7:27	0:10:24	0:5:18	1:2:15	0:0:8	3:16:78	4:16:45	0:6:24	0:9:47	0:3:15	0:4:11	2:7:36	0:2:9	1:2:7	0:3:11	2:24:49	5:22:60	1:4:5	6:10:8	0:3:20	0:5:11	2:1:17	0:6:14
rs1342571	1	T	C	5:44:49	3:9:20	0:3:2	0:6:15	1:18:25	1:13:19	0:14:20	2:10:11	1:4:14	1:5:2	1:31:64	5:21:40	1:6:23	4:14:37	0:5:13	0:6:9	2:8:35	1:3:7	1:3:6	0:9:5	5:14:56	4:24:60	0:3:6	0:10:14	0:6:17	3:4:9	0:6:14	0:4:16
rs4920297	1	T	C	9:31:59	1:11:20	1:1:3	1:7:13	0:21:22	2:6:26	1:12:21	2:4:17	1:2:16	0:2:6	3:36:58	3:10:53	1:6:23	1:19:35	2:8:8	0:4:11	2:14:29	1:5:5	0:2:8	2:8:4	1:13:61	0:16:72	0:2:8	0:2:21	1:3:19	0:4:12	2:5:13	0:6:14
rs1858587	1	G	T	12:41:45	2:18:12	1:1:2	5:8:8	9:24:11	7:11:16	2:19:13	3:9:11	3:6:10	0:6:2	23:41:33	7:29:30	3:12:15	8:22:24	5:6:7	3:8:4	7:18:20	1:5:5	1:5:4	5:5:4	7:30:38	8:30:50	0:5:5	4:9:11	4:7:12	1:6:9	4:9:7	2:11:7
rs4920435	1	A	G	13:46:39	6:12:14	0:4:1	4:11:6	2:18:23	2:18:14	5:17:12	3:9:11	4:9:6	0:2:6	10:46:41	11:28:26	10:11:9	7:28:19	3:8:7	3:4:8	10:21:14	0:6:5	2:5:3	0:3:11	22:25:28	21:40:27	2:6:2	1:10:13	3:9:11	5:4:7	4:6:10	3:13:4
rs9662184	1	T	C	0:22:76	0:9:23	0:0:5	1:7:13	3:17:24	3:10:21	0:10:24	0:5:18	1:7:11	0:2:6	5:37:53	4:21:39	2:7:21	1:17:37	0:4:14	1:6:8	1:15:28	1:1:9	0:3:7	1:3:10	5:25:45	5:30:53	0:3:7	5:8:11	4:11:8	1:2:13	2:7:11	2:5:13
rs12036744	1	T	C	1:19:79	2:3:27	0:1:3	0:2:19	1:12:31	3:6:25	0:9:25	0:8:15	1:8:10	0:1:7	3:21:71	5:17:44	0:7:22	0:12:44	0:3:15	0:5:10	2:8:35	1:2:8	0:2:8	0:3:11	2:26:45	2:26:59	0:3:7	1:7:15	4:6:12	0:6:10	0:5:15	0:4:16
rs876032	1	T	C	6:37:55	3:12:17	1:1:3	2:6:13	3:20:20	2:8:24	2:13:19	1:7:15	1:1:17	0:4:4	7:31:56	4:16:46	1:9:20	4:13:38	0:8:9	1:3:11	2:12:31	1:6:4	1:2:7	1:6:7	1:20:54	2:25:61	1:1:8	0:6:18	0:3:20	0:6:10	1:3:16	2:10:8
rs9727948	1	C	T	7:32:59	4:8:20	0:1:4	1:9:11	7:19:18	6:17:11	2:16:16	2:12:9	6:10:3	0:4:4	19:42:35	14:25:27	3:11:16	6:21:29	1:7:9	1:11:3	5:21:17	1:5:5	1:4:5	2:4:8	14:34:27	15:40:33	1:6:3	8:11:5	7:9:7	1:6:9	4:10:6	0:13:7
rs9661646	1	T	C	2:19:78	0:8:24	0:1:4	1:5:15	3:13:28	2:10:22	0:10:23	0:6:17	1:7:11	1:2:5	7:30:60	2:18:46	1:6:22	1:16:39	0:5:13	0:7:8	1:14:29	0:3:8	1:2:7	2:1:11	2:20:53	3:19:65	0:3:7	2:6:15	1:7:15	1:1:14	2:8:10	0:5:15
rs9659675	1	A	G	20:49:29	6:15:11	2:1:2	3:11:7	6:28:10	2:20:12	6:19:9	3:12:8	1:6:12	0:2:6	18:46:33	14:30:21	10:15:5	13:23:18	6:7:4	2:9:4	11:15:19	3:5:3	2:5:3	3:8:3	18:34:22	23:41:24	3:5:2	2:9:13	4:7:12	7:5:4	3:11:6	7:10:3
rs4920299	1	T	C	5:27:66	3:10:19	0:2:3	0:13:8	4:22:18	6:12:16	4:14:16	0:7:15	3:9:7	0:3:5	8:37:51	7:23:36	4:12:14	3:21:32	1:6:11	2:5:8	2:14:29	2:1:8	0:4:6	1:2:11	6:28:40	6:28:54	1:3:6	0:5:19	2:11:10	2:3:11	1:7:12	0:10:10
rs11260939	1	G	A	4:28:66	3:10:19	0:1:4	3:10:8	3:21:20	5:12:17	4:14:15	1:8:14	2:7:10	0:4:4	9:36:51	4:25:35	3:11:15	3:18:35	1:5:12	2:6:7	5:13:26	3:1:7	0:4:6	1:2:11	5:28:42	4:28:55	2:3:5	6:5:13	2:9:12	3:4:9	1:6:13	0:12:8
rs4920446	1	A	G	1:21:77	0:5:27	0:2:3	1:9:11	0:17:27	0:15:19	1:8:25	0:4:18	2:7:10	0:5:3	1:28:68	2:11:51	0:10:20	2:17:37	0:4:14	0:2:12	1:12:32	1:4:6	0:2:8	0:4:10	2:22:51	5:17:66	0:3:7	4:6:14	3:7:13	3:3:10	0:5:15	0:3:17
rs16861658	1	T	C	1:4:94	0:1:31	0:0:5	0:0:21	0:1:43	0:7:27	0:3:31	0:2:21	0:0:19	0:1:7	0:3:93	0:4:59	0:4:26	0:3:53	0:0:18	0:1:13	0:1:44	0:0:11	0:0:10	0:0:14	0:0:75	0:5:83	0:2:8	0:9:14	0:0:23	0:0:16	0:2:18	0:0:20
rs34982047	1	A	G	3:30:65	1:8:23	0:2:3	1:6:14	2:12:29	3:7:24	2:11:21	1:2:20	0:5:14	0:3:5	5:28:63	6:26:33	3:8:19	1:12:42	0:4:13	2:5:8	1:8:35	1:2:8	0:3:7	0:2:12	7:23:44	2:30:56	0:4:6	1:5:16	3:8:12	0:2:14	1:2:17	1:5:14
rs2175993	1	T	C	1:2:92	0:0:30	0:1:4	0:0:21	0:2:39	0:2:30	0:1:32	0:0:23	0:3:15	0:0:8	0:7:88	0:2:61	0:1:28	1:3:47	0:1:15	0:1:14	0:1:43	0:0:10	0:0:10	0:1:13	0:4:68	0:4:84	0:0:10	0:1:22	0:1:22	0:1:15	0:0:20	0:0:20
rs749918	1	G	A	0:8:89	0:0:31	0:1:4	0:0:20	0:3:37	0:2:31	0:5:29	0:5:18	0:4:15	0:1:7	0:14:80	1:10:54	0:4:26	2:5:48	0:2:16	1:2:11	1:2:40	0:2:9	0:2:8	0:1:13	0:19:55	0:14:70	0:3:7	0:4:19	0:2:21	0:2:14	0:1:19	0:0:19
rs34019357	1	T	C	0:14:84	1:4:27	0:1:4	0:5:16	1:5:38	0:3:31	1:5:27	0:1:22	0:3:16	0:2:6	1:18:78	0:8:58	0:1:29	2:10:44	0:5:13	0:1:14	1:8:35	0:4:7	0:0:10	1:0:13	1:6:68	0:10:78	0:0:10	0:5:19	0:3:20	0:3:13	0:2:18	0:3:17
rs11260950	1	G	A	9:37:53	5:12:15	0:4:1	5:7:9	6:18:20	2:16:16	5:10:19	5:12:6	2:6:11	2:3:3	17:33:46	9:33:24	4:13:13	11:19:26	0:8:10	0:10:5	5:21:19	0:6:5	1:6:3	0:9:5	14:35:26	18:38:30	2:4:3	3:7:14	2:10:11	6:7:3	3:10:6	1:8:11
rs16861677	1	C	T	0:7:90	0:3:29	0:1:4	0:0:21	0:3:40	0:8:25	0:3:31	0:3:20	0:4:15	1:0:7	1:10:85	0:9:55	0:2:27	2:7:46	0:1:17	1:2:12	0:2:43	0:1:10	0:0:10	0:1:13	0:7:67	0:7:81	0:2:8	0:9:14	0:1:22	0:0:16	0:3:17	0:1:18
rs4920456	1	G	T	28:39:32	7:14:11	0:3:2	5:12:4	14:22:8	4:22:8	2:17:14	5:11:7	4:8:7	0:5:3	29:39:27	10:28:27	10:13:6	14:27:14	4:8:6	3:6:6	9:17:19	3:6:2	0:6:4	2:8:4	23:36:16	27:40:21	2:6:1	9:11:4	7:12:4	4:6:6	5:10:5	3:10:7
rs2355653	1	G	A	0:12:87	0:4:28	0:2:3	0:2:19	0:4:40	0:8:26	0:5:29	0:3:20	0:2:17	0:1:7	2:13:80	2:6:57	0:4:26	1:11:44	0:4:14	0:3:12	0:4:41	0:1:10	1:0:9	0:4:10	0:8:67	3:16:68	0:0:10	0:5:19	0:2:21	0:1:15	0:4:16	0:3:17
rs12753104	1	T	G	2:24:73	3:7:22	0:1:4	0:5:16	1:13:29	2:12:20	3:11:20	0:6:17	1:3:15	1:4:3	1:26:70	6:19:40	0:5:23	0:9:46	0:3:15	1:2:12	1:10:33	0:1:10	1:5:4	0:1:13	1:19:55	2:23:63	0:4:6	1:5:18	0:7:16	2:7:7	0:4:16	1:5:14
rs1417756	1	T	C	21:46:32	9:15:7	1:2:2	3:12:6	4:27:13	6:15:13	12:15:6	6:12:5	3:8:8	2:6:0	16:43:38	21:29:15	5:16:9	9:26:19	4:7:7	4:7:4	17:16:12	2:5:4	2:7:1	3:3:8	12:30:33	10:41:37	1:6:2	2:10:12	2:13:8	6:5:5	5:6:9	3:14:3
[truncated: 453,430 more rows]
